# Supplementary material for: Crystal structure of bis­{μ2-[(2-imino­cyclo­pentyl­idene)methyl­idene]aza­nido-κ2 N:N′}bis­[(η5-penta­methyl­cyclo­penta­dien­yl)zirconium(IV)] hexane monosolvate
Source: Acta Crystallogr E Crystallogr Commun. 2015 Nov 14;71(Pt 12):m219–20. doi: 10.1107/S2056989015021234 (PMC4719842; doi:10.1107/S2056989015021234)
Supplement: Supplementary file 1 [file e-71-0m219-sup1.cif]

##############################################################################
#                                                                            #
# This CIF contains the data in a paper accepted for publication in          #
# Acta Crystallographica Section E. It conforms to the requirements of       #
# Notes for Authors for Acta Crystallographica Section E, and has been       #
# peer reviewed under the auspices of the IUCr Commission on Journals.       #
#                                                                            #
# Full details of the Crystallographic Information File format               #
# are given in the paper "The Crystallographic Information File (CIF):       #
# a New Standard Archive File for Crystallography" by S. R. Hall, F. H.      #
# Allen and I. D. Brown [Acta Cryst. (1991), A47, 655-685].                  #
#                                                                            #
# The current version of the core CIF dictionary is obtainable from          #
# ftp://ftp.iucr.org/pub/cif_core.dic.                                       #
#                                                                            #
# Software is freely available for graphical display of the structure(s)     #
# in this CIF. For information consult the CIF software page                 #
# http://www.iucr.org/resources/cif/software.                                #
#                                                                            #
# This file may be used for bona fide research purposes within the           #
# scientific community so long as proper attribution is given to the journal # 
# article from which it was obtained.                                        #
#                                                                            #
##############################################################################
data_I
_database_code_depnum_ccdc_archive 'CCDC 1435859'
_audit_creation_method     'SHELXL-2014/7'
_chemical_name_systematic
;\
Bis{\m~2~-[(2-iminocyclopentylidene)methylidene]azanido-\
\k^2^<i>N</i>:<i>N</i>'}bis[(\h^5^-pentamethylcyclopentadienyl)zirconium(IV)]
hexane monosolvate
;
_chemical_name_common     ?
_chemical_formula_moiety     'C52 H72 N4 Zr2, C6 H14'
_chemical_formula_sum     'C58 H86 N4 Zr2'
_chemical_formula_iupac     '[Zr2 (C10 H15)4 (C6 H6 N2)2], C6 H14'
_chemical_formula_weight     1021.74
_chemical_melting_point     ?
_shelx_space_group_comment
;
The symmetry employed for this shelxl refinement is uniquely defined
by the following loop, which should always be used as a source of
symmetry information in preference to the above space-group names.
They are only intended as comments.
;
_space_group_crystal_system     monoclinic
_space_group_name_H-M_alt     'P 21/c'
_space_group_name_Hall     '-P 2ybc'
loop_
    _space_group_symop_operation_xyz
    'x, y, z'
    '-x, y+1/2, -z+1/2'
    '-x, -y, -z'
    'x, -y-1/2, z-1/2'
_cell_length_a     13.4862(8)
_cell_length_b     16.9048(11)
_cell_length_c     13.0151(8)
_cell_angle_alpha     90
_cell_angle_beta     117.7232(15)
_cell_angle_gamma     90
_cell_volume     2626.6(3)
_cell_formula_units_Z     2
_cell_measurement_reflns_used     9621
_cell_measurement_theta_min     2.95
_cell_measurement_theta_max     28.80
_cell_measurement_temperature     150(2)
_exptl_crystal_description     prism
_exptl_crystal_colour     red
_exptl_crystal_size_max     0.345
_exptl_crystal_size_mid     0.268
_exptl_crystal_size_min     0.177
_exptl_crystal_density_diffrn     1.292
_exptl_crystal_density_meas     ?
_exptl_crystal_density_method     ?
_exptl_crystal_F_000     1084
_exptl_absorpt_coefficient_mu     0.437
_exptl_absorpt_correction_type     multi-scan
_exptl_absorpt_process_details
;
(<i>SADABS</i>; Bruker, 2014)
;
_exptl_absorpt_correction_T_min     0.88
_exptl_absorpt_correction_T_max     0.93
_diffrn_ambient_temperature     150(2)
_diffrn_radiation_type     MoK\a
_diffrn_radiation_wavelength     0.71073
_diffrn_measurement_device_type     'Bruker APEXII CCD'
_diffrn_measurement_method     '\f and \w scans'
_diffrn_detector_area_resol_mean     8.3333
_diffrn_reflns_number     60472
_diffrn_reflns_av_R_equivalents     0.0280
_diffrn_reflns_theta_min     1.706
_diffrn_reflns_theta_max     27.999
_diffrn_reflns_theta_full     25.242
_diffrn_measured_fraction_theta_max     1.000
_diffrn_measured_fraction_theta_full     1.000
_diffrn_reflns_limit_h_min     -17
_diffrn_reflns_limit_h_max     17
_diffrn_reflns_limit_k_min     -22
_diffrn_reflns_limit_k_max     22
_diffrn_reflns_limit_l_min     -16
_diffrn_reflns_limit_l_max     17
_refine_special_details     ?
_reflns_number_total     6341
_reflns_number_gt     5621
_reflns_threshold_expression     'I > 2\s(I)'
_refine_ls_structure_factor_coef     Fsqd
_refine_ls_matrix_type     full
_refine_ls_R_factor_all     0.0412
_refine_ls_R_factor_gt     0.0352
_refine_ls_wR_factor_gt     0.0883
_refine_ls_wR_factor_ref     0.0944
_refine_ls_goodness_of_fit_ref     1.064
_refine_ls_restrained_S_all     1.096
_refine_ls_number_reflns     6341
_refine_ls_number_parameters     386
_refine_ls_number_restraints     239
_refine_ls_hydrogen_treatment     constr
_refine_ls_weighting_scheme     calc
_refine_ls_weighting_details
              'w=1/[\s^2^(Fo^2^)+(0.0437P)^2^+3.0941P] where P=(Fo^2^+2Fc^2^)/3'
_atom_sites_solution_hydrogens     geom
_atom_sites_solution_primary     ?
_atom_sites_solution_secondary     ?
_refine_ls_shift/su_max     0.001
_refine_ls_shift/su_mean     0.000
_refine_diff_density_max     0.883
_refine_diff_density_min     -0.426
_refine_ls_extinction_method     none
_refine_ls_extinction_coef     .
loop_
    _atom_type_symbol
    _atom_type_description
    _atom_type_scat_dispersion_real
    _atom_type_scat_dispersion_imag
    _atom_type_scat_source
    'C' 'C' 0.0033 0.0016
                         'International Tables Vol C Tables 4.2.6.8 and 6.1.1.4'
    'H' 'H' 0.0000 0.0000
                         'International Tables Vol C Tables 4.2.6.8 and 6.1.1.4'
    'Zr' 'Zr' -2.9673 0.5597
                         'International Tables Vol C Tables 4.2.6.8 and 6.1.1.4'
    'N' 'N' 0.0061 0.0033
                         'International Tables Vol C Tables 4.2.6.8 and 6.1.1.4'
_computing_data_collection
;
APEX2 (Bruker, 2014)
;
_computing_cell_refinement
;
SAINT (Bruker, 2014)
;
_computing_data_reduction
;
SAINT (Bruker, 2014)
;
_computing_structure_solution
;
SHELXS97 (Sheldrick, 2008)
;
_computing_structure_refinement
;
SHELXL2014 (Sheldrick, 2015)
;
_computing_molecular_graphics
;
XP in SHELXTL (Sheldrick, 2008) and Mercury (Macrae <i>et al.</i>,
2006)
;
_computing_publication_material
;
publCIF (Westrip, 2010)
;
loop_
    _atom_site_type_symbol
    _atom_site_label
    _atom_site_fract_x
    _atom_site_fract_y
    _atom_site_fract_z
    _atom_site_U_iso_or_equiv
    _atom_site_adp_type
    _atom_site_calc_flag
    _atom_site_occupancy
    _atom_site_disorder_assembly
    _atom_site_disorder_group
    Zr Zr1 0.74138(2) 0.57267(2) 0.87471(2) 0.01961(7) Uani d 1 . .
    N N1 0.91400(14) 0.59393(11) 1.01612(16) 0.0266(4) Uani d 1 . .
    N N2 0.78112(14) 0.48191(10) 0.80846(15) 0.0269(4) Uani d 1 . .
    C C1 0.99978(17) 0.60769(12) 1.09499(18) 0.0236(4) Uani d 1 . .
    C C2 1.09941(17) 0.62794(13) 1.18946(18) 0.0269(4) Uani d 1 . .
    C C3 1.1146(2) 0.70152(14) 1.2619(2) 0.0370(5) Uani d 1 . .
    H H3A 1.0825 0.6943 1.3160 0.044 Uiso calc 1 . .
    H H3B 1.0796 0.7483 1.2123 0.044 Uiso calc 1 . .
    C C4 0.80110(18) 0.41727(12) 0.76840(19) 0.0268(4) Uani d 1 . .
    C C5 0.7144(2) 0.37526(15) 0.6595(2) 0.0385(6) Uani d 1 . .
    H H5A 0.6395 0.3766 0.6558 0.046 Uiso calc 1 . .
    H H5B 0.7098 0.4002 0.5885 0.046 Uiso calc 1 . .
    C C6 0.7577(2) 0.29049(16) 0.6724(3) 0.0472(7) Uani d 1 . .
    H H6A 0.7337 0.2658 0.5955 0.057 Uiso calc 1 . .
    H H6B 0.7300 0.2580 0.7170 0.057 Uiso calc 1 . .
    C C7 0.6755(2) 0.63050(14) 0.67304(19) 0.0354(5) Uani d 1 . .
    C C8 0.7897(2) 0.64930(14) 0.7346(2) 0.0327(5) Uani d 1 . .
    C C9 0.80379(18) 0.70401(13) 0.82182(19) 0.0308(5) Uani d 1 . .
    C C10 0.6973(2) 0.71903(13) 0.8136(2) 0.0346(5) Uani d 1 . .
    C C11 0.61826(19) 0.67272(14) 0.7208(2) 0.0367(5) Uani d 1 . .
    C C12 0.6217(3) 0.57888(18) 0.5670(2) 0.0609(9) Uani d 1 . .
    H H12A 0.5653 0.5450 0.5724 0.091 Uiso calc 1 . .
    H H12B 0.6790 0.5458 0.5620 0.091 Uiso calc 1 . .
    H H12C 0.5857 0.6122 0.4976 0.091 Uiso calc 1 . .
    C C13 0.8791(3) 0.6204(2) 0.7062(3) 0.0585(8) Uani d 1 . .
    H H13A 0.8664 0.5643 0.6846 0.088 Uiso calc 1 . .
    H H13B 0.9526 0.6268 0.7741 0.088 Uiso calc 1 . .
    H H13C 0.8767 0.6511 0.6412 0.088 Uiso calc 1 . .
    C C14 0.9082(2) 0.74771(18) 0.9002(3) 0.0543(8) Uani d 1 . .
    H H14A 0.9737 0.7161 0.9124 0.081 Uiso calc 1 . .
    H H14B 0.9092 0.7573 0.9750 0.081 Uiso calc 1 . .
    H H14C 0.9101 0.7984 0.8647 0.081 Uiso calc 1 . .
    C C15 0.6731(3) 0.78178(17) 0.8802(3) 0.0634(9) Uani d 1 . .
    H H15A 0.6882 0.8340 0.8577 0.095 Uiso calc 1 . .
    H H15B 0.7209 0.7737 0.9635 0.095 Uiso calc 1 . .
    H H15C 0.5942 0.7787 0.8628 0.095 Uiso calc 1 . .
    C C16 0.4921(2) 0.6800(2) 0.6629(3) 0.0680(11) Uani d 1 . .
    H H16A 0.4666 0.7106 0.5911 0.102 Uiso calc 1 . .
    H H16B 0.4695 0.7070 0.7153 0.102 Uiso calc 1 . .
    H H16C 0.4585 0.6271 0.6448 0.102 Uiso calc 1 . .
    C C17A 0.7126(3) 0.56342(19) 1.0548(3) 0.0319(5) Uani d 0.811(3) A 1
    C C18A 0.6044(3) 0.58128(18) 0.9616(3) 0.0337(5) Uani d 0.811(3) A 1
    C C19A 0.5710(3) 0.51561(19) 0.8842(3) 0.0351(5) Uani d 0.811(3) A 1
    C C20A 0.6543(3) 0.45762(18) 0.9317(3) 0.0334(5) Uani d 0.811(3) A 1
    C C21A 0.7415(2) 0.48706(18) 1.0345(2) 0.0311(5) Uani d 0.811(3) A 1
    C C22A 0.7769(4) 0.6134(3) 1.1598(4) 0.0651(11) Uani d 0.811(3) A 1
    H H22A 0.7379 0.6637 1.1511 0.098 Uiso calc 0.811(3) A 1
    H H22B 0.7831 0.5857 1.2287 0.098 Uiso calc 0.811(3) A 1
    H H22C 0.8520 0.6234 1.1685 0.098 Uiso calc 0.811(3) A 1
    C C23A 0.5301(5) 0.6474(3) 0.9602(6) 0.091(2) Uani d 0.811(3) A 1
    H H23A 0.5736 0.6849 1.0224 0.137 Uiso calc 0.811(3) A 1
    H H23B 0.4993 0.6746 0.8851 0.137 Uiso calc 0.811(3) A 1
    H H23C 0.4687 0.6260 0.9722 0.137 Uiso calc 0.811(3) A 1
    C C24A 0.4575(3) 0.5009(4) 0.7824(4) 0.085(2) Uani d 0.811(3) A 1
    H H24A 0.4129 0.5495 0.7639 0.127 Uiso calc 0.811(3) A 1
    H H24B 0.4667 0.4847 0.7151 0.127 Uiso calc 0.811(3) A 1
    H H24C 0.4192 0.4589 0.8021 0.127 Uiso calc 0.811(3) A 1
    C C25A 0.6508(4) 0.3744(2) 0.8886(4) 0.0628(11) Uani d 0.811(3) A 1
    H H25A 0.7210 0.3473 0.9392 0.094 Uiso calc 0.811(3) A 1
    H H25B 0.5879 0.3458 0.8894 0.094 Uiso calc 0.811(3) A 1
    H H25C 0.6411 0.3760 0.8092 0.094 Uiso calc 0.811(3) A 1
    C C26A 0.8461(4) 0.4421(3) 1.1119(4) 0.0615(10) Uani d 0.811(3) A 1
    H H26A 0.8943 0.4752 1.1783 0.092 Uiso calc 0.811(3) A 1
    H H26B 0.8260 0.3939 1.1397 0.092 Uiso calc 0.811(3) A 1
    H H26C 0.8862 0.4279 1.0681 0.092 Uiso calc 0.811(3) A 1
    C C17B 0.6671(9) 0.5907(6) 1.0239(9) 0.0311(8) Uani d 0.189(3) A 2
    C C18B 0.5724(9) 0.5715(6) 0.9191(10) 0.0315(8) Uani d 0.189(3) A 2
    C C19B 0.5851(10) 0.4934(6) 0.8913(12) 0.0327(8) Uani d 0.189(3) A 2
    C C20B 0.6885(9) 0.4642(6) 0.9776(9) 0.0333(7) Uani d 0.189(3) A 2
    C C21B 0.7376(9) 0.5240(6) 1.0608(10) 0.0326(7) Uani d 0.189(3) A 2
    C C22B 0.6830(13) 0.6651(7) 1.0924(12) 0.072(3) Uani d 0.189(3) A 2
    H H22D 0.6225 0.7023 1.0473 0.109 Uiso calc 0.189(3) A 2
    H H22E 0.6817 0.6526 1.1653 0.109 Uiso calc 0.189(3) A 2
    H H22F 0.7552 0.6890 1.1094 0.109 Uiso calc 0.189(3) A 2
    C C23B 0.4652(10) 0.6185(9) 0.8646(14) 0.093(3) Uani d 0.189(3) A 2
    H H23D 0.4786 0.6714 0.8992 0.139 Uiso calc 0.189(3) A 2
    H H23E 0.4392 0.6231 0.7809 0.139 Uiso calc 0.189(3) A 2
    H H23F 0.4080 0.5916 0.8781 0.139 Uiso calc 0.189(3) A 2
    C C24B 0.5026(12) 0.4475(8) 0.7885(12) 0.088(3) Uani d 0.189(3) A 2
    H H24D 0.4377 0.4809 0.7417 0.133 Uiso calc 0.189(3) A 2
    H H24E 0.5382 0.4307 0.7413 0.133 Uiso calc 0.189(3) A 2
    H H24F 0.4781 0.4008 0.8152 0.133 Uiso calc 0.189(3) A 2
    C C25B 0.7292(13) 0.3811(6) 0.9867(13) 0.067(2) Uani d 0.189(3) A 2
    H H25D 0.8033 0.3763 1.0542 0.100 Uiso calc 0.189(3) A 2
    H H25E 0.6768 0.3452 0.9957 0.100 Uiso calc 0.189(3) A 2
    H H25F 0.7343 0.3673 0.9162 0.100 Uiso calc 0.189(3) A 2
    C C26B 0.8391(10) 0.5150(9) 1.1768(9) 0.068(2) Uani d 0.189(3) A 2
    H H26D 0.8735 0.4632 1.1809 0.102 Uiso calc 0.189(3) A 2
    H H26E 0.8931 0.5568 1.1868 0.102 Uiso calc 0.189(3) A 2
    H H26F 0.8169 0.5189 1.2384 0.102 Uiso calc 0.189(3) A 2
    C C27 0.8172(3) 0.1359(2) 0.9157(3) 0.0627(9) Uani d 1 . .
    H H27A 0.8707 0.1794 0.9492 0.094 Uiso calc 1 . .
    H H27B 0.7497 0.1473 0.9234 0.094 Uiso calc 1 . .
    H H27C 0.7971 0.1300 0.8334 0.094 Uiso calc 1 . .
    C C28 0.8691(3) 0.0609(2) 0.9785(3) 0.0600(8) Uani d 1 . .
    H H28A 0.8135 0.0177 0.9462 0.072 Uiso calc 1 . .
    H H28B 0.8884 0.0671 1.0614 0.072 Uiso calc 1 . .
    C C29 0.9735(3) 0.0376(2) 0.9703(3) 0.0538(7) Uani d 1 . .
    H H29A 0.9542 0.0328 0.8872 0.065 Uiso calc 1 . .
    H H29B 1.0292 0.0807 1.0037 0.065 Uiso calc 1 . .
loop_
    _atom_site_aniso_label
    _atom_site_aniso_U_11
    _atom_site_aniso_U_22
    _atom_site_aniso_U_33
    _atom_site_aniso_U_12
    _atom_site_aniso_U_13
    _atom_site_aniso_U_23
    Zr1 0.01503(10) 0.01940(10) 0.02077(10) -0.00053(6) 0.00526(7) 0.00055(7)
    N1 0.0203(8) 0.0255(8) 0.0282(9) -0.0002(7) 0.0063(7) -0.0009(7)
    N2 0.0216(8) 0.0258(8) 0.0264(9) 0.0013(7) 0.0054(7) -0.0023(7)
    C1 0.0228(10) 0.0220(9) 0.0252(9) 0.0009(7) 0.0105(8) -0.0002(8)
    C2 0.0206(9) 0.0270(10) 0.0256(10) 0.0014(8) 0.0045(8) -0.0057(8)
    C3 0.0300(11) 0.0338(12) 0.0358(12) 0.0050(9) 0.0056(10) -0.0119(10)
    C4 0.0216(10) 0.0265(10) 0.0249(10) 0.0000(8) 0.0046(8) -0.0032(8)
    C5 0.0252(11) 0.0395(13) 0.0328(12) 0.0039(9) -0.0017(9) -0.0122(10)
    C6 0.0344(13) 0.0370(13) 0.0458(15) 0.0015(10) -0.0019(11) -0.0184(11)
    C7 0.0397(13) 0.0300(11) 0.0233(10) -0.0055(9) 0.0035(9) 0.0065(9)
    C8 0.0348(12) 0.0337(11) 0.0322(11) 0.0020(9) 0.0178(10) 0.0098(9)
    C9 0.0273(11) 0.0285(10) 0.0289(10) -0.0077(8) 0.0067(9) 0.0076(8)
    C10 0.0429(13) 0.0220(10) 0.0417(13) 0.0045(9) 0.0221(11) 0.0081(9)
    C11 0.0239(11) 0.0331(12) 0.0425(13) 0.0020(9) 0.0066(10) 0.0174(10)
    C12 0.084(2) 0.0494(17) 0.0263(13) -0.0163(16) 0.0060(14) 0.0002(11)
    C13 0.063(2) 0.0630(19) 0.072(2) 0.0142(16) 0.0507(18) 0.0194(16)
    C14 0.0448(15) 0.0492(16) 0.0435(15) -0.0241(13) -0.0010(12) 0.0156(12)
    C15 0.099(3) 0.0283(13) 0.086(2) 0.0079(15) 0.062(2) 0.0024(14)
    C16 0.0274(14) 0.066(2) 0.088(3) 0.0063(13) 0.0080(15) 0.0405(19)
    C17A 0.0322(10) 0.0368(10) 0.0330(9) -0.0056(8) 0.0206(8) -0.0031(8)
    C18A 0.0305(10) 0.0373(10) 0.0390(10) -0.0041(8) 0.0210(8) 0.0020(9)
    C19A 0.0307(10) 0.0371(11) 0.0371(10) -0.0101(9) 0.0154(8) 0.0053(10)
    C20A 0.0357(10) 0.0337(10) 0.0315(10) -0.0093(8) 0.0164(8) 0.0029(9)
    C21A 0.0340(10) 0.0346(10) 0.0287(9) -0.0043(8) 0.0181(8) 0.0020(8)
    C22A 0.075(2) 0.085(3) 0.056(2) -0.034(2) 0.0481(19) -0.0336(19)
    C23A 0.105(4) 0.069(3) 0.167(6) 0.039(3) 0.120(5) 0.043(3)
    C24A 0.037(2) 0.123(5) 0.061(2) -0.043(3) -0.0060(19) 0.038(3)
    C25A 0.105(3) 0.0362(17) 0.069(2) -0.0208(19) 0.059(2) -0.0029(16)
    C26A 0.067(2) 0.071(2) 0.0519(19) 0.0103(18) 0.0324(17) 0.0281(17)
    C17B 0.0321(12) 0.0355(12) 0.0320(12) -0.0052(11) 0.0202(11) 0.0008(11)
    C18B 0.0303(12) 0.0366(12) 0.0336(12) -0.0058(11) 0.0200(11) 0.0008(11)
    C19B 0.0312(12) 0.0354(12) 0.0351(12) -0.0079(11) 0.0185(11) 0.0020(12)
    C20B 0.0329(11) 0.0351(11) 0.0339(11) -0.0072(10) 0.0173(10) 0.0023(11)
    C21B 0.0330(11) 0.0354(12) 0.0329(11) -0.0060(10) 0.0182(10) 0.0018(11)
    C22B 0.086(4) 0.087(5) 0.059(4) -0.035(4) 0.046(4) -0.031(4)
    C23B 0.105(6) 0.075(5) 0.165(7) 0.041(5) 0.119(6) 0.043(5)
    C24B 0.044(4) 0.127(6) 0.063(4) -0.043(4) -0.002(4) 0.033(5)
    C25B 0.089(3) 0.054(3) 0.066(3) -0.003(3) 0.045(3) 0.013(3)
    C26B 0.073(3) 0.082(3) 0.057(3) -0.011(3) 0.036(3) 0.002(3)
    C27 0.0449(17) 0.088(3) 0.0529(18) -0.0055(16) 0.0207(14) 0.0056(17)
    C28 0.0496(18) 0.081(2) 0.0554(19) -0.0051(16) 0.0295(15) 0.0038(17)
    C29 0.0528(17) 0.069(2) 0.0460(16) -0.0117(15) 0.0282(14) -0.0030(14)
_geom_special_details
;
All e.s.d.'s (except the e.s.d. in the dihedral angle between two l.s. planes)
are estimated using the full covariance matrix. The cell e.s.d.'s are taken
into account individually in the estimation of e.s.d.'s in distances, angles
and torsion angles; correlations between e.s.d.'s in cell parameters are only
used when they are defined by crystal symmetry. An approximate (isotropic)
treatment of cell e.s.d.'s is used for estimating e.s.d.'s involving l.s.
planes.
;
loop_
    _geom_bond_atom_site_label_1
    _geom_bond_atom_site_label_2
    _geom_bond_site_symmetry_2
    _geom_bond_distance
    _geom_bond_publ_flag
    Zr1 N2 . 1.9532(18) ?
    Zr1 N1 . 2.2248(17) ?
    Zr1 C21A . 2.533(3) ?
    Zr1 C7 . 2.543(2) ?
    Zr1 C19A . 2.548(4) ?
    Zr1 C17A . 2.552(3) ?
    Zr1 C20A . 2.554(3) ?
    Zr1 C8 . 2.556(2) ?
    Zr1 C11 . 2.556(2) ?
    Zr1 C20B . 2.560(13) ?
    Zr1 C9 . 2.579(2) ?
    Zr1 C21B . 2.581(12) ?
    N1 C1 . 1.158(3) ?
    N2 C4 . 1.292(3) ?
    C1 C2 . 1.377(3) ?
    C2 C4 3_767 1.414(3) ?
    C2 C3 . 1.516(3) ?
    C3 C6 3_767 1.531(3) ?
    C3 H3A . 0.9900 ?
    C3 H3B . 0.9900 ?
    C4 C2 3_767 1.414(3) ?
    C4 C5 . 1.529(3) ?
    C5 C6 . 1.527(3) ?
    C5 H5A . 0.9900 ?
    C5 H5B . 0.9900 ?
    C6 C3 3_767 1.531(3) ?
    C6 H6A . 0.9900 ?
    C6 H6B . 0.9900 ?
    C7 C11 . 1.392(4) ?
    C7 C8 . 1.402(3) ?
    C7 C12 . 1.503(4) ?
    C8 C9 . 1.407(3) ?
    C8 C13 . 1.498(4) ?
    C9 C10 . 1.413(3) ?
    C9 C14 . 1.494(3) ?
    C10 C11 . 1.418(4) ?
    C10 C15 . 1.498(4) ?
    C11 C16 . 1.511(3) ?
    C12 H12A . 0.9800 ?
    C12 H12B . 0.9800 ?
    C12 H12C . 0.9800 ?
    C13 H13A . 0.9800 ?
    C13 H13B . 0.9800 ?
    C13 H13C . 0.9800 ?
    C14 H14A . 0.9800 ?
    C14 H14B . 0.9800 ?
    C14 H14C . 0.9800 ?
    C15 H15A . 0.9800 ?
    C15 H15B . 0.9800 ?
    C15 H15C . 0.9800 ?
    C16 H16A . 0.9800 ?
    C16 H16B . 0.9800 ?
    C16 H16C . 0.9800 ?
    C17A C21A . 1.408(4) ?
    C17A C18A . 1.430(5) ?
    C17A C22A . 1.494(5) ?
    C18A C19A . 1.424(5) ?
    C18A C23A . 1.496(5) ?
    C19A C20A . 1.400(4) ?
    C19A C24A . 1.507(4) ?
    C20A C21A . 1.399(4) ?
    C20A C25A . 1.507(5) ?
    C21A C26A . 1.503(5) ?
    C22A H22A . 0.9800 ?
    C22A H22B . 0.9800 ?
    C22A H22C . 0.9800 ?
    C23A H23A . 0.9800 ?
    C23A H23B . 0.9800 ?
    C23A H23C . 0.9800 ?
    C24A H24A . 0.9800 ?
    C24A H24B . 0.9800 ?
    C24A H24C . 0.9800 ?
    C25A H25A . 0.9800 ?
    C25A H25B . 0.9800 ?
    C25A H25C . 0.9800 ?
    C26A H26A . 0.9800 ?
    C26A H26B . 0.9800 ?
    C26A H26C . 0.9800 ?
    C17B C21B . 1.407(11) ?
    C17B C18B . 1.405(11) ?
    C17B C22B . 1.499(11) ?
    C18B C19B . 1.399(11) ?
    C18B C23B . 1.508(11) ?
    C19B C20B . 1.412(11) ?
    C19B C24B . 1.499(11) ?
    C20B C21B . 1.402(11) ?
    C20B C25B . 1.494(11) ?
    C21B C26B . 1.501(11) ?
    C22B H22D . 0.9800 ?
    C22B H22E . 0.9800 ?
    C22B H22F . 0.9800 ?
    C23B H23D . 0.9800 ?
    C23B H23E . 0.9800 ?
    C23B H23F . 0.9800 ?
    C24B H24D . 0.9800 ?
    C24B H24E . 0.9800 ?
    C24B H24F . 0.9800 ?
    C25B H25D . 0.9800 ?
    C25B H25E . 0.9800 ?
    C25B H25F . 0.9800 ?
    C26B H26D . 0.9800 ?
    C26B H26E . 0.9800 ?
    C26B H26F . 0.9800 ?
    C27 C28 . 1.495(5) ?
    C27 H27A . 0.9800 ?
    C27 H27B . 0.9800 ?
    C27 H27C . 0.9800 ?
    C28 C29 . 1.513(4) ?
    C28 H28A . 0.9900 ?
    C28 H28B . 0.9900 ?
    C29 C29 3_757 1.486(7) ?
    C29 H29A . 0.9900 ?
    C29 H29B . 0.9900 ?
loop_
    _geom_angle_atom_site_label_1
    _geom_angle_atom_site_label_2
    _geom_angle_atom_site_label_3
    _geom_angle_site_symmetry_1
    _geom_angle_site_symmetry_3
    _geom_angle
    _geom_angle_publ_flag
    N2 Zr1 N1 . . 95.49(7) ?
    N2 Zr1 C21A . . 91.04(9) ?
    N1 Zr1 C21A . . 79.18(8) ?
    N2 Zr1 C7 . . 83.23(8) ?
    N1 Zr1 C7 . . 121.36(7) ?
    C21A Zr1 C7 . . 159.03(9) ?
    N2 Zr1 C19A . . 99.38(10) ?
    N1 Zr1 C19A . . 129.90(9) ?
    C21A Zr1 C19A . . 53.14(10) ?
    C7 Zr1 C19A . . 107.80(10) ?
    N2 Zr1 C17A . . 123.19(9) ?
    N1 Zr1 C17A . . 78.34(9) ?
    C21A Zr1 C17A . . 32.16(10) ?
    C7 Zr1 C17A . . 147.37(10) ?
    C19A Zr1 C17A . . 53.59(10) ?
    N2 Zr1 C20A . . 77.76(9) ?
    N1 Zr1 C20A . . 109.17(9) ?
    C21A Zr1 C20A . . 31.92(9) ?
    C7 Zr1 C20A . . 127.27(9) ?
    C19A Zr1 C20A . . 31.84(10) ?
    C17A Zr1 C20A . . 53.10(10) ?
    N2 Zr1 C8 . . 82.51(8) ?
    N1 Zr1 C8 . . 89.57(7) ?
    C21A Zr1 C8 . . 166.47(9) ?
    C7 Zr1 C8 . . 31.92(8) ?
    C19A Zr1 C8 . . 139.59(9) ?
    C17A Zr1 C8 . . 152.17(9) ?
    C20A Zr1 C8 . . 153.83(9) ?
    N2 Zr1 C11 . . 112.67(8) ?
    N1 Zr1 C11 . . 126.12(7) ?
    C21A Zr1 C11 . . 140.67(9) ?
    C7 Zr1 C11 . . 31.69(9) ?
    C19A Zr1 C11 . . 90.96(9) ?
    C17A Zr1 C11 . . 116.05(10) ?
    C20A Zr1 C11 . . 120.83(9) ?
    C8 Zr1 C11 . . 52.69(8) ?
    N2 Zr1 C20B . . 82.5(3) ?
    N1 Zr1 C20B . . 97.0(2) ?
    C7 Zr1 C20B . . 140.1(2) ?
    C8 Zr1 C20B . . 164.1(3) ?
    C11 Zr1 C20B . . 130.3(2) ?
    N2 Zr1 C9 . . 111.58(8) ?
    N1 Zr1 C9 . . 74.68(7) ?
    C21A Zr1 C9 . . 146.65(9) ?
    C7 Zr1 C9 . . 52.71(7) ?
    C19A Zr1 C9 . . 138.82(9) ?
    C17A Zr1 C9 . . 120.38(9) ?
    C20A Zr1 C9 . . 169.86(9) ?
    C8 Zr1 C9 . . 31.80(8) ?
    C11 Zr1 C9 . . 52.77(7) ?
    C20B Zr1 C9 . . 164.0(2) ?
    N2 Zr1 C21B . . 107.1(2) ?
    N1 Zr1 C21B . . 75.2(2) ?
    C7 Zr1 C21B . . 160.3(3) ?
    C8 Zr1 C21B . . 162.5(2) ?
    C11 Zr1 C21B . . 131.1(2) ?
    C20B Zr1 C21B . . 31.6(3) ?
    C9 Zr1 C21B . . 132.5(2) ?
    C1 N1 Zr1 . . 174.30(18) ?
    C4 N2 Zr1 . . 173.79(17) ?
    N1 C1 C2 . . 176.8(2) ?
    C1 C2 C4 . 3_767 124.56(19) ?
    C1 C2 C3 . . 123.53(19) ?
    C4 C2 C3 3_767 . 111.91(18) ?
    C2 C3 C6 . 3_767 102.16(19) ?
    C2 C3 H3A . . 111.3 ?
    C6 C3 H3A 3_767 . 111.3 ?
    C2 C3 H3B . . 111.3 ?
    C6 C3 H3B 3_767 . 111.3 ?
    H3A C3 H3B . . 109.2 ?
    N2 C4 C2 . 3_767 129.70(19) ?
    N2 C4 C5 . . 123.64(19) ?
    C2 C4 C5 3_767 . 106.65(18) ?
    C6 C5 C4 . . 104.20(18) ?
    C6 C5 H5A . . 110.9 ?
    C4 C5 H5A . . 110.9 ?
    C6 C5 H5B . . 110.9 ?
    C4 C5 H5B . . 110.9 ?
    H5A C5 H5B . . 108.9 ?
    C5 C6 C3 . 3_767 104.6(2) ?
    C5 C6 H6A . . 110.8 ?
    C3 C6 H6A 3_767 . 110.8 ?
    C5 C6 H6B . . 110.8 ?
    C3 C6 H6B 3_767 . 110.8 ?
    H6A C6 H6B . . 108.9 ?
    C11 C7 C8 . . 108.6(2) ?
    C11 C7 C12 . . 125.2(3) ?
    C8 C7 C12 . . 126.1(3) ?
    C11 C7 Zr1 . . 74.70(13) ?
    C8 C7 Zr1 . . 74.57(13) ?
    C12 C7 Zr1 . . 120.79(17) ?
    C7 C8 C9 . . 108.1(2) ?
    C7 C8 C13 . . 125.5(3) ?
    C9 C8 C13 . . 126.3(3) ?
    C7 C8 Zr1 . . 73.51(13) ?
    C9 C8 Zr1 . . 74.99(13) ?
    C13 C8 Zr1 . . 120.81(17) ?
    C8 C9 C10 . . 107.8(2) ?
    C8 C9 C14 . . 127.4(3) ?
    C10 C9 C14 . . 124.4(3) ?
    C8 C9 Zr1 . . 73.21(12) ?
    C10 C9 Zr1 . . 74.23(12) ?
    C14 C9 Zr1 . . 124.35(15) ?
    C9 C10 C11 . . 107.4(2) ?
    C9 C10 C15 . . 124.8(3) ?
    C11 C10 C15 . . 127.2(3) ?
    C9 C10 Zr1 . . 73.99(12) ?
    C11 C10 Zr1 . . 72.98(13) ?
    C15 C10 Zr1 . . 125.56(18) ?
    C7 C11 C10 . . 108.1(2) ?
    C7 C11 C16 . . 123.2(3) ?
    C10 C11 C16 . . 127.3(3) ?
    C7 C11 Zr1 . . 73.61(13) ?
    C10 C11 Zr1 . . 74.99(13) ?
    C16 C11 Zr1 . . 127.92(18) ?
    C7 C12 H12A . . 109.5 ?
    C7 C12 H12B . . 109.5 ?
    H12A C12 H12B . . 109.5 ?
    C7 C12 H12C . . 109.5 ?
    H12A C12 H12C . . 109.5 ?
    H12B C12 H12C . . 109.5 ?
    C8 C13 H13A . . 109.5 ?
    C8 C13 H13B . . 109.5 ?
    H13A C13 H13B . . 109.5 ?
    C8 C13 H13C . . 109.5 ?
    H13A C13 H13C . . 109.5 ?
    H13B C13 H13C . . 109.5 ?
    C9 C14 H14A . . 109.5 ?
    C9 C14 H14B . . 109.5 ?
    H14A C14 H14B . . 109.5 ?
    C9 C14 H14C . . 109.5 ?
    H14A C14 H14C . . 109.5 ?
    H14B C14 H14C . . 109.5 ?
    C10 C15 H15A . . 109.5 ?
    C10 C15 H15B . . 109.5 ?
    H15A C15 H15B . . 109.5 ?
    C10 C15 H15C . . 109.5 ?
    H15A C15 H15C . . 109.5 ?
    H15B C15 H15C . . 109.5 ?
    C11 C16 H16A . . 109.5 ?
    C11 C16 H16B . . 109.5 ?
    H16A C16 H16B . . 109.5 ?
    C11 C16 H16C . . 109.5 ?
    H16A C16 H16C . . 109.5 ?
    H16B C16 H16C . . 109.5 ?
    C21A C17A C18A . . 107.3(3) ?
    C21A C17A C22A . . 126.6(3) ?
    C18A C17A C22A . . 125.9(3) ?
    C21A C17A Zr1 . . 73.18(16) ?
    C18A C17A Zr1 . . 74.91(17) ?
    C22A C17A Zr1 . . 122.3(2) ?
    C19A C18A C17A . . 107.3(3) ?
    C19A C18A C23A . . 125.7(4) ?
    C17A C18A C23A . . 125.6(4) ?
    C19A C18A Zr1 . . 72.6(2) ?
    C17A C18A Zr1 . . 72.74(17) ?
    C23A C18A Zr1 . . 130.5(2) ?
    C20A C19A C18A . . 108.0(3) ?
    C20A C19A C24A . . 123.4(4) ?
    C18A C19A C24A . . 127.5(4) ?
    C20A C19A Zr1 . . 74.33(19) ?
    C18A C19A Zr1 . . 75.12(18) ?
    C24A C19A Zr1 . . 126.1(3) ?
    C19A C20A C21A . . 108.6(3) ?
    C19A C20A C25A . . 127.6(3) ?
    C21A C20A C25A . . 123.7(3) ?
    C19A C20A Zr1 . . 73.83(19) ?
    C21A C20A Zr1 . . 73.19(16) ?
    C25A C20A Zr1 . . 122.8(2) ?
    C20A C21A C17A . . 108.8(3) ?
    C20A C21A C26A . . 124.8(3) ?
    C17A C21A C26A . . 126.4(3) ?
    C20A C21A Zr1 . . 74.88(16) ?
    C17A C21A Zr1 . . 74.66(16) ?
    C26A C21A Zr1 . . 118.8(2) ?
    C17A C22A H22A . . 109.5 ?
    C17A C22A H22B . . 109.5 ?
    H22A C22A H22B . . 109.5 ?
    C17A C22A H22C . . 109.5 ?
    H22A C22A H22C . . 109.5 ?
    H22B C22A H22C . . 109.5 ?
    C18A C23A H23A . . 109.5 ?
    C18A C23A H23B . . 109.5 ?
    H23A C23A H23B . . 109.5 ?
    C18A C23A H23C . . 109.5 ?
    H23A C23A H23C . . 109.5 ?
    H23B C23A H23C . . 109.5 ?
    C19A C24A H24A . . 109.5 ?
    C19A C24A H24B . . 109.5 ?
    H24A C24A H24B . . 109.5 ?
    C19A C24A H24C . . 109.5 ?
    H24A C24A H24C . . 109.5 ?
    H24B C24A H24C . . 109.5 ?
    C20A C25A H25A . . 109.5 ?
    C20A C25A H25B . . 109.5 ?
    H25A C25A H25B . . 109.5 ?
    C20A C25A H25C . . 109.5 ?
    H25A C25A H25C . . 109.5 ?
    H25B C25A H25C . . 109.5 ?
    C21A C26A H26A . . 109.5 ?
    C21A C26A H26B . . 109.5 ?
    H26A C26A H26B . . 109.5 ?
    C21A C26A H26C . . 109.5 ?
    H26A C26A H26C . . 109.5 ?
    H26B C26A H26C . . 109.5 ?
    C21B C17B C18B . . 108.1(9) ?
    C21B C17B C22B . . 125.6(8) ?
    C18B C17B C22B . . 125.9(8) ?
    C21B C17B Zr1 . . 74.1(7) ?
    C18B C17B Zr1 . . 74.8(7) ?
    C22B C17B Zr1 . . 123.2(10) ?
    C19B C18B C17B . . 107.7(10) ?
    C19B C18B C23B . . 125.5(8) ?
    C17B C18B C23B . . 125.0(8) ?
    C19B C18B Zr1 . . 74.0(8) ?
    C17B C18B Zr1 . . 73.7(7) ?
    C23B C18B Zr1 . . 129.7(10) ?
    C20B C19B C18B . . 108.5(10) ?
    C20B C19B C24B . . 125.3(8) ?
    C18B C19B C24B . . 126.2(8) ?
    C20B C19B Zr1 . . 72.9(8) ?
    C18B C19B Zr1 . . 74.7(8) ?
    C24B C19B Zr1 . . 119.2(12) ?
    C19B C20B C21B . . 107.4(9) ?
    C19B C20B C25B . . 125.6(8) ?
    C21B C20B C25B . . 126.4(8) ?
    C19B C20B Zr1 . . 75.3(8) ?
    C21B C20B Zr1 . . 75.0(7) ?
    C25B C20B Zr1 . . 122.2(10) ?
    C17B C21B C20B . . 108.2(9) ?
    C17B C21B C26B . . 125.5(8) ?
    C20B C21B C26B . . 125.8(8) ?
    C17B C21B Zr1 . . 74.3(7) ?
    C20B C21B Zr1 . . 73.4(7) ?
    C26B C21B Zr1 . . 124.7(10) ?
    C17B C22B H22D . . 109.5 ?
    C17B C22B H22E . . 109.5 ?
    H22D C22B H22E . . 109.5 ?
    C17B C22B H22F . . 109.5 ?
    H22D C22B H22F . . 109.5 ?
    H22E C22B H22F . . 109.5 ?
    C18B C23B H23D . . 109.5 ?
    C18B C23B H23E . . 109.5 ?
    H23D C23B H23E . . 109.5 ?
    C18B C23B H23F . . 109.5 ?
    H23D C23B H23F . . 109.5 ?
    H23E C23B H23F . . 109.5 ?
    C19B C24B H24D . . 109.5 ?
    C19B C24B H24E . . 109.5 ?
    H24D C24B H24E . . 109.5 ?
    C19B C24B H24F . . 109.5 ?
    H24D C24B H24F . . 109.5 ?
    H24E C24B H24F . . 109.5 ?
    C20B C25B H25D . . 109.5 ?
    C20B C25B H25E . . 109.5 ?
    H25D C25B H25E . . 109.5 ?
    C20B C25B H25F . . 109.5 ?
    H25D C25B H25F . . 109.5 ?
    H25E C25B H25F . . 109.5 ?
    C21B C26B H26D . . 109.5 ?
    C21B C26B H26E . . 109.5 ?
    H26D C26B H26E . . 109.5 ?
    C21B C26B H26F . . 109.5 ?
    H26D C26B H26F . . 109.5 ?
    H26E C26B H26F . . 109.5 ?
    C28 C27 H27A . . 109.5 ?
    C28 C27 H27B . . 109.5 ?
    H27A C27 H27B . . 109.5 ?
    C28 C27 H27C . . 109.5 ?
    H27A C27 H27C . . 109.5 ?
    H27B C27 H27C . . 109.5 ?
    C27 C28 C29 . . 113.4(3) ?
    C27 C28 H28A . . 108.9 ?
    C29 C28 H28A . . 108.9 ?
    C27 C28 H28B . . 108.9 ?
    C29 C28 H28B . . 108.9 ?
    H28A C28 H28B . . 107.7 ?
    C29 C29 C28 3_757 . 115.0(3) ?
    C29 C29 H29A 3_757 . 108.5 ?
    C28 C29 H29A . . 108.5 ?
    C29 C29 H29B 3_757 . 108.5 ?
    C28 C29 H29B . . 108.5 ?
    H29A C29 H29B . . 107.5 ?
loop_
    _geom_torsion_atom_site_label_1
    _geom_torsion_atom_site_label_2
    _geom_torsion_atom_site_label_3
    _geom_torsion_atom_site_label_4
    _geom_torsion_site_symmetry_1
    _geom_torsion_site_symmetry_2
    _geom_torsion_site_symmetry_3
    _geom_torsion_site_symmetry_4
    _geom_torsion
    _geom_torsion_publ_flag
    C1 C2 C3 C6 . . . 3_767 -163.3(2) ?
    C4 C2 C3 C6 3_767 . . 3_767 17.5(3) ?
    N2 C4 C5 C6 . . . . -159.1(2) ?
    C2 C4 C5 C6 3_767 . . . 21.3(3) ?
    C4 C5 C6 C3 . . . 3_767 -31.9(3) ?
    C11 C7 C8 C9 . . . . -0.1(3) ?
    C12 C7 C8 C9 . . . . 175.2(2) ?
    Zr1 C7 C8 C9 . . . . -67.62(15) ?
    C11 C7 C8 C13 . . . . -176.0(2) ?
    C12 C7 C8 C13 . . . . -0.7(4) ?
    Zr1 C7 C8 C13 . . . . 116.4(2) ?
    C11 C7 C8 Zr1 . . . . 67.57(16) ?
    C12 C7 C8 Zr1 . . . . -117.1(2) ?
    C7 C8 C9 C10 . . . . -0.1(2) ?
    C13 C8 C9 C10 . . . . 175.8(2) ?
    Zr1 C8 C9 C10 . . . . -66.71(15) ?
    C7 C8 C9 C14 . . . . -172.6(2) ?
    C13 C8 C9 C14 . . . . 3.3(4) ?
    Zr1 C8 C9 C14 . . . . 120.7(2) ?
    C7 C8 C9 Zr1 . . . . 66.63(16) ?
    C13 C8 C9 Zr1 . . . . -117.4(2) ?
    C8 C9 C10 C11 . . . . 0.2(2) ?
    C14 C9 C10 C11 . . . . 173.0(2) ?
    Zr1 C9 C10 C11 . . . . -65.84(15) ?
    C8 C9 C10 C15 . . . . -171.5(2) ?
    C14 C9 C10 C15 . . . . 1.4(4) ?
    Zr1 C9 C10 C15 . . . . 122.5(2) ?
    C8 C9 C10 Zr1 . . . . 66.03(15) ?
    C14 C9 C10 Zr1 . . . . -121.1(2) ?
    C8 C7 C11 C10 . . . . 0.2(3) ?
    C12 C7 C11 C10 . . . . -175.2(2) ?
    Zr1 C7 C11 C10 . . . . 67.66(16) ?
    C8 C7 C11 C16 . . . . 167.5(2) ?
    C12 C7 C11 C16 . . . . -7.8(4) ?
    Zr1 C7 C11 C16 . . . . -125.0(2) ?
    C8 C7 C11 Zr1 . . . . -67.49(16) ?
    C12 C7 C11 Zr1 . . . . 117.2(2) ?
    C9 C10 C11 C7 . . . . -0.2(3) ?
    C15 C10 C11 C7 . . . . 171.2(2) ?
    Zr1 C10 C11 C7 . . . . -66.74(16) ?
    C9 C10 C11 C16 . . . . -166.9(2) ?
    C15 C10 C11 C16 . . . . 4.5(4) ?
    Zr1 C10 C11 C16 . . . . 126.5(3) ?
    C9 C10 C11 Zr1 . . . . 66.52(15) ?
    C15 C10 C11 Zr1 . . . . -122.1(3) ?
    C21A C17A C18A C19A . . . . -1.7(3) ?
    C22A C17A C18A C19A . . . . -175.9(3) ?
    Zr1 C17A C18A C19A . . . . 64.9(2) ?
    C21A C17A C18A C23A . . . . 165.6(3) ?
    C22A C17A C18A C23A . . . . -8.6(5) ?
    Zr1 C17A C18A C23A . . . . -127.8(3) ?
    C21A C17A C18A Zr1 . . . . -66.56(19) ?
    C22A C17A C18A Zr1 . . . . 119.2(3) ?
    C17A C18A C19A C20A . . . . 2.7(4) ?
    C23A C18A C19A C20A . . . . -164.5(3) ?
    Zr1 C18A C19A C20A . . . . 67.7(2) ?
    C17A C18A C19A C24A . . . . 170.6(4) ?
    C23A C18A C19A C24A . . . . 3.4(6) ?
    Zr1 C18A C19A C24A . . . . -124.4(4) ?
    C17A C18A C19A Zr1 . . . . -65.0(2) ?
    C23A C18A C19A Zr1 . . . . 127.8(4) ?
    C18A C19A C20A C21A . . . . -2.7(4) ?
    C24A C19A C20A C21A . . . . -171.3(4) ?
    Zr1 C19A C20A C21A . . . . 65.5(2) ?
    C18A C19A C20A C25A . . . . 172.6(3) ?
    C24A C19A C20A C25A . . . . 4.0(6) ?
    Zr1 C19A C20A C25A . . . . -119.2(3) ?
    C18A C19A C20A Zr1 . . . . -68.2(2) ?
    C24A C19A C20A Zr1 . . . . 123.3(4) ?
    C19A C20A C21A C17A . . . . 1.7(3) ?
    C25A C20A C21A C17A . . . . -173.8(3) ?
    Zr1 C20A C21A C17A . . . . 67.6(2) ?
    C19A C20A C21A C26A . . . . 179.3(3) ?
    C25A C20A C21A C26A . . . . 3.8(5) ?
    Zr1 C20A C21A C26A . . . . -114.8(3) ?
    C19A C20A C21A Zr1 . . . . -65.9(2) ?
    C25A C20A C21A Zr1 . . . . 118.6(3) ?
    C18A C17A C21A C20A . . . . 0.0(3) ?
    C22A C17A C21A C20A . . . . 174.2(3) ?
    Zr1 C17A C21A C20A . . . . -67.7(2) ?
    C18A C17A C21A C26A . . . . -177.6(3) ?
    C22A C17A C21A C26A . . . . -3.4(5) ?
    Zr1 C17A C21A C26A . . . . 114.7(3) ?
    C18A C17A C21A Zr1 . . . . 67.7(2) ?
    C22A C17A C21A Zr1 . . . . -118.1(3) ?
    C21B C17B C18B C19B . . . . -0.4(16) ?
    C22B C17B C18B C19B . . . . -173.0(14) ?
    Zr1 C17B C18B C19B . . . . 66.8(11) ?
    C21B C17B C18B C23B . . . . 165.3(14) ?
    C22B C17B C18B C23B . . . . -7(2) ?
    Zr1 C17B C18B C23B . . . . -127.5(14) ?
    C21B C17B C18B Zr1 . . . . -67.2(9) ?
    C22B C17B C18B Zr1 . . . . 120.3(14) ?
    C17B C18B C19B C20B . . . . -0.9(17) ?
    C23B C18B C19B C20B . . . . -166.6(15) ?
    Zr1 C18B C19B C20B . . . . 65.6(11) ?
    C17B C18B C19B C24B . . . . 178.2(17) ?
    C23B C18B C19B C24B . . . . 13(3) ?
    Zr1 C18B C19B C24B . . . . -115.3(18) ?
    C17B C18B C19B Zr1 . . . . -66.6(9) ?
    C23B C18B C19B Zr1 . . . . 127.8(15) ?
    C18B C19B C20B C21B . . . . 1.9(17) ?
    C24B C19B C20B C21B . . . . -177.2(16) ?
    Zr1 C19B C20B C21B . . . . 68.7(9) ?
    C18B C19B C20B C25B . . . . 173.9(15) ?
    C24B C19B C20B C25B . . . . -5(3) ?
    Zr1 C19B C20B C25B . . . . -119.3(15) ?
    C18B C19B C20B Zr1 . . . . -66.8(11) ?
    C24B C19B C20B Zr1 . . . . 114.1(18) ?
    C18B C17B C21B C20B . . . . 1.6(15) ?
    C22B C17B C21B C20B . . . . 174.2(13) ?
    Zr1 C17B C21B C20B . . . . -66.1(9) ?
    C18B C17B C21B C26B . . . . -170.6(13) ?
    C22B C17B C21B C26B . . . . 2(2) ?
    Zr1 C17B C21B C26B . . . . 121.8(14) ?
    C18B C17B C21B Zr1 . . . . 67.7(9) ?
    C22B C17B C21B Zr1 . . . . -119.7(14) ?
    C19B C20B C21B C17B . . . . -2.2(16) ?
    C25B C20B C21B C17B . . . . -174.0(14) ?
    Zr1 C20B C21B C17B . . . . 66.7(9) ?
    C19B C20B C21B C26B . . . . 170.0(14) ?
    C25B C20B C21B C26B . . . . -2(2) ?
    Zr1 C20B C21B C26B . . . . -121.1(14) ?
    C19B C20B C21B Zr1 . . . . -68.9(11) ?
    C25B C20B C21B Zr1 . . . . 119.2(15) ?
    C27 C28 C29 C29 . . . 3_757 -178.9(4) ?
_shelx_hkl_file
;
   0   0   1   -0.01    0.02
   0   0   1   -0.01    0.02
   0   0  -1   -0.01    0.02
   0   0  -1    0.00    0.02
   0   0   2   17.43    0.44
   0   0   2   16.84    0.43
   0   0  -2   16.98    0.44
   0   0   2   16.81    0.43
   0   0   2   16.80    0.40
   0   0  -2   16.16    0.40
   0   0  -2   17.45    0.43
   0   0   3    0.09    0.06
   0   0   3    0.01    0.07
   0   0   3    0.10    0.07
   0   0   3    0.28    0.09
   0   0  -3   -0.01    0.05
   0   0   3   -0.04    0.07
   0   0  -3    0.09    0.08
   0   0  -3    0.09    0.07
   0   0  -3    0.06    0.07
   0   0  -4  185.95    4.01
   0   0  -4  188.25    3.99
   0   0   4  184.99    3.92
   0   0   4  184.81    4.01
   0   0   4  182.17    3.99
   0   0  -4  188.51    3.99
   0   0   4  186.58    4.02
   0   0   4  189.03    3.94
   0   0  -4  191.59    3.92
   0   0   5    0.18    0.12
   0   0  -5    0.15    0.10
   0   0   5    0.09    0.11
   0   0   5    0.16    0.13
   0   0  -5    0.07    0.10
   0   0  -5    0.08    0.08
   0   0  -5    0.28    0.11
   0   0   5    0.17    0.09
   0   0   5    0.08    0.07
   0   0  -6    1.49    0.18
   0   0  -6    1.44    0.19
   0   0   6    1.28    0.20
   0   0  -6    1.60    0.21
   0   0   6    1.36    0.15
   0   0  -6    1.31    0.12
   0   0   6    1.19    0.18
   0   0   6    1.36    0.20
   0   0   7   -0.07    0.13
   0   0  -7   -0.04    0.12
   0   0   7    0.25    0.15
   0   0   7   -0.09    0.11
   0   0  -7   -0.02    0.07
   0   0  -7    0.13    0.11
   0   0   7    0.07    0.10
   0   0  -7   -0.16    0.09
   0   0  -8   31.30    0.93
   0   0  -8   29.76    0.96
   0   0   8   29.62    0.83
   0   0   8   30.33    0.97
   0   0   8   29.99    0.93
   0   0  -8   31.72    0.92
   0   0   8   31.65    0.97
   0   0  -9    0.04    0.15
   0   0   9   -0.10    0.17
   0   0  -9   -0.02    0.17
   0   0  -9   -0.02    0.14
   0   0   9   -0.13    0.14
   0   0   9    0.15    0.19
   0   0 -10    1.45    0.26
   0   0  10    1.42    0.29
   0   0 -10    1.71    0.31
   0   0  10    1.49    0.30
   0   0  10    1.61    0.29
   0   0 -10    1.57    0.27
   0   0 -11   -0.12    0.18
   0   0 -11   -0.11    0.17
   0   0  11   -0.25    0.21
   0   0 -11   -0.30    0.21
   0   0  11   -0.19    0.22
   0   0  11   -0.31    0.17
   0   0 -12   19.38    0.90
   0   0  12   19.81    0.86
   0   0 -12   19.74    0.85
   0   0  12   20.59    0.94
   0   0 -12   18.69    0.82
   0   0  12   22.54    0.95
   0   0  13    0.42    0.32
   0   0 -13    0.13    0.23
   0   0 -13   -0.18    0.27
   0   0  13    0.33    0.31
   0   0  13    0.30    0.28
   0   0 -14    2.88    0.49
   0   0  14    1.70    0.43
   0   0  14    2.19    0.46
   0   0  15    0.17    0.34
   0   0 -15   -0.12    0.35
   0   0  15    0.29    0.35
   0   1   0   -0.51    0.02
   0   1  -1  519.51   10.81
   0   1  -1  525.62   10.82
   0   1   1  522.73   10.82
   0   1   1  514.76   10.96
   0  -1   1  521.62   10.82
   0  -1  -1  525.87   11.01
   0  -1  -1  517.35   10.81
   0   1  -2   45.23    1.02
   0   1   2   45.49    1.01
   0   1   2   45.26    1.02
   0   1   2   44.85    1.00
   0   1  -2   44.62    1.00
   0   1  -2   46.32    0.99
   0   1  -2   43.71    1.00
   0   1   2   44.96    1.00
   0   1  -2   44.30    1.01
   0  -1  -2   44.03    1.00
   0  -1   2   44.75    1.00
   0  -1   2   44.04    1.02
   0  -1   2   44.57    1.01
   0  -1   2   43.84    0.99
   0  -1  -2   44.59    1.00
   0  -1  -2   46.06    1.00
   0  -1   2   43.47    1.00
   0  -1  -2   45.43    0.95
   0   1  -3  146.96    3.09
   0   1  -3  137.93    3.10
   0   1  -3  153.46    3.06
   0   1  -3  144.50    3.08
   0   1   3  142.96    3.09
   0   1   3  145.23    3.11
   0   1   3  146.74    3.09
   0  -1  -3  142.42    3.01
   0  -1  -3  146.32    3.08
   0  -1   3  142.46    3.10
   0  -1  -3  144.53    3.09
   0  -1   3  141.76    3.07
   0  -1   3  142.13    3.05
   0  -1   3  144.84    3.11
   0  -1   3  145.36    3.07
   0  -1  -3  145.01    3.08
   0   1  -4    1.11    0.13
   0   1  -4    0.91    0.13
   0   1   4    0.93    0.13
   0   1   4    1.05    0.10
   0   1   4    1.03    0.14
   0   1   4    1.01    0.14
   0   1  -4    0.97    0.15
   0   1  -4    0.85    0.13
   0  -1   4    0.98    0.11
   0  -1   4    0.88    0.12
   0  -1  -4    1.09    0.14
   0  -1   4    1.19    0.13
   0  -1   4    0.76    0.13
   0  -1  -4    1.21    0.14
   0  -1   4    1.29    0.16
   0  -1  -4    1.24    0.10
   0  -1  -4    1.49    0.15
   0   1  -5   55.01    1.32
   0   1   5   54.05    1.24
   0   1  -5   52.77    1.35
   0   1   5   55.73    1.36
   0   1   5   53.45    1.33
   0   1   5   55.55    1.34
   0   1  -5   56.02    1.33
   0  -1  -5   55.79    1.35
   0  -1  -5   55.45    1.32
   0  -1   5   53.83    1.35
   0  -1   5   56.07    1.27
   0  -1  -5   54.17    1.32
   0  -1  -5   56.46    1.22
   0  -1   5   56.16    1.36
   0  -1   5   54.36    1.29
   0  -1  -5   56.28    1.21
   0  -1   5   55.17    1.32
   0   1   6   81.34    1.92
   0   1   6   78.79    1.88
   0   1   6   78.54    1.77
   0   1  -6   81.41    1.72
   0   1  -6   78.13    1.86
   0   1  -6   79.46    1.87
   0   1   6   78.44    1.88
   0   1  -6   78.92    1.91
   0  -1   6   80.09    1.82
   0  -1   6   77.93    1.86
   0  -1   6   79.82    1.79
   0  -1  -6   77.78    1.89
   0  -1   6   79.81    1.91
   0  -1  -6   78.91    1.86
   0  -1   6   81.16    1.92
   0  -1  -6   77.46    1.86
   0  -1  -6   79.66    1.74
   0  -1  -6   82.44    1.73
   0   1  -7   23.34    0.74
   0   1   7   24.24    0.79
   0   1   7   23.73    0.77
   0   1  -7   25.62    0.76
   0   1  -7   23.43    0.78
   0   1   7   23.72    0.75
   0   1   7   23.65    0.65
   0  -1   7   23.37    0.69
   0  -1   7   24.22    0.66
   0  -1  -7   23.76    0.60
   0  -1  -7   23.61    0.73
   0  -1   7   24.85    0.80
   0  -1   7   23.29    0.73
   0  -1  -7   23.21    0.77
   0  -1  -7   23.07    0.73
   0  -1   7   23.63    0.79
   0   1  -8    3.04    0.32
   0   1   8    3.18    0.22
   0   1   8    2.39    0.27
   0   1  -8    2.95    0.28
   0   1   8    3.19    0.31
   0   1   8    2.46    0.29
   0   1  -8    2.93    0.29
   0  -1   8    2.40    0.27
   0  -1  -8    3.14    0.31
   0  -1  -8    3.22    0.30
   0  -1   8    3.36    0.34
   0  -1   8    2.58    0.30
   0  -1   8    2.91    0.24
   0  -1  -8    2.67    0.27
   0   1  -9   39.71    1.14
   0   1  -9   37.98    1.13
   0   1   9   39.25    1.16
   0   1  -9   38.19    1.19
   0   1   9   37.15    1.19
   0   1   9   39.00    1.18
   0  -1   9   40.81    1.16
   0  -1  -9   40.02    1.14
   0  -1   9   37.20    1.06
   0  -1  -9   37.66    1.13
   0  -1   9   40.11    1.21
   0  -1  -9   40.69    1.21
   0  -1   9   40.11    1.22
   0   1  10    4.03    0.40
   0   1 -10    5.90    0.43
   0   1  10    5.62    0.48
   0   1  10    4.93    0.44
   0   1 -10    6.01    0.48
   0   1 -10    5.16    0.43
   0  -1  10    5.82    0.49
   0  -1  10    5.56    0.44
   0  -1 -10    4.92    0.41
   0  -1 -10    4.80    0.42
   0  -1  10    5.01    0.48
   0  -1 -10    5.70    0.48
   0   1 -11   12.42    0.64
   0   1  11   12.39    0.70
   0   1  11   14.08    0.70
   0   1 -11   13.85    0.74
   0   1 -11   13.89    0.65
   0   1  11   13.91    0.70
   0  -1 -11   13.39    0.65
   0  -1 -11   13.83    0.65
   0  -1 -11   13.69    0.72
   0  -1  11   12.93    0.66
   0  -1  11   13.49    0.72
   0  -1  11   13.42    0.72
   0   1 -12    0.56    0.22
   0   1  12    0.21    0.25
   0   1  12   -0.02    0.25
   0   1  12    0.13    0.25
   0   1 -12   -0.06    0.21
   0   1 -12    0.22    0.27
   0  -1 -12    0.58    0.28
   0  -1  12    1.04    0.31
   0  -1 -12    0.16    0.25
   0  -1  12    0.20    0.23
   0  -1 -12    0.59    0.24
   0  -1  12    0.55    0.30
   0   1  13   21.44    0.99
   0   1 -13   21.09    1.02
   0   1  13   23.69    1.07
   0   1 -13   22.06    0.92
   0   1  13   22.48    0.98
   0  -1  13   21.02    0.99
   0  -1 -13   22.66    1.02
   0  -1  13   21.90    1.05
   0  -1 -13   21.55    0.90
   0   1 -14    4.65    0.60
   0   1  14    5.87    0.64
   0   1  14    5.61    0.63
   0  -1  14    5.54    0.65
   0  -1 -14    5.60    0.63
   0  -1  14    5.67    0.63
   0   1  15    6.50    0.68
   0   1 -15    6.71    0.72
   0   1  15    6.83    0.72
   0  -1  15    6.91    0.74
   0  -1  15    8.18    0.78
   0  -1 -15    8.70    0.79
   0   2   0  363.90    7.36
   0   2   0  354.50    7.40
   0  -2   0  345.37    7.38
   0   2  -1  132.38    2.80
   0   2   1  134.76    2.80
   0   2  -1  129.06    2.79
   0   2   1  133.61    2.77
   0   2   1  130.92    2.80
   0   2   1  133.52    2.79
   0   2  -1  132.53    2.79
   0  -2   1  131.95    2.80
   0  -2   1  133.82    2.84
   0  -2  -1  134.64    2.77
   0  -2   1  136.52    2.80
   0  -2  -1  131.27    2.79
   0  -2   1  131.65    2.80
   0   2  -2  185.91    3.91
   0   2   2  185.89    3.92
   0   2  -2  185.05    3.92
   0   2   2  188.74    3.86
   0   2   2  182.50    3.91
   0   2  -2  194.33    3.92
   0   2   2  184.57    3.92
   0   2  -2  184.43    3.91
   0  -2  -2  185.17    3.91
   0  -2  -2  181.59    3.92
   0  -2  -2  186.81    3.91
   0  -2   2  185.08    3.92
   0  -2  -2  186.52    3.86
   0  -2   2  182.77    3.91
   0  -2   2  187.54    3.93
   0  -2   2  188.76    3.93
   0   2   3   71.41    1.63
   0   2  -3   70.72    1.63
   0   2   3   71.79    1.59
   0   2  -3   74.04    1.61
   0   2  -3   73.37    1.61
   0   2  -3   71.66    1.58
   0  -2  -3   71.83    1.61
   0  -2  -3   73.08    1.57
   0  -2   3   72.30    1.63
   0  -2  -3   72.85    1.61
   0  -2   3   71.29    1.63
   0  -2  -3   72.79    1.53
   0  -2   3   69.65    1.58
   0  -2  -3   73.13    1.61
   0  -2   3   71.14    1.60
   0  -2   3   74.73    1.62
   0   2  -4   11.21    0.38
   0   2  -4   11.29    0.37
   0   2   4   10.33    0.38
   0   2  -4   11.44    0.36
   0   2  -4   10.53    0.39
   0   2   4    9.81    0.36
   0   2   4   10.27    0.39
   0  -2   4   10.02    0.39
   0  -2   4   10.36    0.35
   0  -2  -4   10.68    0.28
   0  -2  -4    9.99    0.36
   0  -2  -4   10.45    0.28
   0  -2  -4   10.35    0.31
   0  -2  -4   10.40    0.38
   0  -2   4   10.73    0.35
   0  -2  -4   10.84    0.37
   0  -2   4   10.73    0.37
   0   2  -5   15.61    0.50
   0   2   5   15.14    0.53
   0   2   5   14.80    0.40
   0   2   5   14.87    0.51
   0   2   5   15.13    0.50
   0  -2  -5   14.94    0.51
   0  -2   5   14.68    0.53
   0  -2  -5   15.27    0.49
   0  -2   5   15.22    0.47
   0  -2  -5   15.07    0.50
   0  -2   5   15.14    0.49
   0  -2  -5   14.86    0.38
   0  -2   5   15.64    0.53
   0  -2   5   14.46    0.48
   0  -2  -5   14.81    0.39
   0  -2  -5   15.32    0.42
   0   2   6    0.97    0.19
   0   2  -6    1.38    0.20
   0   2   6    1.42    0.13
   0   2  -6    1.22    0.18
   0   2  -6    1.12    0.17
   0   2   6    1.28    0.20
   0   2   6    1.20    0.18
   0  -2   6    1.15    0.19
   0  -2   6    1.37    0.16
   0  -2   6    1.22    0.17
   0  -2  -6    1.31    0.20
   0  -2  -6    1.17    0.18
   0  -2   6    1.21    0.21
   0  -2  -6    1.14    0.10
   0  -2  -6    1.43    0.12
   0  -2  -6    1.32    0.18
   0  -2   6    0.92    0.16
   0  -2  -6    1.54    0.13
   0   2  -7   23.91    0.74
   0   2   7   22.90    0.77
   0   2   7   23.00    0.61
   0   2   7   23.08    0.74
   0   2  -7   22.50    0.78
   0   2   7   22.73    0.74
   0   2  -7   22.28    0.72
   0  -2   7   23.72    0.78
   0  -2  -7   23.87    0.73
   0  -2  -7   22.79    0.59
   0  -2  -7   23.53    0.76
   0  -2   7   21.60    0.76
   0  -2   7   22.17    0.71
   0  -2   7   22.76    0.67
   0  -2  -7   23.28    0.58
   0  -2   7   22.77    0.70
   0  -2  -7   23.31    0.72
   0   2   8   21.93    0.75
   0   2  -8   20.79    0.71
   0   2   8   20.37    0.72
   0   2  -8   19.79    0.75
   0   2   8   20.72    0.76
   0   2  -8   20.40    0.71
   0  -2   8   20.26    0.75
   0  -2  -8   21.51    0.75
   0  -2  -8   21.52    0.71
   0  -2   8   19.92    0.63
   0  -2   8   19.47    0.66
   0  -2   8   20.13    0.76
   0  -2   8   20.59    0.70
   0  -2  -8   20.99    0.71
   0   2   9   14.16    0.62
   0   2   9   13.76    0.64
   0   2  -9   15.29    0.68
   0   2  -9   15.20    0.62
   0   2   9   15.85    0.65
   0   2  -9   12.98    0.59
   0  -2   9   14.12    0.67
   0  -2   9   14.47    0.67
   0  -2  -9   13.18    0.58
   0  -2  -9   15.19    0.66
   0  -2  -9   14.14    0.60
   0  -2   9   14.00    0.60
   0  -2   9   13.33    0.54
   0   2 -10    0.12    0.20
   0   2 -10   -0.06    0.15
   0   2  10   -0.17    0.20
   0   2 -10    0.15    0.18
   0   2  10    0.35    0.22
   0   2  10   -0.01    0.21
   0  -2  10   -0.04    0.18
   0  -2  10    0.07    0.22
   0  -2 -10    0.07    0.18
   0  -2 -10    0.18    0.19
   0  -2 -10    0.16    0.21
   0  -2  10   -0.06    0.22
   0   2  11   11.59    0.66
   0   2 -11   11.81    0.67
   0   2 -11   11.35    0.60
   0   2  11   11.84    0.70
   0   2 -11   10.88    0.60
   0   2  11   11.18    0.65
   0  -2  11   10.30    0.65
   0  -2 -11   11.35    0.60
   0  -2  11   12.35    0.72
   0  -2  11   12.63    0.63
   0  -2 -11   11.99    0.66
   0  -2 -11   11.16    0.61
   0   2 -12   24.61    0.94
   0   2  12   23.46    0.99
   0   2 -12   24.45    1.05
   0   2  12   24.46    1.02
   0   2 -12   23.78    0.92
   0   2  12   25.29    1.00
   0  -2  12   24.37    1.03
   0  -2 -12   24.32    0.93
   0  -2 -12   27.42    1.06
   0  -2  12   24.23    0.96
   0  -2  12   23.58    1.03
   0   2  13    9.98    0.74
   0   2  13   10.74    0.73
   0   2  13    8.97    0.70
   0   2 -13   10.84    0.67
   0   2 -13   11.30    0.79
   0  -2 -13   11.78    0.77
   0  -2  13   10.51    0.75
   0  -2 -13   10.78    0.65
   0  -2  13   13.34    0.79
   0   2  14    0.39    0.33
   0   2  14    0.08    0.30
   0   2 -14   -0.09    0.29
   0   2  14    0.54    0.33
   0   2 -14    0.44    0.37
   0  -2  14    0.70    0.38
   0  -2 -14    0.11    0.32
   0  -2  14    0.49    0.36
   0   2  15    4.57    0.64
   0   2 -15    4.08    0.58
   0  -2  15    5.15    0.64
   0  -2  15    4.10    0.62
   0  -2 -15    4.66    0.63
   0   3   0   -0.25    0.06
   0   3   0   -0.25    0.06
   0   3   0   -0.19    0.07
   0   3   0   -0.19    0.06
   0   3   0   -0.24    0.06
   0  -3   0   -0.17    0.07
   0  -3   0   -0.15    0.07
   0  -3   0   -0.26    0.07
   0  -3   0   -0.15    0.07
   0   3   1   58.70    1.31
   0   3  -1   60.24    1.29
   0   3   1   57.66    1.30
   0   3   1   58.01    1.29
   0   3   1   59.79    1.29
   0   3   1   58.25    1.31
   0   3  -1   60.71    1.31
   0  -3   1   59.86    1.32
   0  -3  -1   57.23    1.31
   0  -3  -1   58.17    1.30
   0  -3   1   58.70    1.30
   0  -3  -1   58.42    1.30
   0  -3  -1   57.18    1.29
   0  -3   1   61.19    1.30
   0  -3   1   59.44    1.32
   0   3  -2   20.40    0.52
   0   3   2   18.90    0.47
   0   3  -2   19.08    0.50
   0   3   2   18.67    0.52
   0   3   2   18.74    0.53
   0   3  -2   19.55    0.52
   0   3  -2   19.66    0.49
   0  -3  -2   18.83    0.47
   0  -3  -2   18.50    0.51
   0  -3   2   19.11    0.53
   0  -3  -2   18.89    0.50
   0  -3   2   19.46    0.53
   0  -3   2   20.18    0.54
   0  -3   2   18.99    0.52
   0  -3   2   19.53    0.49
   0  -3  -2   18.40    0.50
   0   3   3  172.91    3.64
   0   3  -3  171.75    3.68
   0   3   3  169.95    3.70
   0   3  -3  173.40    3.68
   0   3  -3  170.81    3.70
   0   3  -3  176.42    3.64
   0   3   3  172.73    3.60
   0  -3   3  179.05    3.64
   0  -3   3  174.09    3.71
   0  -3  -3  174.28    3.65
   0  -3   3  171.94    3.69
   0  -3  -3  157.72    3.67
   0  -3  -3  169.26    3.67
   0  -3   3  174.44    3.69
   0  -3  -3  173.34    3.60
   0  -3   3  177.39    3.71
   0   3  -4    1.67    0.16
   0   3   4    1.98    0.17
   0   3  -4    1.96    0.18
   0   3   4    2.22    0.21
   0   3  -4    2.39    0.22
   0   3   4    2.22    0.20
   0   3  -4    1.68    0.17
   0  -3  -4    1.99    0.11
   0  -3   4    1.93    0.18
   0  -3  -4    2.08    0.19
   0  -3   4    2.22    0.14
   0  -3   4    1.95    0.20
   0  -3   4    1.68    0.18
   0  -3  -4    1.96    0.16
   0  -3   4    1.82    0.18
   0  -3  -4    2.01    0.18
   0   3  -5    0.53    0.15
   0   3   5    0.53    0.13
   0   3  -5    0.35    0.11
   0   3   5    0.50    0.14
   0   3  -5    0.33    0.12
   0   3  -5    0.57    0.12
   0   3   5    0.65    0.15
   0  -3  -5    0.39    0.12
   0  -3  -5    0.34    0.12
   0  -3   5    0.48    0.15
   0  -3   5    0.43    0.13
   0  -3   5    0.53    0.12
   0  -3  -5    0.39    0.07
   0  -3   5    0.48    0.13
   0  -3   5    0.45    0.13
   0  -3  -5    0.41    0.12
   0  -3  -5    0.47    0.10
   0   3  -6  281.15    6.07
   0   3   6  280.14    6.05
   0   3   6  272.60    5.99
   0   3  -6  277.91    6.02
   0   3  -6  278.60    6.01
   0   3   6  290.41    6.07
   0  -3  -6  284.73    6.01
   0  -3  -6  280.69    6.01
   0  -3  -6  284.27    5.84
   0  -3   6  280.55    5.98
   0  -3  -6  289.24    5.91
   0  -3   6  281.14    6.07
   0  -3  -6  279.09    6.03
   0  -3   6  286.78    6.08
   0  -3   6  272.67    5.98
   0  -3  -6  282.00    5.84
   0  -3   6  275.36    6.00
   0   3   7    1.93    0.24
   0   3  -7    2.10    0.23
   0   3  -7    2.47    0.28
   0   3   7    1.81    0.25
   0   3   7    1.97    0.22
   0   3  -7    2.45    0.25
   0  -3  -7    2.01    0.24
   0  -3  -7    2.05    0.17
   0  -3  -7    1.76    0.12
   0  -3  -7    1.59    0.21
   0  -3   7    2.14    0.21
   0  -3   7    2.54    0.25
   0  -3   7    2.14    0.26
   0  -3  -7    1.90    0.23
   0  -3   7    2.02    0.27
   0  -3   7    2.13    0.22
   0   3  -8    1.31    0.21
   0   3  -8    1.76    0.23
   0   3  -8    1.71    0.27
   0   3   8    1.52    0.25
   0   3   8    1.37    0.22
   0   3   8    1.43    0.24
   0  -3   8    1.70    0.22
   0  -3   8    1.45    0.26
   0  -3   8    1.64    0.26
   0  -3  -8    1.38    0.21
   0  -3  -8    1.70    0.24
   0  -3  -8    1.58    0.24
   0  -3   8    1.48    0.19
   0  -3   8    1.38    0.20
   0   3  -9    2.38    0.29
   0   3   9    2.09    0.29
   0   3   9    1.74    0.28
   0   3  -9    1.85    0.30
   0   3  -9    1.59    0.24
   0   3   9    1.64    0.28
   0  -3  -9    1.95    0.28
   0  -3   9    1.84    0.30
   0  -3   9    2.04    0.26
   0  -3  -9    1.73    0.26
   0  -3   9    2.17    0.28
   0  -3  -9    1.62    0.25
   0  -3   9    1.87    0.32
   0   3  10   54.06    1.58
   0   3  10   56.10    1.55
   0   3 -10   55.85    1.53
   0   3 -10   56.07    1.62
   0   3  10   52.46    1.59
   0   3 -10   55.95    1.53
   0  -3  10   56.30    1.53
   0  -3  10   52.39    1.57
   0  -3 -10   55.17    1.52
   0  -3 -10   57.20    1.53
   0  -3  10   53.35    1.60
   0  -3  10   54.35    1.62
   0  -3 -10   57.83    1.60
   0   3 -11    5.34    0.46
   0   3 -11    6.18    0.55
   0   3 -11    5.27    0.47
   0   3  11    5.83    0.51
   0   3  11    6.16    0.56
   0   3  11    5.95    0.51
   0  -3 -11    4.96    0.45
   0  -3  11    6.14    0.56
   0  -3  11    5.35    0.53
   0  -3 -11    6.27    0.53
   0  -3 -11    5.37    0.46
   0  -3  11    5.07    0.45
   0   3  12    2.20    0.39
   0   3  12    1.98    0.36
   0   3 -12    1.25    0.29
   0   3 -12    1.27    0.35
   0   3  12    1.69    0.37
   0   3 -12    1.29    0.30
   0  -3 -12    1.59    0.31
   0  -3 -12    1.71    0.36
   0  -3  12    2.32    0.41
   0  -3  12    2.02    0.41
   0   3  13    0.02    0.26
   0   3 -13   -0.11    0.22
   0   3  13   -0.10    0.24
   0   3  13    0.36    0.29
   0   3 -13    0.11    0.30
   0  -3 -13   -0.03    0.26
   0  -3 -13   -0.22    0.20
   0  -3  13   -0.20    0.30
   0  -3  13    0.09    0.30
   0   3  14   23.71    1.13
   0   3  14   22.75    1.07
   0   3 -14   21.76    1.09
   0   3 -14   24.65    1.16
   0  -3  14   24.23    1.13
   0  -3  14   25.42    1.17
   0   3  15   -0.05    0.35
   0   3 -15    0.47    0.37
   0  -3  15   -0.11    0.34
   0  -3  15    0.64    0.39
   0   4   0  166.11    3.45
   0   4   0  161.40    3.45
   0   4   0  163.23    3.45
   0   4   0  160.94    3.46
   0  -4   0  164.56    3.46
   0  -4   0  162.82    3.47
   0  -4   0  164.71    3.47
   0  -4   0  160.11    3.47
   0   4  -1   29.28    0.69
   0   4  -1   30.53    0.72
   0   4  -1   30.18    0.74
   0   4   1   30.55    0.75
   0   4   1   29.77    0.72
   0   4  -1   29.51    0.74
   0   4   1   30.54    0.72
   0  -4   1   29.86    0.75
   0  -4   1   29.93    0.76
   0  -4   1   28.98    0.74
   0  -4  -1   30.09    0.73
   0  -4  -1   30.51    0.71
   0  -4  -1   30.80    0.73
   0  -4   1   30.02    0.72
   0  -4   1   29.24    0.75
   0  -4  -1   30.86    0.75
   0  -4  -1   29.71    0.73
   0   4  -2    0.52    0.09
   0   4  -2    0.37    0.10
   0   4   2    0.42    0.10
   0   4  -2    0.31    0.09
   0   4   2    0.55    0.12
   0   4   2    0.30    0.08
   0   4  -2    0.43    0.11
   0   4  -2    0.40    0.08
   0  -4  -2    0.26    0.08
   0  -4  -2    0.33    0.09
   0  -4   2    0.28    0.09
   0  -4  -2    0.48    0.08
   0  -4   2    0.43    0.11
   0  -4   2    0.34    0.10
   0  -4   2    0.39    0.10
   0  -4  -2    0.42    0.09
   0  -4   2    0.51    0.11
   0  -4  -2    0.36    0.10
   0   4   3  276.67    5.94
   0   4   3  282.67    5.84
   0   4  -3  276.89    5.91
   0   4  -3  284.31    5.86
   0   4  -3  274.69    5.94
   0   4   3  273.92    5.93
   0   4   3  281.40    5.85
   0   4  -3  289.47    5.92
   0  -4  -3  288.86    5.84
   0  -4  -3  280.07    5.91
   0  -4  -3  281.76    5.92
   0  -4   3  276.28    5.93
   0  -4   3  280.36    5.94
   0  -4   3  282.07    5.88
   0  -4   3  284.08    5.94
   0  -4  -3  277.20    5.90
   0  -4   3  278.90    5.94
   0   4   4   11.01    0.30
   0   4   4   10.15    0.42
   0   4   4   10.36    0.41
   0   4  -4   10.85    0.42
   0   4  -4   10.82    0.40
   0   4   4    9.67    0.35
   0   4  -4   10.30    0.35
   0  -4   4   10.10    0.40
   0  -4  -4   10.52    0.30
   0  -4  -4   10.27    0.39
   0  -4   4   10.86    0.42
   0  -4  -4   10.43    0.39
   0  -4   4   10.99    0.41
   0  -4   4   10.52    0.42
   0  -4   4   10.90    0.35
   0  -4  -4   10.60    0.37
   0   4  -5   77.31    1.80
   0   4   5   77.32    1.76
   0   4  -5   77.33    1.74
   0   4   5   77.83    1.84
   0   4  -5   75.19    1.83
   0   4  -5   75.11    1.79
   0   4   5   74.92    1.82
   0  -4   5   75.52    1.71
   0  -4   5   76.93    1.81
   0  -4   5   77.62    1.79
   0  -4   5   77.22    1.84
   0  -4  -5   76.03    1.79
   0  -4  -5   77.26    1.79
   0  -4  -5   78.12    1.74
   0  -4  -5   77.21    1.65
   0  -4   5   74.22    1.83
   0   4  -6    0.47    0.14
   0   4   6    0.41    0.17
   0   4   6    0.31    0.15
   0   4  -6    0.74    0.14
   0   4  -6    0.72    0.16
   0   4   6    0.65    0.15
   0   4  -6    0.51    0.17
   0  -4  -6    0.50    0.14
   0  -4  -6    0.40    0.11
   0  -4  -6    0.50    0.14
   0  -4  -6    0.36    0.08
   0  -4   6    0.74    0.18
   0  -4   6    0.59    0.14
   0  -4   6    0.61    0.16
   0  -4   6    0.69    0.18
   0  -4   6    0.68    0.15
   0   4  -7   63.30    1.64
   0   4   7   63.31    1.63
   0   4  -7   59.77    1.57
   0   4  -7   63.71    1.58
   0   4   7   61.06    1.54
   0   4   7   63.40    1.63
   0  -4   7   63.23    1.55
   0  -4  -7   62.24    1.46
   0  -4   7   64.16    1.55
   0  -4   7   61.01    1.57
   0  -4  -7   62.43    1.57
   0  -4   7   61.77    1.63
   0  -4   7   64.05    1.65
   0  -4  -7   62.73    1.57
   0   4   8    5.75    0.41
   0   4  -8    5.27    0.37
   0   4   8    5.98    0.42
   0   4  -8    5.32    0.41
   0   4  -8    5.63    0.37
   0   4   8    5.63    0.36
   0  -4   8    5.65    0.36
   0  -4   8    5.26    0.34
   0  -4  -8    5.69    0.37
   0  -4   8    5.36    0.42
   0  -4   8    4.84    0.35
   0  -4  -8    5.64    0.39
   0  -4   8    5.28    0.41
   0  -4  -8    5.63    0.36
   0   4  -9   50.21    1.37
   0   4   9   48.33    1.35
   0   4  -9   48.49    1.44
   0   4   9   48.21    1.41
   0   4   9   49.65    1.41
   0   4  -9   48.53    1.35
   0  -4   9   45.38    1.28
   0  -4  -9   48.33    1.34
   0  -4   9   48.69    1.33
   0  -4   9   47.96    1.34
   0  -4  -9   50.15    1.35
   0  -4  -9   49.02    1.39
   0  -4   9   46.88    1.42
   0  -4   9   45.29    1.42
   0   4 -10    0.13    0.19
   0   4  10    0.23    0.20
   0   4 -10    0.10    0.17
   0   4 -10    0.19    0.23
   0   4  10   -0.05    0.20
   0   4  10   -0.06    0.19
   0  -4  10    0.41    0.21
   0  -4  10   -0.02    0.18
   0  -4 -10    0.07    0.18
   0  -4  10    0.38    0.24
   0  -4  10   -0.28    0.23
   0  -4 -10    0.14    0.19
   0   4  11   19.97    0.87
   0   4  11   20.05    0.88
   0   4 -11   18.31    0.79
   0   4 -11   20.17    0.91
   0   4 -11   19.81    0.81
   0   4  11   19.98    0.82
   0  -4 -11   19.09    0.80
   0  -4 -11   19.38    0.79
   0  -4  11   19.53    0.80
   0  -4  11   19.07    0.90
   0  -4  11   20.33    0.91
   0   4 -12    0.24    0.26
   0   4  12    0.21    0.26
   0   4 -12   -0.05    0.21
   0   4  12    0.52    0.27
   0   4  12    0.38    0.27
   0   4 -12   -0.18    0.20
   0  -4 -12    0.16    0.21
   0  -4  12   -0.07    0.29
   0  -4  12    0.27    0.26
   0   4  13   10.69    0.75
   0   4 -13   10.95    0.68
   0   4  13   11.74    0.78
   0   4 -13   11.39    0.77
   0  -4  13   11.33    0.78
   0  -4  13    9.86    0.76
   0  -4 -13   11.74    0.68
   0   4  14    0.46    0.34
   0   4  14    0.40    0.37
   0   4 -14    0.71    0.33
   0   4 -14    0.50    0.38
   0  -4  14    1.24    0.40
   0  -4  14    0.15    0.34
   0   4  15    5.94    0.69
   0   4  15    5.58    0.68
   0   4 -15    5.56    0.68
   0  -4  15    5.95    0.72
   0  -4  15    6.30    0.71
   0   5   0    0.07    0.08
   0   5   0    0.07    0.08
   0   5   0   -0.02    0.08
   0   5   0    0.03    0.07
   0  -5   0   -0.01    0.09
   0  -5   0   -0.03    0.08
   0  -5   0   -0.01    0.09
   0  -5   0   -0.07    0.08
   0  -5   0   -0.07    0.06
   0   5  -1  104.17    2.27
   0   5  -1  103.74    2.26
   0   5   1  102.59    2.28
   0   5  -1  107.30    2.22
   0   5   1  101.41    2.25
   0   5  -1  104.41    2.25
   0   5  -1  104.04    2.27
   0   5   1  101.25    2.27
   0  -5  -1   99.47    2.28
   0  -5  -1  102.45    2.24
   0  -5   1  104.56    2.29
   0  -5   1  104.39    2.28
   0  -5   1  103.83    2.29
   0  -5  -1  104.36    2.26
   0  -5   1  105.24    2.24
   0  -5  -1   99.01    2.25
   0  -5   1  104.92    2.28
   0  -5  -1  101.98    2.26
   0   5   2  386.70    8.05
   0   5  -2  394.50    8.03
   0   5   2  383.40    8.04
   0   5  -2  383.12    8.03
   0   5   2  379.18    8.01
   0   5  -2  390.80    8.00
   0   5  -2  392.71    7.96
   0   5  -2  387.90    8.04
   0  -5  -2  386.71    7.96
   0  -5   2  376.89    8.04
   0  -5   2  385.61    8.02
   0  -5   2  377.81    8.05
   0  -5   2  376.75    8.05
   0  -5   2  377.12    8.01
   0  -5  -2  389.35    7.99
   0  -5  -2  377.81    8.03
   0  -5  -2  378.94    8.02
   0  -5  -2  378.04    8.02
   0   5   3   11.09    0.42
   0   5  -3   10.72    0.41
   0   5  -3   10.73    0.33
   0   5  -3   10.92    0.36
   0   5   3   10.31    0.40
   0   5   3   10.89    0.32
   0   5   3   10.64    0.36
   0   5  -3   10.85    0.39
   0  -5   3   10.50    0.41
   0  -5   3   10.78    0.41
   0  -5  -3   10.51    0.38
   0  -5  -3   10.65    0.34
   0  -5   3    9.97    0.41
   0  -5  -3   10.67    0.31
   0  -5  -3   10.66    0.38
   0  -5  -3   10.55    0.38
   0  -5   3   10.74    0.37
   0  -5   3   10.81    0.40
   0   5   4   24.22    0.74
   0   5   4   23.92    0.73
   0   5   4   23.72    0.64
   0   5  -4   26.15    0.72
   0   5   4   23.37    0.61
   0   5  -4   25.79    0.65
   0   5  -4   26.27    0.73
   0   5  -4   25.61    0.75
   0  -5  -4   25.03    0.71
   0  -5   4   26.45    0.75
   0  -5  -4   23.66    0.70
   0  -5   4   25.55    0.74
   0  -5   4   25.32    0.75
   0  -5   4   24.62    0.67
   0  -5   4   25.00    0.74
   0  -5  -4   25.54    0.62
   0  -5  -4   23.93    0.59
   0  -5  -4   24.39    0.69
   0   5  -5   34.21    0.87
   0   5  -5   35.16    0.94
   0   5   5   35.11    0.99
   0   5   5   32.93    0.80
   0   5   5   34.11    0.97
   0   5   5   33.38    0.87
   0   5  -5   35.53    0.95
   0   5  -5   34.64    0.97
   0  -5  -5   33.48    0.92
   0  -5   5   35.65    0.95
   0  -5  -5   33.67    0.80
   0  -5   5   34.01    0.96
   0  -5   5   35.57    0.98
   0  -5  -5   33.66    0.89
   0  -5  -5   34.55    0.87
   0  -5   5   33.27    0.86
   0  -5   5   34.77    0.98
   0  -5  -5   32.76    0.92
   0   5  -6  123.60    2.80
   0   5   6  124.42    2.84
   0   5  -6  124.27    2.73
   0   5  -6  124.18    2.80
   0   5   6  120.68    2.74
   0   5   6  124.91    2.85
   0  -5  -6  121.98    2.72
   0  -5   6  126.60    2.80
   0  -5  -6  122.69    2.61
   0  -5  -6  125.01    2.79
   0  -5  -6  116.34    2.66
   0  -5   6  122.57    2.81
   0  -5   6  122.64    2.85
   0  -5   6  124.42    2.86
   0  -5   6  123.21    2.69
   0  -5  -6  119.31    2.78
   0   5  -7   24.82    0.80
   0   5   7   27.12    0.88
   0   5  -7   24.07    0.85
   0   5   7   24.72    0.76
   0   5  -7   26.05    0.82
   0   5   7   25.62    0.85
   0  -5  -7   25.10    0.71
   0  -5  -7   25.57    0.79
   0  -5   7   24.61    0.78
   0  -5   7   25.11    0.77
   0  -5   7   24.66    0.85
   0  -5   7   26.17    0.82
   0  -5   7   23.41    0.83
   0  -5  -7   26.81    0.81
   0   5  -8    6.63    0.41
   0   5  -8    7.01    0.42
   0   5   8    6.55    0.38
   0   5   8    7.20    0.45
   0   5   8    6.69    0.47
   0   5  -8    5.99    0.44
   0  -5   8    7.32    0.48
   0  -5   8    7.26    0.47
   0  -5  -8    6.08    0.41
   0  -5   8    6.75    0.42
   0  -5  -8    6.75    0.41
   0  -5   8    6.65    0.40
   0  -5   8    6.89    0.40
   0   5  -9   30.87    1.07
   0   5   9   30.05    0.96
   0   5  -9   33.05    1.01
   0   5  -9   31.04    1.00
   0   5   9   32.14    1.08
   0   5   9   31.49    1.06
   0  -5   9   29.55    1.07
   0  -5  -9   29.83    0.97
   0  -5   9   29.01    0.94
   0  -5   9   31.55    1.00
   0  -5   9   31.31    0.97
   0  -5  -9   31.59    1.00
   0  -5   9   30.83    1.07
   0   5 -10   26.00    0.93
   0   5  10   26.21    0.99
   0   5  10   25.59    0.99
   0   5 -10   25.86    0.93
   0   5  10   25.39    0.90
   0   5 -10   26.30    1.01
   0  -5  10   26.38    0.90
   0  -5 -10   24.15    0.91
   0  -5  10   26.28    1.02
   0  -5 -10   26.55    0.91
   0  -5  10   26.77    1.02
   0  -5  10   25.90    0.92
   0   5 -11   13.25    0.67
   0   5 -11   13.25    0.68
   0   5 -11   12.85    0.76
   0   5  11   13.49    0.67
   0   5  11   13.56    0.76
   0   5  11   14.17    0.76
   0  -5  11   13.32    0.76
   0  -5 -11   14.34    0.68
   0  -5  11   13.88    0.77
   0  -5 -11   13.52    0.67
   0   5 -12    1.75    0.33
   0   5  12    1.27    0.36
   0   5 -12    1.47    0.37
   0   5  12    1.65    0.37
   0   5 -12    1.16    0.30
   0  -5  12    1.10    0.35
   0  -5  12    1.32    0.37
   0  -5 -12    1.51    0.31
   0   5 -13    0.67    0.33
   0   5  13    0.64    0.32
   0   5  13    0.84    0.35
   0   5 -13    0.64    0.30
   0  -5 -13    0.45    0.25
   0  -5  13    1.05    0.39
   0  -5  13    0.43    0.33
   0   5  14    7.09    0.67
   0   5 -14    6.38    0.64
   0   5 -14    7.97    0.76
   0   5  14    6.63    0.69
   0  -5  14    8.46    0.76
   0  -5  14    9.82    0.82
   0   5  15    0.61    0.38
   0   5 -15    0.31    0.38
   0   5  15    0.48    0.38
   0  -5  15    0.51    0.38
   0  -5  15    0.80    0.43
   0   6   0  221.36    4.73
   0   6   0  223.60    4.73
   0   6   0  220.98    4.74
   0   6   0  223.13    4.72
   0  -6   0  219.36    4.75
   0  -6   0  223.93    4.76
   0  -6   0  224.67    4.76
   0  -6   0  220.88    4.73
   0  -6   0  225.36    4.67
   0   6  -1   15.69    0.44
   0   6   1   15.56    0.47
   0   6  -1   16.19    0.49
   0   6  -1   15.31    0.48
   0   6  -1   15.47    0.49
   0   6   1   16.27    0.50
   0   6  -1   16.17    0.48
   0  -6   1   15.60    0.45
   0  -6  -1   15.92    0.47
   0  -6   1   15.82    0.51
   0  -6  -1   15.66    0.50
   0  -6  -1   15.59    0.41
   0  -6  -1   16.14    0.49
   0  -6   1   15.61    0.50
   0   6  -2   70.31    1.61
   0   6  -2   71.87    1.62
   0   6  -2   70.97    1.62
   0   6   2   69.72    1.63
   0   6  -2   71.12    1.54
   0   6   2   67.26    1.58
   0   6   2   68.68    1.63
   0   6  -2   71.78    1.58
   0  -6  -2   66.46    1.54
   0  -6  -2   65.21    1.61
   0  -6   2   69.02    1.61
   0  -6   2   69.43    1.59
   0  -6   2   70.48    1.65
   0  -6   2   71.46    1.64
   0  -6   2   68.84    1.63
   0  -6  -2   67.55    1.60
   0  -6  -2   65.77    1.59
   0  -6  -2   69.83    1.58
   0   6   3   50.85    1.30
   0   6  -3   52.18    1.27
   0   6  -3   52.68    1.23
   0   6  -3   52.80    1.19
   0   6  -3   52.56    1.28
   0   6   3   53.47    1.26
   0   6   3   52.79    1.29
   0   6   3   51.98    1.17
   0   6  -3   50.80    1.29
   0  -6  -3   52.54    1.27
   0  -6   3   50.66    1.30
   0  -6   3   52.50    1.31
   0  -6   3   51.76    1.25
   0  -6   3   50.27    1.30
   0  -6  -3   53.07    1.18
   0  -6   3   51.58    1.27
   0  -6  -3   52.25    1.28
   0  -6  -3   52.16    1.22
   0  -6  -3   51.42    1.26
   0   6  -4  104.00    2.36
   0   6   4   99.93    2.26
   0   6  -4  107.02    2.37
   0   6   4  101.82    2.40
   0   6  -4  101.96    2.27
   0   6   4  103.86    2.39
   0   6  -4  106.21    2.40
   0  -6  -4  106.21    2.27
   0  -6   4  105.14    2.41
   0  -6  -4  104.82    2.36
   0  -6  -4   99.69    2.34
   0  -6  -4  104.72    2.23
   0  -6  -4  102.84    2.34
   0  -6   4  104.29    2.39
   0  -6   4  105.89    2.39
   0  -6   4  102.30    2.39
   0  -6   4  102.68    2.32
   0   6   5   43.05    1.05
   0   6   5   43.97    1.18
   0   6  -5   42.28    1.13
   0   6  -5   42.98    1.17
   0   6  -5   42.29    1.04
   0   6   5   41.86    1.16
   0   6  -5   42.36    1.13
   0  -6  -5   41.62    1.00
   0  -6   5   44.48    1.16
   0  -6  -5   43.86    1.12
   0  -6  -5   41.51    1.09
   0  -6   5   42.40    1.16
   0  -6  -5   43.09    1.12
   0  -6   5   42.45    1.16
   0  -6   5   43.18    1.17
   0  -6   5   41.39    1.06
   0  -6  -5   42.91    0.96
   0   6   6    1.77    0.24
   0   6   6    2.29    0.28
   0   6   6    1.88    0.19
   0   6  -6    1.95    0.24
   0   6  -6    1.63    0.24
   0   6  -6    2.17    0.20
   0   6  -6    1.79    0.22
   0  -6  -6    1.79    0.22
   0  -6  -6    1.68    0.14
   0  -6   6    2.14    0.19
   0  -6  -6    2.08    0.23
   0  -6   6    1.38    0.22
   0  -6   6    2.35    0.25
   0  -6  -6    1.60    0.19
   0  -6   6    2.30    0.28
   0  -6   6    1.82    0.25
   0   6  -7    0.45    0.16
   0   6  -7    0.37    0.13
   0   6  -7    0.36    0.18
   0   6   7    0.57    0.20
   0   6   7    0.48    0.18
   0   6   7    0.63    0.15
   0   6  -7    0.60    0.17
   0  -6  -7    0.35    0.15
   0  -6   7    0.73    0.19
   0  -6  -7    0.56    0.14
   0  -6   7    0.52    0.19
   0  -6   7    0.58    0.17
   0  -6  -7    0.71    0.17
   0  -6   7    0.46    0.12
   0  -6   7    0.65    0.21
   0   6  -8   60.50    1.57
   0   6   8   55.05    1.49
   0   6  -8   57.83    1.62
   0   6   8   60.29    1.63
   0   6  -8   57.80    1.56
   0   6   8   60.24    1.63
   0  -6   8   56.87    1.62
   0  -6   8   58.39    1.57
   0  -6   8   59.13    1.52
   0  -6   8   61.03    1.56
   0  -6  -8   59.09    1.55
   0  -6   8   60.91    1.65
   0  -6  -8   57.22    1.53
   0   6   9    6.54    0.43
   0   6  -9    6.79    0.47
   0   6  -9    6.46    0.46
   0   6   9    6.44    0.53
   0   6   9    6.87    0.51
   0   6  -9    6.77    0.50
   0  -6  -9    7.09    0.45
   0  -6   9    7.11    0.44
   0  -6   9    7.92    0.50
   0  -6  -9    7.40    0.47
   0  -6   9    6.59    0.52
   0  -6   9    7.03    0.43
   0  -6   9    6.70    0.51
   0   6  10    0.01    0.23
   0   6  10    0.10    0.20
   0   6 -10    0.29    0.25
   0   6 -10    0.16    0.20
   0   6 -10   -0.03    0.17
   0  -6 -10    0.50    0.19
   0  -6  10    0.01    0.17
   0  -6  10   -0.12    0.18
   0  -6 -10    0.47    0.21
   0  -6  10    0.14    0.23
   0  -6  10    0.06    0.24
   0   6 -11   12.11    0.65
   0   6 -11   11.45    0.73
   0   6  11   10.42    0.66
   0   6  11   11.56    0.72
   0   6 -11   11.32    0.64
   0  -6  11   10.85    0.71
   0  -6 -11   10.11    0.59
   0  -6  11   10.38    0.73
   0  -6 -11    9.77    0.59
   0  -6  11   11.68    0.64
   0   6  12   13.35    0.78
   0   6 -12   12.44    0.69
   0   6  12   13.11    0.79
   0   6 -12   12.03    0.71
   0   6 -12   11.60    0.76
   0  -6 -12   12.68    0.68
   0  -6  12   12.60    0.78
   0  -6  12   14.21    0.82
   0   6 -13   -0.20    0.27
   0   6  13    0.00    0.28
   0   6 -13    0.18    0.25
   0   6  13    0.15    0.28
   0  -6  13    0.33    0.35
   0  -6  13    0.14    0.31
   0   6  14    0.62    0.36
   0   6 -14   -0.28    0.31
   0   6 -14   -0.16    0.30
   0   6  14   -0.29    0.29
   0  -6  14    0.18    0.37
   0  -6  14    0.17    0.34
   0   6  15    1.04    0.44
   0   6  15   -0.17    0.36
   0   6 -15    0.64    0.39
   0  -6  15    0.75    0.39
   0  -6  15    1.10    0.45
   0   7   0    0.05    0.10
   0   7   0    0.00    0.10
   0   7   0    0.06    0.10
   0   7   0   -0.01    0.10
   0  -7   0    0.00    0.12
   0  -7   0    0.03    0.08
   0  -7   0    0.15    0.11
   0  -7   0   -0.04    0.10
   0  -7   0   -0.13    0.10
   0   7  -1   51.90    1.20
   0   7   1   51.32    1.24
   0   7  -1   52.04    1.26
   0   7  -1   51.34    1.25
   0   7   1   51.22    1.26
   0   7  -1   53.14    1.25
   0   7  -1   51.77    1.24
   0  -7   1   51.82    1.27
   0  -7  -1   50.89    1.23
   0  -7   1   50.59    1.27
   0  -7   1   52.27    1.21
   0  -7  -1   50.97    1.15
   0  -7   1   52.53    1.30
   0  -7  -1   50.82    1.28
   0  -7   1   51.88    1.28
   0  -7  -1   49.14    1.27
   0  -7  -1   50.94    1.26
   0   7   2    0.03    0.13
   0   7  -2    0.39    0.10
   0   7  -2    0.40    0.13
   0   7  -2    0.19    0.11
   0   7  -2    0.16    0.11
   0   7   2    0.16    0.12
   0   7   2    0.41    0.12
   0   7  -2    0.12    0.10
   0  -7  -2    0.36    0.14
   0  -7   2    0.22    0.12
   0  -7   2    0.38    0.14
   0  -7   2    0.29    0.13
   0  -7  -2    0.34    0.11
   0  -7   2    0.59    0.16
   0  -7   2    0.46    0.12
   0  -7  -2    0.34    0.12
   0  -7  -2    0.22    0.11
   0  -7  -2    0.27    0.12
   0   7  -3   81.58    1.87
   0   7   3   80.17    1.89
   0   7  -3   77.09    1.76
   0   7   3   78.88    1.84
   0   7  -3   78.10    1.87
   0   7  -3   79.63    1.86
   0   7  -3   78.83    1.81
   0   7   3   81.17    1.90
   0  -7  -3   79.14    1.77
   0  -7  -3   78.93    1.87
   0  -7   3   80.37    1.90
   0  -7   3   79.04    1.90
   0  -7  -3   75.44    1.84
   0  -7   3   78.54    1.85
   0  -7   3   79.15    1.90
   0  -7  -3   80.33    1.86
   0  -7   3   82.09    1.87
   0  -7  -3   80.93    1.82
   0   7   4    5.04    0.23
   0   7   4    4.76    0.32
   0   7   4    5.40    0.35
   0   7  -4    5.14    0.33
   0   7  -4    5.33    0.32
   0   7  -4    5.13    0.32
   0   7  -4    5.13    0.24
   0  -7   4    5.39    0.30
   0  -7  -4    5.22    0.22
   0  -7  -4    4.91    0.31
   0  -7   4    5.64    0.35
   0  -7  -4    5.25    0.30
   0  -7   4    5.22    0.34
   0  -7  -4    4.93    0.30
   0  -7   4    5.00    0.33
   0  -7  -4    5.14    0.26
   0   7  -5   29.60    0.89
   0   7   5   29.75    0.93
   0   7  -5   30.79    0.79
   0   7   5   30.43    0.78
   0   7  -5   28.79    0.88
   0   7   5   29.41    0.91
   0   7  -5   30.76    0.92
   0  -7   5   30.95    0.92
   0  -7   5   29.76    0.83
   0  -7  -5   30.36    0.73
   0  -7  -5   30.40    0.87
   0  -7  -5   29.85    0.87
   0  -7   5   31.20    0.93
   0  -7   5   30.29    0.93
   0  -7   5   30.32    0.91
   0  -7  -5   31.34    0.78
   0  -7  -5   30.72    0.88
   0   7   6    0.57    0.17
   0   7   6    0.85    0.14
   0   7  -6    0.60    0.16
   0   7  -6    0.68    0.16
   0   7  -6    0.53    0.12
   0   7  -6    0.50    0.17
   0   7   6    0.43    0.18
   0  -7   6    0.77    0.18
   0  -7   6    0.83    0.20
   0  -7   6    0.66    0.18
   0  -7  -6    0.39    0.14
   0  -7  -6    0.72    0.17
   0  -7  -6    0.52    0.16
   0  -7   6    0.81    0.14
   0  -7   6    0.83    0.20
   0  -7  -6    0.79    0.11
   0   7   7   26.23    0.92
   0   7  -7   24.94    0.76
   0   7  -7   27.14    0.87
   0   7   7   26.47    0.90
   0   7  -7   25.89    0.91
   0   7  -7   25.54    0.85
   0   7   7   25.02    0.77
   0  -7  -7   26.42    0.80
   0  -7   7   28.29    0.91
   0  -7   7   27.57    0.92
   0  -7   7   28.35    0.94
   0  -7   7   27.40    0.87
   0  -7  -7   26.11    0.84
   0  -7  -7   25.93    0.84
   0  -7   7   26.21    0.76
   0   7   8    0.06    0.14
   0   7   8    0.06    0.20
   0   7  -8    0.30    0.21
   0   7  -8    0.30    0.17
   0   7   8    0.29    0.19
   0   7  -8    0.20    0.17
   0  -7   8    0.00    0.18
   0  -7  -8    0.40    0.18
   0  -7   8    0.26    0.18
   0  -7   8   -0.22    0.13
   0  -7  -8    0.28    0.18
   0  -7   8    0.04    0.19
   0  -7   8    0.02    0.21
   0   7   9   18.35    0.83
   0   7  -9   18.21    0.80
   0   7   9   18.81    0.79
   0   7  -9   18.25    0.76
   0   7  -9   18.41    0.74
   0  -7  -9   17.72    0.72
   0  -7   9   19.08    0.71
   0  -7   9   18.79    0.82
   0  -7  -9   18.96    0.74
   0  -7   9   18.60    0.82
   0  -7   9   18.47    0.77
   0  -7   9   18.52    0.74
   0   7  10   -0.02    0.24
   0   7 -10    0.00    0.21
   0   7 -10   -0.05    0.19
   0   7 -10    0.10    0.19
   0   7  10    0.14    0.22
   0  -7  10   -0.01    0.21
   0  -7  10    0.05    0.23
   0  -7 -10    0.15    0.20
   0  -7  10    0.00    0.21
   0  -7 -10    0.06    0.17
   0   7 -11   15.34    0.72
   0   7 -11   14.77    0.71
   0   7  11   12.52    0.78
   0   7 -11   14.19    0.81
   0   7  11   13.69    0.77
   0  -7  11   13.32    0.71
   0  -7 -11   13.78    0.68
   0  -7  11   14.50    0.80
   0  -7  11   14.65    0.83
   0   7 -12    0.81    0.29
   0   7  12    0.39    0.31
   0   7 -12    2.26    0.43
   0   7  12    1.03    0.34
   0   7 -12    0.86    0.31
   0  -7  12    1.29    0.40
   0  -7  12    1.00    0.36
   0  -7 -12    0.83    0.28
   0   7 -13    3.33    0.46
   0   7  13    3.55    0.52
   0   7  13    3.98    0.55
   0   7 -13    3.99    0.56
   0  -7  13    3.91    0.55
   0  -7  13    4.11    0.60
   0   7  14    0.35    0.37
   0   7 -14    0.21    0.39
   0   7 -14    0.18    0.35
   0   7  14    0.07    0.32
   0  -7  14    0.72    0.41
   0  -7  14    0.13    0.35
   0   8   0   37.14    0.99
   0   8   0   37.82    0.97
   0   8   0   36.59    0.98
   0   8   0   38.02    1.00
   0  -8   0   37.53    0.91
   0  -8   0   37.25    1.01
   0  -8   0   37.28    1.02
   0  -8   0   36.96    1.01
   0  -8   0   38.74    1.00
   0   8  -1    0.07    0.11
   0   8  -1    0.22    0.11
   0   8  -1    0.06    0.11
   0   8   1    0.01    0.12
   0   8  -1    0.29    0.11
   0   8   1    0.11    0.10
   0   8  -1    0.01    0.09
   0   8   1   -0.01    0.11
   0  -8   1    0.05    0.14
   0  -8  -1    0.22    0.12
   0  -8   1    0.07    0.12
   0  -8  -1    0.27    0.12
   0  -8  -1    0.00    0.10
   0  -8  -1    0.17    0.08
   0  -8   1   -0.06    0.11
   0  -8   1    0.21    0.10
   0  -8   1    0.05    0.12
   0  -8  -1   -0.05    0.12
   0   8  -2    8.05    0.37
   0   8   2    7.36    0.38
   0   8  -2    8.72    0.38
   0   8  -2    7.37    0.36
   0   8   2    8.13    0.39
   0   8   2    8.07    0.35
   0   8  -2    8.38    0.31
   0   8  -2    8.34    0.35
   0  -8  -2    7.89    0.27
   0  -8  -2    7.95    0.34
   0  -8   2    8.37    0.41
   0  -8  -2    8.16    0.40
   0  -8  -2    7.77    0.36
   0  -8  -2    8.14    0.37
   0  -8   2    8.29    0.40
   0  -8   2    8.24    0.35
   0  -8   2    7.67    0.38
   0   8  -3   13.20    0.48
   0   8  -3   14.15    0.53
   0   8   3   14.45    0.55
   0   8  -3   14.01    0.53
   0   8  -3   14.13    0.44
   0   8  -3   13.90    0.52
   0   8   3   15.00    0.57
   0   8   3   14.90    0.51
   0  -8  -3   14.29    0.51
   0  -8  -3   14.74    0.52
   0  -8   3   14.19    0.56
   0  -8  -3   14.59    0.49
   0  -8   3   14.48    0.56
   0  -8   3   13.85    0.54
   0  -8   3   13.32    0.51
   0  -8  -3   14.91    0.46
   0  -8   3   13.78    0.51
   0  -8  -3   14.27    0.53
   0   8   4   24.34    0.79
   0   8   4   25.29    0.76
   0   8  -4   24.25    0.79
   0   8   4   24.91    0.81
   0   8  -4   23.12    0.76
   0   8  -4   25.02    0.73
   0   8  -4   24.78    0.67
   0   8  -4   25.26    0.78
   0  -8  -4   25.86    0.77
   0  -8   4   25.85    0.81
   0  -8   4   24.45    0.78
   0  -8  -4   25.86    0.71
   0  -8   4   26.15    0.82
   0  -8   4   24.22    0.74
   0  -8  -4   24.02    0.77
   0  -8  -4   24.87    0.76
   0  -8  -4   26.00    0.66
   0  -8   4   25.29    0.82
   0   8   5   28.08    0.74
   0   8  -5   28.84    0.87
   0   8   5   29.75    0.91
   0   8  -5   27.31    0.86
   0   8  -5   27.87    0.76
   0   8   5   28.90    0.92
   0   8  -5   29.09    0.90
   0  -8   5   27.33    0.89
   0  -8   5   27.14    0.89
   0  -8  -5   29.44    0.77
   0  -8  -5   27.30    0.85
   0  -8  -5   29.48    0.86
   0  -8   5   27.69    0.82
   0  -8  -5   28.32    0.85
   0  -8   5   29.04    0.92
   0  -8   5   29.58    0.90
   0  -8  -5   27.63    0.80
   0   8   6    2.39    0.21
   0   8  -6    2.58    0.28
   0   8  -6    2.65    0.22
   0   8   6    2.66    0.30
   0   8  -6    3.48    0.31
   0   8   6    2.29    0.30
   0   8  -6    2.85    0.32
   0  -8   6    2.44    0.30
   0  -8   6    2.60    0.31
   0  -8  -6    3.13    0.28
   0  -8  -6    2.60    0.27
   0  -8   6    2.50    0.29
   0  -8   6    2.63    0.25
   0  -8   6    3.30    0.32
   0  -8  -6    2.32    0.26
   0   8   7    0.41    0.19
   0   8   7    0.42    0.22
   0   8  -7    0.34    0.17
   0   8  -7    0.21    0.19
   0   8  -7    0.35    0.17
   0  -8  -7    0.18    0.16
   0  -8   7    0.32    0.20
   0  -8  -7    0.15    0.15
   0  -8   7    0.68    0.21
   0  -8   7    0.41    0.20
   0  -8  -7    0.60    0.18
   0  -8   7    0.24    0.13
   0  -8   7    0.30    0.18
   0   8  -8   43.67    1.30
   0   8   8   44.33    1.39
   0   8  -8   44.65    1.31
   0   8   8   45.92    1.37
   0   8  -8   45.41    1.39
   0  -8   8   45.18    1.39
   0  -8  -8   44.83    1.28
   0  -8   8   44.49    1.38
   0  -8  -8   45.32    1.29
   0  -8   8   46.97    1.37
   0  -8   8   45.09    1.32
   0   8   9    1.50    0.34
   0   8  -9    0.70    0.21
   0   8   9    0.75    0.25
   0   8  -9    0.69    0.23
   0   8  -9    1.45    0.31
   0  -8   9    0.70    0.25
   0  -8   9    0.83    0.24
   0  -8  -9    1.02    0.23
   0  -8   9    0.71    0.23
   0  -8   9    0.88    0.30
   0  -8  -9    0.74    0.23
   0  -8   9    0.91    0.26
   0   8 -10    5.08    0.52
   0   8 -10    4.34    0.42
   0   8  10    5.29    0.53
   0   8  10    5.11    0.50
   0   8 -10    4.69    0.45
   0  -8 -10    4.70    0.44
   0  -8  10    4.54    0.49
   0  -8 -10    4.31    0.42
   0  -8  10    3.44    0.43
   0  -8  10    4.34    0.46
   0  -8  10    4.39    0.49
   0   8 -11    0.53    0.25
   0   8 -11    0.52    0.25
   0   8  11    1.00    0.35
   0   8 -11    0.51    0.30
   0   8  11    0.67    0.28
   0  -8  11    0.75    0.34
   0  -8  11    0.97    0.31
   0  -8 -11    0.57    0.25
   0  -8  11    0.43    0.29
   0   8  12   15.23    0.88
   0   8  12   17.39    0.91
   0   8 -12   15.64    0.80
   0   8 -12   17.54    0.95
   0  -8  12   14.90    0.92
   0  -8 -12   15.48    0.76
   0  -8  12   15.41    0.90
   0  -8  12   16.40    1.09
   0   8  13    6.55    0.66
   0   8  13    6.94    0.70
   0   8 -13    5.75    0.65
   0   8 -13    5.13    0.53
   0  -8  13    7.00    0.71
   0  -8  13    7.34    0.72
   0   8  14    0.81    0.41
   0   8 -14    0.44    0.39
   0   8  14    0.87    0.39
   0  -8  14    0.58    0.43
   0  -8  14    0.52    0.40
   0   9   0    0.11    0.11
   0   9   0    0.10    0.11
   0   9   0    0.04    0.10
   0   9   0    0.07    0.11
   0  -9   0   -0.06    0.13
   0  -9   0    0.03    0.12
   0  -9   0    0.02    0.13
   0  -9   0   -0.09    0.12
   0  -9   0    0.03    0.08
   0   9   1    3.23    0.24
   0   9   1    2.30    0.24
   0   9  -1    3.36    0.22
   0   9  -1    2.45    0.23
   0   9   1    3.60    0.28
   0   9   1    2.87    0.26
   0   9  -1    3.75    0.27
   0   9  -1    3.18    0.26
   0   9  -1    3.47    0.25
   0  -9  -1    2.84    0.27
   0  -9  -1    3.63    0.27
   0  -9   1    3.45    0.22
   0  -9   1    2.81    0.26
   0  -9  -1    2.99    0.27
   0  -9  -1    2.91    0.27
   0  -9   1    3.48    0.31
   0  -9  -1    2.73    0.17
   0  -9   1    2.49    0.25
   0  -9   1    2.38    0.25
   0   9  -2  147.99    3.18
   0   9   2  147.96    3.25
   0   9  -2  145.82    3.28
   0   9  -2  143.58    3.24
   0   9   2  149.83    3.31
   0   9  -2  145.85    3.28
   0   9   2  151.57    3.32
   0   9  -2  145.03    3.29
   0  -9   2  146.77    3.32
   0  -9  -2  150.67    3.28
   0  -9  -2  146.35    3.31
   0  -9  -2  147.56    3.23
   0  -9   2  148.81    3.32
   0  -9   2  145.43    3.30
   0  -9   2  146.45    3.24
   0  -9   2  141.31    3.32
   0  -9  -2  144.43    3.12
   0   9  -3   10.72    0.48
   0   9  -3   11.56    0.44
   0   9  -3   11.05    0.47
   0   9   3   10.91    0.49
   0   9   3   10.70    0.45
   0   9  -3   10.58    0.38
   0   9   3   11.05    0.50
   0  -9   3   10.85    0.50
   0  -9   3   12.55    0.52
   0  -9  -3   11.52    0.47
   0  -9   3   11.32    0.46
   0  -9   3   11.21    0.47
   0  -9  -3   11.95    0.47
   0  -9  -3   11.42    0.45
   0  -9  -3   11.37    0.41
   0  -9  -3   10.93    0.48
   0  -9   3   11.48    0.52
   0   9  -4   13.06    0.49
   0   9  -4   13.57    0.44
   0   9  -4   13.21    0.53
   0   9  -4   14.57    0.56
   0   9  -4   14.82    0.58
   0   9   4   12.10    0.54
   0   9   4   12.87    0.51
   0  -9   4   13.60    0.58
   0  -9  -4   12.92    0.53
   0  -9  -4   12.93    0.44
   0  -9  -4   13.70    0.55
   0  -9  -4   13.16    0.53
   0  -9   4   15.02    0.60
   0  -9   4   14.01    0.58
   0  -9  -4   13.09    0.48
   0  -9   4   13.09    0.52
   0  -9   4   13.90    0.54
   0   9  -5   46.21    1.29
   0   9  -5   47.11    1.26
   0   9   5   44.08    1.27
   0   9  -5   44.80    1.12
   0   9   5   45.57    1.23
   0   9   5   46.17    1.31
   0   9  -5   45.13    1.25
   0  -9   5   46.51    1.30
   0  -9  -5   45.17    1.24
   0  -9   5   45.86    1.27
   0  -9  -5   45.08    1.15
   0  -9  -5   45.12    1.24
   0  -9   5   48.63    1.32
   0  -9  -5   44.38    1.23
   0  -9   5   45.32    1.30
   0  -9   5   45.23    1.21
   0   9  -6   27.42    0.90
   0   9  -6   28.48    0.95
   0   9  -6   27.69    0.91
   0   9   6   28.59    0.98
   0   9   6   27.91    0.94
   0  -9  -6   29.64    0.90
   0  -9   6   28.78    0.97
   0  -9  -6   28.05    0.89
   0  -9   6   26.84    0.92
   0  -9  -6   28.17    0.89
   0  -9   6   27.12    0.94
   0  -9   6   29.91    0.95
   0  -9   6   26.73    0.84
   0   9  -7   10.53    0.58
   0   9   7   10.67    0.59
   0   9  -7   12.10    0.57
   0   9  -7   11.63    0.56
   0   9   7   12.20    0.63
   0  -9  -7   10.97    0.54
   0  -9   7   10.98    0.58
   0  -9   7   12.42    0.63
   0  -9   7   12.00    0.61
   0  -9   7   11.32    0.49
   0  -9   7   12.23    0.61
   0  -9  -7   10.60    0.53
   0  -9  -7   10.77    0.52
   0   9   8    0.38    0.21
   0   9  -8    0.38    0.19
   0   9   8   -0.01    0.23
   0   9  -8    0.02    0.20
   0   9  -8    0.05    0.17
   0  -9   8    0.37    0.22
   0  -9   8    0.45    0.22
   0  -9  -8    0.25    0.18
   0  -9  -8    0.21    0.19
   0  -9   8    0.22    0.23
   0  -9   8    0.18    0.22
   0   9  -9    1.30    0.27
   0   9  -9    1.59    0.28
   0   9   9    1.67    0.35
   0   9   9    1.27    0.30
   0   9  -9    2.20    0.35
   0  -9   9    1.38    0.31
   0  -9  -9    2.25    0.31
   0  -9  -9    1.15    0.25
   0  -9   9    1.47    0.30
   0  -9   9    1.76    0.37
   0  -9   9    1.49    0.32
   0   9 -10    9.31    0.58
   0   9 -10    9.21    0.64
   0   9 -10    8.66    0.57
   0   9  10    9.44    0.66
   0   9  10    9.79    0.70
   0  -9 -10    9.03    0.55
   0  -9 -10    9.98    0.58
   0  -9  10    8.96    0.57
   0  -9  10    9.38    0.67
   0  -9  10    9.80    0.69
   0  -9  10   10.21    0.64
   0   9 -11    6.68    0.54
   0   9  11    6.46    0.62
   0   9  11    5.95    0.60
   0   9 -11    6.63    0.61
   0   9 -11    7.47    0.56
   0  -9 -11    6.81    0.53
   0  -9  11    6.60    0.65
   0  -9  11    6.39    0.57
   0  -9  11    6.23    0.61
   0   9  12   -0.23    0.27
   0   9 -12    0.49    0.34
   0   9  12   -0.09    0.30
   0   9 -12    0.24    0.26
   0  -9 -12   -0.13    0.22
   0  -9  12    0.78    0.32
   0  -9  12   -0.05    0.31
   0  -9  12    0.16    0.33
   0   9  13    1.28    0.44
   0   9  13    0.67    0.38
   0   9 -13    1.22    0.42
   0   9 -13    0.45    0.30
   0  -9  13    0.33    0.39
   0  -9  13    1.60    0.44
   0   9  14   12.09    0.91
   0   9  14   13.79    0.95
   0   9 -14   13.60    0.97
   0  -9  14   12.72    0.97
   0  -9  14   12.26    0.93
   0  10   0    3.41    0.29
   0  10   0    3.15    0.26
   0  10   0    3.10    0.28
   0  10   0    3.19    0.27
   0 -10   0    3.98    0.32
   0 -10   0    3.19    0.21
   0 -10   0    3.69    0.30
   0 -10   0    3.84    0.32
   0 -10   0    3.81    0.31
   0  10  -1   98.03    2.28
   0  10  -1   98.49    2.30
   0  10   1   98.68    2.27
   0  10  -1   97.38    2.21
   0  10   1  100.39    2.31
   0  10  -1   97.36    2.27
   0  10   1   99.73    2.31
   0  10   1  101.05    2.31
   0  10  -1   95.88    2.29
   0 -10   1   94.93    2.21
   0 -10   1   93.40    2.32
   0 -10  -1   97.02    2.31
   0 -10   1   99.67    2.33
   0 -10  -1  100.94    2.34
   0 -10  -1   98.98    2.34
   0 -10   1   94.66    2.34
   0 -10  -1   98.24    2.16
   0 -10   1   94.74    2.33
   0 -10  -1  100.31    2.28
   0  10   2    7.39    0.40
   0  10  -2    7.13    0.39
   0  10  -2    6.44    0.37
   0  10  -2    6.76    0.37
   0  10  -2    6.63    0.36
   0  10  -2    6.76    0.31
   0  10   2    7.43    0.37
   0 -10   2    7.17    0.41
   0 -10  -2    6.63    0.35
   0 -10  -2    7.01    0.41
   0 -10   2    6.25    0.38
   0 -10  -2    6.77    0.26
   0 -10   2    6.86    0.35
   0 -10  -2    7.28    0.41
   0 -10  -2    6.83    0.38
   0 -10   2    6.94    0.41
   0 -10   2    6.74    0.41
   0  10  -3   67.56    1.72
   0  10  -3   68.74    1.73
   0  10  -3   67.43    1.60
   0  10  -3   68.00    1.68
   0  10  -3   70.14    1.73
   0  10   3   70.01    1.77
   0  10   3   70.16    1.69
   0  10   3   67.58    1.75
   0 -10  -3   70.80    1.65
   0 -10  -3   70.06    1.70
   0 -10   3   67.64    1.69
   0 -10   3   70.25    1.79
   0 -10   3   69.14    1.77
   0 -10  -3   70.75    1.76
   0 -10   3   67.19    1.72
   0 -10   3   69.78    1.78
   0  10  -4    3.37    0.31
   0  10  -4    3.25    0.23
   0  10  -4    3.92    0.29
   0  10   4    3.74    0.34
   0  10   4    3.63    0.30
   0  10  -4    4.20    0.33
   0  10  -4    3.70    0.34
   0  10   4    3.66    0.35
   0 -10   4    3.70    0.35
   0 -10  -4    3.42    0.25
   0 -10  -4    3.58    0.33
   0 -10  -4    3.37    0.28
   0 -10   4    3.22    0.33
   0 -10  -4    3.74    0.32
   0 -10   4    3.73    0.31
   0 -10   4    4.31    0.33
   0 -10   4    3.97    0.34
   0 -10  -4    3.69    0.32
   0  10   5   48.63    1.34
   0  10  -5   51.30    1.42
   0  10  -5   49.67    1.38
   0  10   5   51.84    1.43
   0  10  -5   50.91    1.39
   0  10   5   49.18    1.42
   0 -10   5   49.55    1.34
   0 -10   5   48.93    1.42
   0 -10  -5   52.63    1.39
   0 -10   5   49.64    1.42
   0 -10  -5   51.11    1.37
   0 -10  -5   51.33    1.28
   0 -10   5   49.51    1.43
   0 -10   5   50.51    1.39
   0 -10  -5   52.35    1.37
   0  10   6    5.57    0.41
   0  10  -6    5.69    0.41
   0  10   6    5.54    0.46
   0  10  -6    5.97    0.42
   0  10  -6    6.15    0.44
   0  10   6    5.42    0.38
   0 -10   6    4.80    0.44
   0 -10  -6    4.68    0.38
   0 -10  -6    5.81    0.40
   0 -10  -6    5.87    0.40
   0 -10   6    6.00    0.38
   0 -10   6    5.85    0.44
   0 -10   6    5.87    0.45
   0 -10   6    6.42    0.48
   0  10   7   24.64    0.93
   0  10  -7   24.21    0.87
   0  10  -7   24.00    0.87
   0  10   7   25.22    0.96
   0  10  -7   24.78    0.94
   0 -10  -7   24.78    0.86
   0 -10   7   24.92    0.93
   0 -10   7   23.58    0.91
   0 -10  -7   24.43    0.86
   0 -10   7   25.26    0.95
   0 -10   7   24.58    0.81
   0 -10   7   25.69    0.93
   0 -10  -7   23.59    0.85
   0  10  -8    0.87    0.23
   0  10  -8    0.48    0.25
   0  10   8    0.40    0.26
   0  10   8    0.40    0.22
   0  10  -8    0.61    0.22
   0 -10   8    0.60    0.25
   0 -10  -8    0.49    0.19
   0 -10   8    0.45    0.25
   0 -10  -8    0.36    0.20
   0 -10   8    0.72    0.28
   0 -10   8    0.98    0.28
   0  10  -9   10.16    0.60
   0  10   9   10.20    0.64
   0  10  -9   10.64    0.66
   0  10   9   11.09    0.69
   0  10  -9   11.19    0.61
   0 -10   9   10.98    0.68
   0 -10  -9   10.55    0.59
   0 -10   9   10.62    0.62
   0 -10   9   11.25    0.68
   0 -10  -9   10.34    0.59
   0 -10   9    8.99    0.67
   0  10  10   -0.28    0.25
   0  10 -10    0.11    0.21
   0  10 -10    0.18    0.25
   0  10  10    0.25    0.26
   0  10 -10    0.17    0.23
   0 -10  10    0.31    0.23
   0 -10  10    0.13    0.24
   0 -10 -10   -0.22    0.19
   0 -10  10    0.17    0.25
   0 -10  10    0.08    0.25
   0  10 -11    6.39    0.63
   0  10  11    7.44    0.66
   0  10 -11    7.14    0.59
   0  10  11    5.41    0.59
   0  10 -11    7.11    0.57
   0 -10  11    7.36    0.68
   0 -10 -11    6.87    0.54
   0 -10  11    6.54    0.60
   0 -10  11    8.07    0.70
   0  10  12    1.23    0.39
   0  10 -12    1.02    0.33
   0  10 -12    1.74    0.42
   0  10  12    1.22    0.41
   0 -10  12    1.17    0.37
   0 -10  12    0.98    0.39
   0 -10  12    0.77    0.39
   0  10  13    9.78    0.81
   0  10 -13   10.45    0.86
   0  10 -13   10.73    0.74
   0  10  13    9.88    0.84
   0 -10  13   10.21    0.82
   0 -10  13   10.86    0.90
   0  10  14    0.53    0.41
   0  10  14    0.65    0.40
   0  10 -14    0.08    0.38
   0 -10  14    0.31    0.38
   0 -10  14    0.75    0.45
   0  11   0    0.04    0.13
   0  11   0   -0.07    0.12
   0  11   0   -0.09    0.10
   0  11   0   -0.01    0.12
   0 -11   0    0.01    0.14
   0 -11   0    0.06    0.15
   0 -11   0   -0.13    0.14
   0 -11   0   -0.15    0.13
   0 -11   0   -0.09    0.09
   0  11  -1   19.81    0.68
   0  11  -1   20.60    0.69
   0  11  -1   19.91    0.70
   0  11  -1   19.53    0.69
   0  11   1   20.53    0.71
   0  11   1   19.56    0.70
   0  11  -1   20.93    0.63
   0  11   1   20.11    0.71
   0  11   1   20.65    0.68
   0 -11   1   19.93    0.72
   0 -11   1   20.43    0.73
   0 -11  -1   20.71    0.75
   0 -11  -1   20.07    0.73
   0 -11   1   20.39    0.74
   0 -11  -1   20.40    0.72
   0 -11  -1   19.95    0.57
   0 -11   1   19.82    0.62
   0 -11  -1   20.32    0.69
   0 -11   1   20.50    0.72
   0  11   2   75.67    1.89
   0  11  -2   74.51    1.75
   0  11  -2   73.55    1.86
   0  11  -2   72.63    1.82
   0  11  -2   78.70    1.87
   0  11   2   77.60    1.84
   0  11  -2   73.26    1.86
   0 -11  -2   77.49    1.92
   0 -11  -2   76.42    1.87
   0 -11  -2   76.75    1.82
   0 -11   2   73.99    1.80
   0 -11   2   72.71    1.92
   0 -11   2   73.85    1.90
   0 -11   2   78.73    1.93
   0 -11  -2   75.10    1.91
   0 -11   2   71.75    1.88
   0  11  -3    0.75    0.18
   0  11   3    0.68    0.16
   0  11  -3    0.90    0.20
   0  11  -3    0.92    0.20
   0  11  -3    0.75    0.14
   0  11  -3    0.31    0.15
   0  11   3    0.36    0.18
   0  11   3    0.72    0.20
   0 -11   3    0.98    0.21
   0 -11  -3    0.70    0.17
   0 -11  -3    0.46    0.15
   0 -11   3    0.42    0.15
   0 -11   3    0.59    0.20
   0 -11  -3    0.32    0.17
   0 -11   3    0.60    0.17
   0 -11   3    0.35    0.18
   0  11  -4    2.52    0.31
   0  11  -4    1.77    0.25
   0  11   4    1.74    0.24
   0  11  -4    1.85    0.25
   0  11   4    1.51    0.25
   0  11   4    2.06    0.29
   0  11  -4    2.06    0.24
   0 -11   4    2.08    0.27
   0 -11   4    1.52    0.28
   0 -11   4    2.07    0.29
   0 -11  -4    1.59    0.23
   0 -11  -4    1.79    0.27
   0 -11  -4    1.58    0.24
   0 -11   4    2.06    0.26
   0 -11  -4    1.73    0.21
   0 -11  -4    1.81    0.23
   0 -11   4    1.64    0.28
   0  11   5   -0.11    0.13
   0  11  -5    0.19    0.19
   0  11  -5   -0.05    0.15
   0  11  -5    0.00    0.16
   0  11   5    0.61    0.23
   0  11   5    0.36    0.19
   0 -11   5    0.04    0.17
   0 -11  -5    0.09    0.17
   0 -11   5    0.10    0.18
   0 -11   5   -0.06    0.18
   0 -11  -5    0.02    0.15
   0 -11  -5    0.13    0.16
   0 -11  -5    0.08    0.14
   0 -11   5    0.23    0.16
   0 -11   5   -0.05    0.17
   0  11   6   62.62    1.73
   0  11  -6   59.37    1.64
   0  11  -6   58.91    1.68
   0  11   6   59.02    1.69
   0  11   6   61.17    1.62
   0  11  -6   59.81    1.64
   0 -11   6   62.04    1.61
   0 -11  -6   59.92    1.63
   0 -11   6   61.72    1.67
   0 -11   6   58.91    1.69
   0 -11  -6   61.37    1.62
   0 -11   6   60.84    1.71
   0 -11  -6   61.10    1.62
   0 -11   6   59.46    1.70
   0  11   7    5.56    0.48
   0  11  -7    5.14    0.44
   0  11   7    5.44    0.43
   0  11   7    5.07    0.48
   0  11  -7    5.68    0.50
   0  11  -7    5.66    0.44
   0 -11   7    5.47    0.50
   0 -11  -7    4.57    0.42
   0 -11  -7    4.29    0.41
   0 -11   7    5.26    0.48
   0 -11  -7    4.66    0.41
   0 -11   7    5.00    0.39
   0 -11   7    5.07    0.49
   0 -11   7    5.15    0.48
   0  11   8    1.30    0.32
   0  11  -8    1.32    0.28
   0  11   8    1.18    0.30
   0  11  -8    1.49    0.32
   0  11  -8    1.35    0.29
   0  11   8    1.14    0.27
   0 -11   8    0.45    0.26
   0 -11   8    1.31    0.32
   0 -11   8    1.06    0.30
   0 -11  -8    0.59    0.21
   0 -11   8    0.65    0.29
   0 -11  -8    1.53    0.33
   0 -11  -8    1.01    0.25
   0  11  -9    3.83    0.48
   0  11   9    3.77    0.48
   0  11   9    4.44    0.49
   0  11  -9    4.73    0.47
   0  11  -9    4.59    0.46
   0 -11  -9    4.00    0.40
   0 -11   9    4.74    0.52
   0 -11   9    5.19    0.52
   0 -11   9    6.02    0.58
   0 -11  -9    5.66    0.48
   0 -11   9    5.20    0.49
   0  11  10   17.57    0.92
   0  11  10   16.73    0.87
   0  11 -10   16.56    0.79
   0  11 -10   15.59    0.85
   0  11 -10   16.57    0.78
   0 -11  10   16.22    0.88
   0 -11  10   16.66    0.81
   0 -11 -10   16.28    0.77
   0 -11  10   17.85    0.91
   0 -11  10   17.02    0.84
   0  11  11    0.65    0.36
   0  11 -11    0.63    0.27
   0  11  11    1.13    0.35
   0  11 -11    1.00    0.31
   0  11 -11    0.52    0.33
   0 -11  11    1.02    0.34
   0 -11 -11    0.97    0.29
   0 -11  11    0.50    0.33
   0 -11  11    0.69    0.36
   0  11 -12    3.25    0.55
   0  11  12    3.83    0.58
   0  11 -12    2.22    0.40
   0  11  12    2.76    0.50
   0 -11  12    2.64    0.51
   0 -11  12    2.45    0.47
   0 -11  12    2.99    0.52
   0  11  13    0.20    0.36
   0  11 -13    0.11    0.30
   0  11 -13    0.12    0.38
   0  11  13    0.40    0.40
   0 -11  13    0.44    0.39
   0 -11  13    0.41    0.42
   0  12   0    9.73    0.49
   0  12   0    9.94    0.44
   0  12   0   10.65    0.48
   0  12   0    9.54    0.48
   0  12   0   10.16    0.47
   0 -12   0   10.25    0.54
   0 -12   0    9.56    0.52
   0 -12   0    9.45    0.49
   0 -12   0   10.17    0.52
   0 -12   0   10.45    0.39
   0  12  -1   42.75    1.21
   0  12   1   46.02    1.27
   0  12  -1   42.27    1.15
   0  12  -1   44.33    1.25
   0  12   1   44.83    1.26
   0  12   1   45.38    1.22
   0  12   1   44.61    1.26
   0  12  -1   46.93    1.24
   0  12  -1   44.01    1.25
   0 -12  -1   46.73    1.31
   0 -12   1   44.74    1.29
   0 -12  -1   46.55    1.24
   0 -12  -1   44.31    1.30
   0 -12   1   44.49    1.15
   0 -12   1   42.47    1.26
   0 -12  -1   44.65    1.27
   0 -12   1   43.44    1.29
   0 -12   1   42.98    1.27
   0  12   2    6.37    0.43
   0  12   2    6.63    0.43
   0  12   2    6.88    0.43
   0  12  -2    6.66    0.41
   0  12  -2    5.80    0.40
   0  12  -2    7.29    0.43
   0  12  -2    6.58    0.39
   0  12   2    6.88    0.39
   0  12  -2    6.02    0.33
   0 -12  -2    7.15    0.43
   0 -12  -2    6.93    0.39
   0 -12   2    6.69    0.45
   0 -12   2    6.36    0.36
   0 -12   2    6.97    0.46
   0 -12  -2    6.15    0.44
   0 -12   2    7.39    0.46
   0 -12   2    6.83    0.44
   0 -12  -2    7.00    0.45
   0  12   3   15.64    0.67
   0  12   3   17.16    0.63
   0  12  -3   15.59    0.64
   0  12  -3   16.06    0.65
   0  12   3   17.40    0.69
   0  12  -3   15.86    0.65
   0  12  -3   14.64    0.59
   0 -12   3   17.18    0.72
   0 -12  -3   16.39    0.60
   0 -12   3   15.82    0.69
   0 -12  -3   16.46    0.68
   0 -12   3   15.77    0.66
   0 -12  -3   15.45    0.63
   0 -12   3   15.53    0.61
   0 -12   3   15.58    0.69
   0 -12  -3   16.62    0.69
   0  12  -4    7.36    0.47
   0  12  -4    7.41    0.46
   0  12   4    7.14    0.48
   0  12   4    7.74    0.43
   0  12  -4    7.26    0.41
   0  12  -4    6.21    0.44
   0  12   4    6.21    0.47
   0 -12  -4    6.90    0.41
   0 -12   4    7.81    0.50
   0 -12  -4    7.35    0.47
   0 -12   4    6.31    0.50
   0 -12   4    7.15    0.50
   0 -12   4    6.34    0.44
   0 -12   4    6.85    0.45
   0  12   5   10.08    0.52
   0  12  -5    9.22    0.48
   0  12   5   10.42    0.57
   0  12  -5    9.02    0.52
   0  12  -5    9.44    0.54
   0  12   5    9.49    0.57
   0  12  -5    9.05    0.53
   0 -12  -5   10.06    0.53
   0 -12   5    9.37    0.52
   0 -12   5    9.59    0.57
   0 -12   5    8.94    0.56
   0 -12  -5   10.71    0.57
   0 -12   5    9.28    0.58
   0 -12  -5    9.52    0.52
   0 -12   5    9.23    0.54
   0  12   6    5.84    0.51
   0  12   6    5.95    0.47
   0  12  -6    5.32    0.44
   0  12  -6    4.94    0.43
   0  12   6    5.67    0.43
   0  12  -6    5.44    0.46
   0 -12   6    4.62    0.44
   0 -12   6    4.72    0.41
   0 -12   6    5.11    0.46
   0 -12  -6    5.01    0.45
   0 -12  -6    5.04    0.43
   0 -12   6    5.65    0.49
   0 -12   6    6.26    0.51
   0 -12  -6    5.33    0.44
   0  12   7   10.26    0.63
   0  12  -7   10.97    0.61
   0  12   7   11.23    0.70
   0  12  -7   11.02    0.66
   0  12  -7   11.79    0.62
   0  12   7   11.01    0.58
   0 -12  -7   11.14    0.59
   0 -12  -7   10.80    0.59
   0 -12  -7   12.02    0.61
   0 -12   7   10.93    0.66
   0 -12   7   11.04    0.56
   0 -12   7   11.26    0.65
   0 -12   7    9.52    0.63
   0 -12   7   11.82    0.68
   0  12   8   35.50    1.17
   0  12  -8   34.88    1.19
   0  12   8   33.80    1.24
   0  12  -8   34.81    1.25
   0  12   8   34.08    1.23
   0  12  -8   35.94    1.18
   0 -12  -8   33.79    1.14
   0 -12  -8   34.73    1.25
   0 -12  -8   37.25    1.17
   0 -12   8   36.61    1.24
   0 -12   8   33.50    1.23
   0 -12   8   35.32    1.23
   0 -12   8   35.54    1.25
   0  12   9    4.84    0.54
   0  12  -9    5.11    0.49
   0  12   9    4.27    0.49
   0  12  -9    4.62    0.46
   0  12  -9    5.34    0.54
   0 -12   9    4.81    0.53
   0 -12   9    6.07    0.53
   0 -12   9    4.75    0.53
   0 -12  -9    4.98    0.47
   0 -12  -9    3.74    0.44
   0 -12   9    4.58    0.52
   0  12  10    0.31    0.30
   0  12 -10   -0.24    0.19
   0  12  10    0.36    0.28
   0  12 -10   -0.05    0.23
   0  12 -10    0.04    0.30
   0 -12  10   -0.02    0.26
   0 -12  10    0.38    0.30
   0 -12  10    0.08    0.26
   0 -12  10    0.34    0.26
   0 -12 -10    0.45    0.24
   0  12  11    4.91    0.58
   0  12 -11    5.50    0.63
   0  12  11    5.00    0.61
   0  12 -11    5.25    0.55
   0 -12 -11    5.19    0.51
   0 -12  11    5.53    0.60
   0 -12  11    4.93    0.61
   0 -12  11    5.21    0.60
   0  12 -12   13.90    0.95
   0  12  12   12.91    0.88
   0  12 -12   13.46    0.81
   0  12  12   15.08    0.94
   0 -12  12   14.98    0.91
   0 -12  12   13.45    0.90
   0 -12  12   15.21    0.98
   0  12  13    0.95    0.42
   0  12 -13    0.84    0.35
   0  12  13    0.88    0.43
   0  12 -13    1.35    0.46
   0 -12  13    1.41    0.47
   0 -12  13    1.44    0.40
   0 -12  13    2.14    0.54
   0  13   0    0.08    0.15
   0  13   0    0.05    0.15
   0  13   0    0.14    0.15
   0  13   0    0.12    0.15
   0  13   0    0.00    0.13
   0 -13   0   -0.07    0.15
   0 -13   0    0.29    0.19
   0 -13   0   -0.37    0.14
   0 -13   0   -0.04    0.16
   0  13   1   32.37    1.03
   0  13  -1   33.60    1.03
   0  13  -1   31.53    0.92
   0  13   1   33.72    1.00
   0  13  -1   31.79    0.99
   0  13  -1   32.92    1.03
   0  13   1   31.55    1.02
   0  13   1   32.94    1.03
   0  13  -1   33.18    1.01
   0 -13  -1   31.74    1.00
   0 -13  -1   32.74    1.07
   0 -13   1   32.64    1.08
   0 -13   1   33.27    1.09
   0 -13   1   32.90    1.05
   0 -13  -1   32.31    1.05
   0 -13   1   33.30    1.07
   0 -13   1   32.70    0.93
   0 -13  -1   33.26    1.09
   0  13   2   16.62    0.69
   0  13   2   16.88    0.70
   0  13  -2   16.26    0.68
   0  13  -2   16.40    0.68
   0  13   2   17.60    0.67
   0  13  -2   17.34    0.68
   0  13   2   16.87    0.70
   0  13  -2   17.64    0.67
   0 -13  -2   16.30    0.73
   0 -13  -2   16.34    0.71
   0 -13   2   17.66    0.75
   0 -13   2   17.27    0.73
   0 -13  -2   16.70    0.69
   0 -13   2   17.39    0.74
   0 -13   2   18.44    0.64
   0 -13   2   16.61    0.71
   0 -13  -2   17.07    0.66
   0  13   3   27.44    0.88
   0  13  -3   27.48    0.92
   0  13  -3   26.17    0.86
   0  13   3   27.32    0.95
   0  13  -3   25.94    0.91
   0  13  -3   27.25    0.92
   0 -13   3   26.47    0.94
   0 -13   3   27.52    0.97
   0 -13   3   27.43    0.87
   0 -13   3   25.18    0.97
   0 -13  -3   26.07    0.95
   0 -13  -3   25.56    0.94
   0 -13   3   28.27    0.99
   0 -13  -3   26.24    0.89
   0 -13  -3   25.56    0.84
   0  13   4    7.06    0.50
   0  13  -4    8.48    0.50
   0  13  -4    7.72    0.51
   0  13   4    8.51    0.54
   0  13  -4    8.20    0.46
   0  13  -4    8.28    0.50
   0  13   4    8.02    0.46
   0 -13   4    7.74    0.49
   0 -13   4    8.37    0.52
   0 -13   4    7.30    0.54
   0 -13   4    8.21    0.53
   0 -13  -4    6.96    0.45
   0 -13   4    7.63    0.54
   0 -13  -4    8.61    0.55
   0  13  -5    6.83    0.50
   0  13   5    7.27    0.53
   0  13   5    6.46    0.52
   0  13  -5    6.92    0.49
   0  13  -5    7.00    0.44
   0  13   5    7.11    0.46
   0  13  -5    6.90    0.49
   0 -13   5    6.71    0.53
   0 -13   5    7.65    0.55
   0 -13   5    7.83    0.51
   0 -13   5    7.46    0.50
   0 -13  -5    7.06    0.52
   0 -13   5    7.28    0.53
   0  13   6    3.30    0.37
   0  13  -6    2.87    0.37
   0  13   6    2.61    0.37
   0  13  -6    2.43    0.33
   0  13   6    2.17    0.37
   0  13  -6    2.42    0.36
   0 -13   6    2.08    0.35
   0 -13   6    2.61    0.39
   0 -13  -6    2.24    0.32
   0 -13   6    2.15    0.36
   0 -13   6    2.85    0.35
   0 -13  -6    1.81    0.31
   0 -13   6    2.55    0.36
   0 -13  -6    1.76    0.29
   0  13  -7   23.81    0.92
   0  13  -7   22.78    0.95
   0  13   7   22.61    0.98
   0  13   7   21.81    0.96
   0  13   7   21.79    0.95
   0  13  -7   22.59    0.90
   0 -13   7   22.85    0.96
   0 -13   7   22.08    0.93
   0 -13   7   21.15    0.94
   0 -13   7   23.56    0.98
   0 -13  -7   22.55    0.88
   0 -13  -7   22.66    0.91
   0 -13  -7   22.45    0.87
   0 -13   7   22.77    0.86
   0  13  -8    0.09    0.21
   0  13  -8    0.03    0.22
   0  13  -8    0.07    0.24
   0  13   8    0.03    0.23
   0  13   8   -0.08    0.26
   0 -13  -8    0.15    0.20
   0 -13   8   -0.04    0.22
   0 -13  -8    0.33    0.24
   0 -13   8    0.43    0.28
   0 -13   8   -0.37    0.20
   0 -13  -8   -0.21    0.18
   0 -13   8   -0.07    0.24
   0  13   9   11.37    0.80
   0  13  -9   11.49    0.69
   0  13  -9   11.35    0.67
   0  13  -9   11.56    0.76
   0  13   9   10.39    0.73
   0 -13   9   11.21    0.72
   0 -13   9   10.64    0.74
   0 -13   9   11.51    0.76
   0 -13   9   11.76    0.71
   0 -13  -9   10.73    0.66
   0  13  10    1.70    0.40
   0  13 -10    1.99    0.43
   0  13  10    1.89    0.40
   0  13 -10    1.74    0.35
   0 -13  10    2.56    0.46
   0 -13 -10    2.03    0.35
   0 -13  10    1.37    0.38
   0 -13  10    1.95    0.43
   0  13 -11   16.29    0.96
   0  13  11   15.12    0.90
   0  13 -11   13.56    0.80
   0  13  11   16.07    0.95
   0 -13  11   13.45    0.88
   0 -13  11   15.40    0.94
   0 -13  11   14.98    0.92
   0  13 -12   -0.02    0.29
   0  13  12   -0.01    0.31
   0  13  12    0.33    0.37
   0  13 -12   -0.12    0.35
   0 -13  12    0.07    0.35
   0 -13  12    0.34    0.38
   0 -13  12    0.66    0.36
   0  14   0   97.43    2.39
   0  14   0  101.65    2.42
   0  14   0   94.99    2.39
   0  14   0   96.65    2.35
   0  14   0   91.27    2.29
   0 -14   0   98.10    2.41
   0 -14   0   99.52    2.47
   0 -14   0   91.55    2.43
   0 -14   0   96.25    2.45
   0  14  -1    0.87    0.22
   0  14  -1    0.80    0.23
   0  14   1    1.09    0.24
   0  14   1    1.12    0.24
   0  14   1    1.46    0.24
   0  14  -1    1.30    0.25
   0  14  -1    0.73    0.21
   0  14   1    1.39    0.26
   0 -14   1    1.08    0.27
   0 -14   1    1.37    0.28
   0 -14  -1    1.30    0.26
   0 -14  -1    1.20    0.28
   0 -14  -1    1.31    0.27
   0 -14  -1    1.57    0.30
   0 -14   1    0.75    0.25
   0 -14   1    1.15    0.27
   0  14  -2    2.28    0.31
   0  14   2    2.39    0.33
   0  14   2    2.30    0.32
   0  14  -2    3.21    0.36
   0  14   2    2.27    0.32
   0  14  -2    2.28    0.31
   0  14   2    1.83    0.27
   0  14  -2    2.45    0.30
   0 -14   2    2.92    0.38
   0 -14   2    2.07    0.34
   0 -14  -2    1.97    0.29
   0 -14  -2    1.68    0.33
   0 -14  -2    1.96    0.31
   0 -14   2    2.41    0.33
   0 -14   2    2.82    0.36
   0 -14  -2    1.74    0.30
   0 -14   2    2.22    0.35
   0  14  -3    3.45    0.36
   0  14  -3    3.12    0.36
   0  14   3    3.73    0.39
   0  14  -3    3.24    0.34
   0  14   3    3.71    0.39
   0  14   3    3.48    0.35
   0  14   3    2.97    0.36
   0  14  -3    3.24    0.36
   0 -14   3    3.33    0.39
   0 -14   3    3.66    0.42
   0 -14   3    3.18    0.34
   0 -14  -3    3.56    0.38
   0 -14  -3    4.23    0.42
   0 -14  -3    3.39    0.39
   0 -14   3    2.83    0.36
   0 -14  -3    3.46    0.41
   0 -14   3    3.49    0.41
   0  14  -4   40.66    1.26
   0  14  -4   38.84    1.18
   0  14   4   39.80    1.21
   0  14  -4   41.76    1.27
   0  14  -4   40.60    1.27
   0  14   4   40.03    1.29
   0 -14   4   41.71    1.33
   0 -14   4   42.19    1.29
   0 -14   4   42.79    1.36
   0 -14   4   40.03    1.22
   0 -14   4   40.11    1.32
   0 -14  -4   40.96    1.33
   0 -14  -4   42.03    1.33
   0 -14  -4   38.37    1.20
   0  14   5    0.32    0.19
   0  14  -5   -0.06    0.21
   0  14  -5    0.24    0.19
   0  14   5    0.09    0.21
   0  14  -5    0.24    0.19
   0  14  -5    0.03    0.18
   0  14   5   -0.01    0.22
   0 -14   5    0.42    0.27
   0 -14   5    0.15    0.21
   0 -14  -5   -0.06    0.22
   0 -14   5    0.23    0.21
   0 -14   5   -0.24    0.22
   0 -14   5   -0.15    0.20
   0  14  -6   -0.31    0.18
   0  14   6   -0.10    0.24
   0  14   6    0.14    0.23
   0  14  -6    0.02    0.22
   0  14  -6   -0.03    0.20
   0 -14   6   -0.12    0.19
   0 -14   6    0.05    0.24
   0 -14   6   -0.16    0.23
   0 -14   6    0.01    0.23
   0 -14  -6   -0.04    0.22
   0 -14   6    0.28    0.23
   0  14  -7    1.18    0.29
   0  14   7    1.11    0.32
   0  14  -7    0.87    0.27
   0  14   7    0.52    0.28
   0  14  -7    0.62    0.29
   0 -14   7    0.69    0.29
   0 -14   7    0.72    0.25
   0 -14  -7    0.73    0.24
   0 -14  -7    0.97    0.29
   0 -14   7    0.69    0.29
   0 -14   7    1.35    0.33
   0 -14   7    0.83    0.30
   0  14  -8   19.99    0.87
   0  14  -8   18.89    0.86
   0  14  -8   19.47    0.93
   0  14   8   18.04    0.90
   0  14   8   20.88    1.00
   0 -14   8   20.19    0.97
   0 -14  -8   18.56    0.88
   0 -14  -8   18.40    0.88
   0 -14  -8   20.91    0.87
   0 -14   8   18.43    0.90
   0 -14   8   20.25    0.94
   0 -14   8   18.53    0.91
   0  14  -9    0.53    0.34
   0  14  -9    0.54    0.29
   0  14   9    0.73    0.36
   0  14   9    0.07    0.27
   0 -14   9    0.36    0.30
   0 -14  -9    0.90    0.28
   0 -14   9    1.10    0.36
   0 -14   9    0.65    0.34
   0  14 -10    0.53    0.33
   0  14 -10    0.91    0.31
   0  14  10    0.85    0.40
   0  14  10    0.53    0.34
   0 -14  10    0.44    0.36
   0 -14 -10    0.51    0.29
   0 -14  10    0.21    0.34
   0 -14  10    0.33    0.35
   0  14 -11    0.62    0.37
   0  14  11   -0.38    0.33
   0  14  11    0.01    0.33
   0  14 -11    0.17    0.30
   0 -14  11    1.00    0.40
   0 -14  11   -0.23    0.35
   0 -14  11    0.96    0.39
   0  14 -12   14.94    0.88
   0  14  12   12.23    0.93
   0  14  12   13.78    0.95
   0  14 -12   12.98    0.92
   0 -14  12   12.21    0.94
   0 -14  12   14.16    0.98
   0 -14  12   15.28    0.95
   0  15   0    0.47    0.19
   0  15   0    0.70    0.22
   0  15   0    1.18    0.26
   0  15   0    0.46    0.21
   0 -15   0    1.04    0.26
   0 -15   0    0.92    0.26
   0 -15   0    0.27    0.22
   0 -15   0    0.88    0.27
   0  15   1   12.43    0.63
   0  15   1   12.16    0.59
   0  15  -1   11.14    0.61
   0  15   1   11.98    0.63
   0  15  -1   12.29    0.60
   0  15  -1   11.96    0.59
   0  15   1   12.46    0.61
   0  15  -1   11.76    0.63
   0 -15  -1   12.29    0.69
   0 -15  -1   11.70    0.65
   0 -15   1   12.22    0.66
   0 -15   1   12.00    0.66
   0 -15   1   11.41    0.65
   0 -15   1   11.57    0.67
   0 -15  -1   12.05    0.63
   0 -15  -1   10.91    0.63
   0  15  -2   35.63    1.10
   0  15  -2   32.50    1.12
   0  15  -2   34.65    1.14
   0  15   2   34.52    1.15
   0  15  -2   34.72    1.11
   0  15   2   33.87    1.14
   0  15   2   33.68    1.07
   0  15   2   35.06    1.15
   0 -15  -2   34.50    1.09
   0 -15  -2   34.00    1.15
   0 -15   2   34.01    1.18
   0 -15   2   35.63    1.22
   0 -15  -2   34.65    1.20
   0 -15  -2   35.36    1.20
   0 -15   2   34.38    1.18
   0 -15   2   33.99    1.16
   0  15   3   18.03    0.80
   0  15  -3   18.72    0.79
   0  15  -3   18.73    0.74
   0  15  -3   19.33    0.81
   0  15  -3   19.09    0.80
   0  15   3   18.24    0.81
   0  15   3   20.03    0.76
   0  15   3   17.93    0.81
   0 -15   3   20.19    0.87
   0 -15   3   19.78    0.83
   0 -15   3   17.55    0.84
   0 -15  -3   18.82    0.79
   0 -15  -3   19.49    0.86
   0 -15  -3   19.38    0.87
   0 -15   3   17.79    0.82
   0  15  -4   -0.06    0.17
   0  15   4    0.31    0.20
   0  15   4    0.38    0.25
   0  15  -4   -0.14    0.19
   0  15  -4    0.37    0.23
   0  15  -4    0.02    0.19
   0 -15   4   -0.24    0.19
   0 -15   4   -0.14    0.22
   0 -15   4   -0.01    0.23
   0 -15  -4   -0.08    0.21
   0 -15  -4   -0.15    0.19
   0 -15   4   -0.03    0.23
   0 -15   4   -0.02    0.19
   0  15  -5   15.96    0.75
   0  15   5   15.65    0.80
   0  15   5   14.82    0.78
   0  15  -5   14.76    0.73
   0  15  -5   15.58    0.77
   0  15  -5   15.94    0.69
   0 -15   5   14.83    0.78
   0 -15   5   15.52    0.76
   0 -15   5   14.68    0.80
   0 -15   5   15.37    0.83
   0 -15   5   15.36    0.73
   0 -15  -5   16.06    0.80
   0  15   6    7.73    0.61
   0  15  -6    7.96    0.56
   0  15   6    7.27    0.62
   0  15  -6    7.37    0.56
   0  15  -6    8.30    0.62
   0 -15  -6    7.90    0.61
   0 -15   6    7.69    0.57
   0 -15   6    7.59    0.60
   0 -15   6    8.06    0.57
   0 -15   6    7.30    0.62
   0 -15   6    8.31    0.66
   0  15   7    6.71    0.63
   0  15  -7    6.28    0.55
   0  15  -7    6.72    0.56
   0  15   7    5.98    0.58
   0  15  -7    6.86    0.60
   0 -15   7    7.19    0.61
   0 -15   7    7.60    0.63
   0 -15  -7    7.23    0.59
   0 -15   7    5.95    0.57
   0 -15   7    7.50    0.61
   0 -15   7    7.17    0.60
   0  15  -8    0.77    0.33
   0  15  -8    0.98    0.31
   0  15   8    1.47    0.40
   0  15   8    1.22    0.37
   0 -15  -8    0.78    0.32
   0 -15   8    1.04    0.34
   0 -15   8    1.60    0.39
   0 -15   8    0.62    0.32
   0  15   9    7.94    0.73
   0  15  -9    7.56    0.67
   0  15   9    7.40    0.70
   0  15  -9    6.79    0.62
   0 -15   9    7.25    0.65
   0 -15   9    8.04    0.75
   0 -15   9    6.72    0.67
   0  15  10    1.98    0.46
   0  15 -10    1.95    0.46
   0  15 -10    2.59    0.44
   0  15  10    3.41    0.56
   0 -15  10    1.72    0.45
   0 -15  10    2.30    0.50
   0 -15  10    0.73    0.39
   0  15  11   10.88    0.90
   0  15  11   10.17    0.83
   0  15 -11   10.40    0.85
   0  15 -11   10.80    0.78
   0 -15  11   10.35    0.85
   0 -15  11   10.68    0.88
   0 -15  11   10.31    0.84
   0  16   0   11.70    0.60
   0  16   0   11.36    0.61
   0  16   0   11.32    0.64
   0  16   0   11.64    0.64
   0 -16   0   12.08    0.68
   0 -16   0   10.93    0.67
   0 -16   0   11.20    0.67
   0 -16   0   10.75    0.63
   0  16  -1   11.96    0.64
   0  16   1   10.09    0.82
   0  16   1   12.25    0.61
   0  16  -1   11.70    0.66
   0  16   1   13.03    0.66
   0  16   1   11.76    0.63
   0  16   1   12.82    0.66
   0  16  -1   12.14    0.62
   0  16  -1   11.20    0.60
   0 -16   1   10.96    0.68
   0 -16   1   11.24    0.66
   0 -16  -1   11.50    0.63
   0 -16   1   11.77    0.67
   0 -16   1   11.26    0.68
   0 -16  -1   11.52    0.66
   0 -16  -1   11.73    0.67
   0 -16  -1   10.69    0.67
   0  16  -2    0.57    0.22
   0  16   2    0.70    0.24
   0  16   2    0.70    0.26
   0  16   2    0.83    0.25
   0  16  -2    0.46    0.22
   0  16  -2    0.75    0.25
   0  16  -2    0.35    0.24
   0  16   2    0.38    0.23
   0 -16  -2    0.49    0.25
   0 -16  -2    0.26    0.21
   0 -16   2    0.56    0.27
   0 -16   2    0.66    0.27
   0 -16   2    0.84    0.28
   0 -16  -2    0.58    0.26
   0 -16   2    0.51    0.25
   0 -16  -2    0.29    0.22
   0  16  -3   44.49    1.37
   0  16   3   42.85    1.39
   0  16  -3   42.24    1.35
   0  16   3   41.79    1.37
   0  16   3   43.40    1.40
   0  16  -3   41.94    1.36
   0  16  -3   45.89    1.33
   0 -16   3   45.71    1.43
   0 -16   3   45.54    1.44
   0 -16  -3   41.01    1.33
   0 -16   3   43.19    1.42
   0 -16   3   44.25    1.46
   0 -16  -3   45.06    1.44
   0 -16  -3   44.03    1.45
   0  16  -4   21.40    0.82
   0  16  -4   21.76    0.90
   0  16  -4   20.20    0.88
   0  16   4   22.16    0.95
   0  16  -4   21.08    0.89
   0  16   4   21.89    0.92
   0  16   4   20.40    0.91
   0 -16  -4   18.86    0.90
   0 -16   4   21.68    0.97
   0 -16   4   22.08    0.98
   0 -16   4   22.28    0.94
   0 -16  -4   19.94    0.93
   0 -16   4   20.67    0.93
   0  16  -5    8.49    0.61
   0  16  -5    8.26    0.57
   0  16  -5    7.02    0.56
   0  16   5    8.10    0.64
   0 -16  -5    8.37    0.64
   0 -16   5    6.57    0.60
   0 -16  -5    8.25    0.65
   0 -16   5    8.00    0.64
   0 -16   5    8.55    0.64
   0 -16   5    7.91    0.66
   0 -16   5    8.88    0.61
   0  16   6    0.39    0.26
   0  16  -6    0.13    0.23
   0  16   6    0.75    0.28
   0  16  -6    0.09    0.24
   0  16  -6   -0.18    0.25
   0 -16   6    0.35    0.29
   0 -16   6   -0.15    0.23
   0 -16   6   -0.21    0.21
   0 -16  -6   -0.39    0.23
   0 -16   6   -0.23    0.22
   0  16  -7    7.27    0.61
   0  16  -7    6.62    0.63
   0  16   7    7.29    0.65
   0  16   7    8.01    0.70
   0 -16  -7    6.51    0.60
   0 -16   7    8.27    0.70
   0 -16   7    7.20    0.61
   0 -16   7    7.11    0.63
   0  16  -8    3.49    0.46
   0  16  -8    2.76    0.47
   0  16   8    4.00    0.55
   0  16   8    3.37    0.51
   0 -16   8    3.09    0.49
   0 -16  -8    3.06    0.46
   0 -16   8    3.37    0.49
   0 -16   8    3.47    0.48
   0  16  -9    3.25    0.48
   0  16  -9    3.81    0.53
   0  16   9    3.19    0.52
   0  16   9    4.89    0.62
   0 -16   9    4.31    0.58
   0 -16   9    3.83    0.52
   0 -16   9    4.11    0.57
   0  16 -10    0.01    0.26
   0  16  10    0.74    0.40
   0  16 -10   -0.31    0.31
   0  16  10    0.04    0.32
   0 -16  10    0.58    0.35
   0 -16  10   -0.38    0.33
   0 -16  10   -0.11    0.35
   0  16 -11    3.31    0.51
   0  16  11    1.90    0.50
   0  16  11    2.81    0.56
   0  16 -11    3.01    0.54
   0 -16  11    3.53    0.60
   0 -16  11    2.83    0.54
   0 -16  11    2.72    0.55
   0  17   0    0.22    0.22
   0  17   0    0.47    0.21
   0  17   0    0.15    0.21
   0  17   0    0.00    0.20
   0 -17   0    0.19    0.22
   0 -17   0    0.23    0.24
   0 -17   0   -0.18    0.20
   0 -17   0    0.55    0.28
   0  17  -1    0.11    0.19
   0  17  -1   -0.04    0.20
   0  17   1    0.10    0.20
   0  17   1    0.17    0.22
   0  17   1   -0.11    0.21
   0  17   1   -0.03    0.19
   0  17  -1   -0.21    0.18
   0  17  -1    0.07    0.20
   0 -17   1   -0.03    0.23
   0 -17  -1    0.28    0.25
   0 -17   1    0.36    0.26
   0 -17   1   -0.46    0.18
   0 -17  -1   -0.42    0.20
   0 -17  -1    0.10    0.23
   0 -17   1   -0.12    0.21
   0 -17  -1    0.16    0.21
   0  17  -2   27.95    1.02
   0  17   2   28.38    1.06
   0  17   2   29.17    1.08
   0  17  -2   27.78    1.00
   0  17  -2   27.64    1.04
   0  17  -2   27.91    1.07
   0  17   2   27.65    1.06
   0 -17   2   27.91    1.11
   0 -17  -2   26.52    1.11
   0 -17   2   27.37    1.08
   0 -17   2   28.31    1.11
   0 -17   2   28.35    1.12
   0 -17  -2   27.88    1.10
   0 -17  -2   27.84    1.06
   0  17  -3    0.25    0.24
   0  17   3    0.47    0.27
   0  17  -3    0.70    0.27
   0  17  -3    0.51    0.24
   0  17  -3    0.19    0.21
   0  17   3   -0.13    0.22
   0  17   3   -0.05    0.21
   0 -17  -3    0.37    0.24
   0 -17   3   -0.28    0.23
   0 -17  -3    0.83    0.29
   0 -17  -3    0.70    0.29
   0 -17   3    0.26    0.26
   0 -17   3    0.27    0.27
   0 -17   3    0.71    0.29
   0  17   4    5.39    0.53
   0  17  -4    5.92    0.55
   0  17  -4    5.39    0.55
   0  17   4    5.52    0.61
   0  17   4    6.70    0.61
   0  17  -4    5.97    0.54
   0  17  -4    5.49    0.52
   0 -17  -4    4.96    0.54
   0 -17  -4    5.64    0.57
   0 -17   4    5.03    0.53
   0 -17   4    4.17    0.59
   0 -17   4    4.75    0.53
   0 -17   4    5.37    0.58
   0  17   5    5.44    0.57
   0  17  -5    4.79    0.58
   0  17  -5    5.32    0.53
   0  17  -5    3.82    0.46
   0  17   5    4.64    0.52
   0 -17   5    4.86    0.51
   0 -17   5    5.09    0.55
   0 -17  -5    5.16    0.54
   0 -17  -5    4.82    0.58
   0 -17   5    5.50    0.58
   0  17   6   29.67    1.19
   0  17  -6   25.90    1.07
   0  17  -6   25.54    1.10
   0 -17  -6   28.61    1.14
   0 -17   6   28.55    1.12
   0 -17   6   27.26    1.17
   0 -17   6   27.37    1.17
   0  17   7    0.42    0.30
   0  17   7   -0.18    0.28
   0  17  -7    0.11    0.27
   0  17  -7    0.34    0.30
   0 -17   7    0.30    0.33
   0 -17   7    0.20    0.30
   0 -17  -7    0.12    0.26
   0 -17   7    0.06    0.26
   0  17  -8   -0.30    0.26
   0  17  -8   -0.12    0.26
   0  17   8    0.15    0.30
   0  17   8   -0.34    0.29
   0 -17   8   -0.19    0.32
   0 -17   8    0.27    0.32
   0 -17  -8   -0.25    0.30
   0 -17   8    0.00    0.29
   0  17   9   -0.07    0.33
   0  17  -9    0.68    0.37
   0  17  -9    0.04    0.28
   0  17   9    0.32    0.34
   0 -17   9   -0.48    0.30
   0 -17   9    0.43    0.35
   0 -17   9    0.16    0.34
   0  17  10   20.50    1.15
   0  17 -10   22.20    1.05
   0  17  10   22.05    1.16
   0  17 -10   21.54    1.15
   0 -17  10   22.54    1.18
   0 -17  10   19.72    1.11
   0 -17  10   20.70    1.12
   0  18   0    6.96    0.58
   0  18   0    6.36    0.78
   0  18   0    6.88    0.59
   0  18   0    7.09    0.56
   0 -18   0    7.17    0.60
   0 -18   0    8.10    0.65
   0 -18   0    7.39    0.59
   0 -18   0    6.40    0.58
   0  18  -1   12.93    0.74
   0  18  -1   12.78    0.70
   0  18   1   13.91    0.74
   0  18   1   13.29    0.73
   0  18  -1   11.67    0.71
   0  18  -1   12.02    0.67
   0  18   1   13.21    0.83
   0 -18   1   11.54    0.73
   0 -18  -1   12.30    0.69
   0 -18  -1   11.22    0.71
   0 -18   1   11.51    0.74
   0 -18   1   12.76    0.76
   0 -18  -1   11.42    0.73
   0 -18   1   11.70    0.76
   0 -18  -1   12.33    0.77
   0  18   2    0.18    0.25
   0  18  -2    0.21    0.23
   0  18  -2    0.20    0.26
   0  18   2    0.46    0.27
   0  18  -2    0.02    0.21
   0  18  -2   -0.06    0.22
   0 -18   2   -0.23    0.22
   0 -18   2    0.09    0.26
   0 -18  -2   -0.23    0.24
   0 -18  -2    0.07    0.22
   0 -18   2    0.51    0.28
   0 -18   2    0.16    0.29
   0 -18  -2   -0.03    0.25
   0  18  -3   19.69    0.85
   0  18  -3   19.00    0.89
   0  18  -3   19.89    0.88
   0  18   3   19.17    0.92
   0  18   3   19.12    0.92
   0 -18   3   21.69    0.98
   0 -18   3   19.48    0.97
   0 -18  -3   19.29    0.96
   0 -18  -3   19.57    0.95
   0 -18   3   19.27    0.94
   0  18  -4    0.06    0.24
   0  18   4    0.04    0.26
   0  18   4    0.20    0.29
   0  18  -4   -0.16    0.25
   0 -18  -4    0.54    0.31
   0 -18   4    0.20    0.28
   0 -18   4    0.22    0.30
   0 -18  -4   -0.19    0.25
   0 -18   4    0.04    0.28
   0  18   5    6.22    0.61
   0  18  -5    7.04    0.62
   0  18   5    6.22    0.60
   0  18  -5    7.27    0.61
   0 -18   5    5.51    0.61
   0 -18   5    5.87    0.63
   0 -18  -5    6.53    0.64
   0 -18   5    6.94    0.63
   0  18  -6    0.18    0.31
   0  18  -6   -0.05    0.24
   0  18   6   -0.15    0.29
   0 -18   6   -0.04    0.25
   0 -18   6   -0.15    0.29
   0 -18   6    0.00    0.29
   0 -18  -6   -0.28    0.27
   0  18  -7   10.14    0.74
   0  18  -7   10.18    0.73
   0  18   7   10.79    0.84
   0 -18   7   10.91    0.81
   0 -18  -7   11.15    0.78
   0 -18   7    9.37    0.77
   0  18  -8    1.11    0.39
   0  18  -8    1.41    0.38
   0  18   8    1.29    0.42
   0  18   8    1.14    0.40
   0 -18   8    1.66    0.47
   0 -18   8    0.87    0.40
   0 -18  -8    1.48    0.60
   0  18  -9    8.64    0.76
   0  18  -9    9.77    0.74
   0  18   9   10.87    0.91
   0  18   9    8.55    0.80
   0 -18   9    9.86    0.81
   0 -18   9    9.24    0.80
   0 -18   9   12.20    0.92
   0  19   0   -0.19    0.23
   0  19   0    0.40    0.26
   0 -19   0   -0.14    0.24
   0 -19   0    0.24    0.27
   0 -19   0   -0.43    0.24
   0  19   1    5.20    0.52
   0  19   1    5.25    0.56
   0  19  -1    4.86    0.52
   0  19  -1    5.07    0.51
   0 -19  -1    5.73    0.60
   0 -19   1    4.51    0.56
   0 -19   1    4.89    0.56
   0 -19  -1    4.22    0.51
   0 -19   1    4.72    0.52
   0 -19  -1    4.36    0.54
   0  19  -2   10.49    0.71
   0  19  -2   11.18    0.67
   0  19   2   10.66    0.69
   0  19  -2   10.50    0.68
   0  19   2   11.20    0.72
   0 -19   2   10.48    0.76
   0 -19   2    9.82    0.74
   0 -19   2   10.67    0.77
   0 -19  -2   11.01    0.71
   0 -19  -2    9.63    0.71
   0 -19  -2   10.92    0.79
   0  19  -3    4.88    0.53
   0  19  -3    5.88    0.57
   0  19   3    6.07    0.59
   0  19   3    5.81    0.59
   0 -19   3    5.14    0.58
   0 -19  -3    5.59    0.60
   0 -19   3    5.84    0.61
   0 -19  -3    5.58    0.61
   0 -19   3    4.72    0.57
   0  19   4    0.70    0.31
   0  19  -4    0.58    0.30
   0  19   4    0.23    0.30
   0  19  -4    0.06    0.27
   0 -19   4    0.15    0.30
   0 -19   4    0.65    0.32
   0 -19   4    0.62    0.33
   0 -19  -4    1.05    0.36
   0  19  -5    4.00    0.50
   0  19   5    4.27    0.55
   0  19  -5    3.60    0.51
   0  19   5    3.77    0.51
   0 -19   5    3.68    0.51
   0 -19  -5    5.19    0.61
   0 -19   5    3.41    0.50
   0 -19   5    4.04    0.57
   0  19  -6    8.88    0.73
   0  19  -6   10.85    0.77
   0  19   6   10.38    0.78
   0  19   6   10.37    0.78
   0 -19  -6   10.62    0.79
   0 -19   6    9.72    0.79
   0 -19   6   10.55    0.75
   0 -19   6   10.27    0.81
   0  19  -7    4.25    0.53
   0  19  -7    3.77    0.53
   0  19   7    4.15    0.59
   0 -19  -7    3.75    0.53
   0 -19   7    3.66    0.57
   0 -19   7    4.22    0.59
   0  19  -8    0.57    0.34
   0  19   8   -0.12    0.36
   0  19  -8    0.79    0.38
   0 -19   8    0.31    0.38
   0 -19   8    0.55    0.36
   0  20   0   31.67    1.24
   0  20   0   33.47    1.23
   0 -20   0   29.82    1.21
   0 -20   0   28.92    1.26
   0 -20   0   33.24    1.32
   0  20  -1    0.60    0.30
   0  20   1    0.87    0.32
   0  20  -1    0.29    0.28
   0  20   1    0.89    0.35
   0 -20   1    1.03    0.35
   0 -20   1    0.49    0.32
   0 -20  -1    0.21    0.33
   0 -20   1    0.55    0.34
   0 -20  -1    0.53    0.34
   0  20  -2    0.67    0.31
   0  20  -2    0.54    0.31
   0  20   2    0.61    0.34
   0  20   2    0.73    0.34
   0 -20   2    1.13    0.39
   0 -20   2    0.70    0.35
   0 -20  -2    0.40    0.35
   0 -20  -2    0.76    0.36
   0 -20   2    0.45    0.34
   0  20  -3   -0.16    0.25
   0  20   3    0.17    0.29
   0  20   3   -0.39    0.26
   0 -20   3    0.13    0.30
   0 -20  -3    0.12    0.31
   0 -20   3   -0.07    0.32
   0 -20   3    0.09    0.29
   0  20  -4   22.19    1.03
   0  20  -4   20.01    0.99
   0  20   4   23.50    1.09
   0  20   4   23.66    1.09
   0 -20   4   19.46    1.05
   0 -20  -4   21.92    1.09
   0 -20   4   22.31    1.06
   0 -20   4   22.26    1.09
   0  20  -5    0.16    0.31
   0  20   5   -0.15    0.30
   0  20  -5    0.01    0.27
   0  20   5    0.36    0.34
   0 -20  -5    0.49    0.36
   0 -20   5    0.32    0.36
   0 -20   5    0.26    0.33
   0 -20   5    0.42    0.35
   0  20  -6    0.83    0.35
   0  20   6    0.53    0.37
   0  20  -6    0.58    0.35
   0  20   6    0.72    0.36
   0 -20   6    0.26    0.36
   0 -20   6    0.61    0.41
   0 -20   6    0.42    0.34
   0 -20  -6    0.65    0.36
   0  20  -7    0.52    0.34
   0  20   7    0.40    0.41
   0  20   7    0.49    0.36
   0  20  -7    0.02    0.28
   0 -20  -7    0.37    0.33
   0 -20   7    0.92    0.44
   0 -20   7    0.69    0.36
   0  21   0    0.94    0.35
   0  21   0    0.49    0.33
   0 -21   0    0.17    0.33
   0 -21   0    0.79    0.35
   0  21   1    5.43    0.61
   0  21  -1    5.83    0.63
   0  21  -1    6.23    0.61
   0  21   1    5.56    0.60
   0 -21   1    7.18    0.74
   0 -21  -1    6.94    0.72
   0 -21   1    7.75    0.70
   0 -21   1    7.43    0.72
   0 -21  -1    5.12    0.62
   0  21   2    0.10    0.30
   0  21   2    0.23    0.29
   0  21  -2    0.33    0.31
   0 -21  -2    0.13    0.34
   0 -21   2    0.12    0.31
   0 -21   2   -0.24    0.29
   0 -21   2    0.13    0.32
   0  21  -3   11.28    0.77
   0  21   3    9.13    0.76
   0  21   3   11.30    0.78
   0 -21  -3   11.61    0.85
   0 -21   3   10.00    0.79
   0 -21   3   11.18    0.85
   0 -21   3   10.63    0.85
   0  21   4    0.13    0.34
   0  21  -4    0.95    0.35
   0  21   4    0.60    0.34
   0 -21   4    0.59    0.39
   0 -21   4    1.03    0.39
   0 -21  -4   -0.07    0.29
   0 -21   4   -0.17    0.31
   0  21   5    5.68    0.66
   0  21  -5    4.74    0.58
   0  21   5    4.49    0.60
   0 -21   5    3.95    0.59
   0 -21   5    6.07    0.67
   0 -21   5    4.47    0.60
   0 -21  -5    4.73    0.62
   0  21  -6    1.75    0.43
   0  21   6    0.62    0.38
   0  21   6    1.24    0.45
   0  21  -6    1.22    0.42
   0 -21   6    0.79    0.41
   0 -21  -6    1.48    0.41
   0 -21   6    0.43    0.36
   0 -21   6    0.91    0.40
   0  22   0   11.70    0.82
   0  22   0   12.64    0.83
   0 -22   0   12.43    0.93
   0 -22   0    9.84    0.87
   0  22  -1    2.24    0.46
   0  22   1    1.09    0.40
   0  22   1    2.55    0.48
   0 -22   1    1.40    0.44
   0 -22  -1    1.94    0.49
   0 -22   1    1.98    0.45
   0 -22   1    2.20    0.46
   0  22   2    0.24    0.34
   0  22  -2    0.37    0.34
   0  22   2    0.09    0.31
   0 -22   2   -0.28    0.34
   0 -22   2    0.24    0.35
   0 -22  -2    0.22    0.35
   0 -22   2    0.12    0.35
   0  22   3    1.68    0.45
   0  22   3    2.36    0.48
   0  22  -3    1.77    0.43
   0 -22   3    2.46    0.49
   0 -22  -3    2.08    0.48
   0 -22   3    1.43    0.44
   0 -22   3    1.16    0.41
   0  22   4   11.41    0.90
   0  22  -4   10.73    0.82
   0  22   4   12.47    0.89
   0 -22   4    9.41    0.83
   0 -22  -4   12.29    0.93
   0 -22   4   10.60    0.84
   0 -22   4   11.82    0.90
  -1   0  16   -0.05    0.36
  -1   0  16   -0.03    0.36
   1   0 -16    0.61    0.41
   1   0 -15   -0.06    0.34
  -1   0  15    0.45    0.36
  -1   0  15   -0.06    0.29
  -1   0  14   46.22    1.54
  -1   0  14   46.39    1.59
  -1   0  14   47.27    1.58
   1   0 -14   43.51    1.58
  -1   0  13    0.15    0.27
   1   0 -13   -0.37    0.23
   1   0 -13   -0.30    0.18
  -1   0  13   -0.24    0.22
  -1   0  13    0.14    0.26
   1   0 -12    9.26    0.64
  -1   0  12    9.09    0.60
  -1   0  12   10.02    0.66
   1   0 -12    9.71    0.55
  -1   0  12   10.15    0.65
   1   0 -11   -0.08    0.21
  -1   0  11   -0.07    0.19
  -1   0  11   -0.23    0.23
  -1   0  11   -0.03    0.20
   1   0 -11   -0.19    0.15
   1   0 -11    0.00    0.18
  -1   0  10   72.33    1.92
   1   0 -10   75.29    1.97
  -1   0  10   73.80    1.92
  -1   0  10   71.84    1.94
   1   0 -10   72.78    1.84
   1   0 -10   72.38    1.84
  -1   0   9    0.18    0.17
   1   0  -9   -0.14    0.11
   1   0  -9    0.04    0.12
   1   0  -9    0.04    0.16
  -1   0   9    0.21    0.16
  -1   0   9   -0.03    0.14
  -1   0   8    2.42    0.27
  -1   0   8    2.03    0.26
  -1   0   8    2.03    0.26
  -1   0   8    1.95    0.18
   1   0  -8    1.91    0.22
   1   0  -8    1.90    0.22
   1   0  -8    1.82    0.27
  -1   0   7    0.04    0.07
   1   0  -7   -0.08    0.09
  -1   0   7   -0.17    0.11
   1   0  -7   -0.09    0.10
   1   0  -7   -0.08    0.12
  -1   0   7   -0.05    0.13
  -1   0   7   -0.13    0.08
  -1   0   7   -0.01    0.13
  -1   0   6  151.51    3.46
  -1   0   6  158.31    3.32
  -1   0   6  161.57    3.48
   1   0  -6  155.01    3.48
  -1   0   6  154.47    3.36
   1   0  -6  158.04    3.42
   1   0  -6  163.74    3.33
   1   0  -6  155.58    3.42
  -1   0   6  156.11    3.46
   1   0  -5    0.00    0.08
  -1   0   5    0.14    0.10
  -1   0   5   -0.06    0.09
  -1   0   5    0.01    0.05
   1   0  -5    0.18    0.11
  -1   0   5   -0.16    0.08
   1   0  -5   -0.03    0.06
  -1   0   5    0.11    0.07
   1   0  -5   -0.12    0.07
   1   0  -4   82.72    1.77
   1   0  -4   79.27    1.76
  -1   0   4   79.62    1.80
  -1   0   4   79.93    1.71
  -1   0   4   79.19    1.73
   1   0  -4   81.14    1.71
   1   0  -4   78.97    1.80
  -1   0   4   80.47    1.80
  -1   0   4   79.59    1.79
  -1   0   3    0.04    0.07
  -1   0   3    0.11    0.05
   1   0  -3    0.10    0.04
   1   0  -3    0.11    0.08
   1   0  -3    0.09    0.06
  -1   0   3   -0.15    0.07
  -1   0   3    0.10    0.08
   1   0  -3    0.12    0.08
  -1   0   3    0.01    0.06
   1   0  -3    0.03    0.06
  -1   0   2  365.59    7.75
  -1   0   2  376.49    7.74
  -1   0   2  369.86    7.72
   1   0  -2  379.78    7.73
   1   0  -2  375.82    7.72
   1   0  -2  364.67    7.73
  -1   0   2  374.12    7.72
   1   0  -2  377.04    7.74
   1   0  -1   -0.01    0.02
  -1   0   1   -0.05    0.02
   1   0   0    1.18    0.07
  -1   0   0    1.00    0.07
  -1   0  -1   -0.14    0.04
   1   0   1    0.13    0.06
  -1   0  -1   -0.05    0.05
   1   0   2  244.30    5.24
   1   0   2  252.42    5.22
  -1   0  -2  252.21    5.21
  -1   0  -2  247.41    5.23
   1   0   2  250.69    5.25
   1   0   2  248.80    5.21
  -1   0  -2  247.37    5.23
  -1   0  -2  254.98    5.24
  -1   0  -2  248.54    5.23
  -1   0  -3    0.24    0.09
   1   0   3    0.10    0.08
   1   0   3    0.14    0.10
  -1   0  -3    0.12    0.09
  -1   0  -3   -0.01    0.08
   1   0   3    0.03    0.07
  -1   0  -3    0.02    0.07
   1   0   3    0.01    0.09
  -1   0  -3    0.10    0.06
   1   0   4    6.10    0.27
  -1   0  -4    5.33    0.22
   1   0   4    6.00    0.30
  -1   0  -4    5.45    0.28
   1   0   4    5.33    0.25
  -1   0  -4    5.26    0.28
   1   0   4    5.79    0.30
  -1   0  -4    5.31    0.28
  -1   0  -5   -0.04    0.11
   1   0   5   -0.05    0.08
  -1   0  -5   -0.18    0.07
   1   0   5   -0.15    0.09
   1   0   5    0.17    0.14
   1   0   5   -0.07    0.12
  -1   0  -5   -0.20    0.10
  -1   0  -5   -0.15    0.10
  -1   0  -6  161.93    3.37
  -1   0  -6  155.97    3.50
  -1   0  -6  156.93    3.52
   1   0   6  158.88    3.56
   1   0   6  156.31    3.43
   1   0   6  156.07    3.48
  -1   0  -6  161.40    3.51
   1   0   6  153.03    3.52
  -1   0  -7    0.06    0.14
  -1   0  -7    0.05    0.12
  -1   0  -7   -0.13    0.08
   1   0   7    0.03    0.09
  -1   0  -7   -0.25    0.11
   1   0   7    0.05    0.12
   1   0   7   -0.01    0.14
   1   0   7    0.00    0.13
   1   0   8    9.98    0.53
   1   0   8   10.62    0.55
  -1   0  -8    9.88    0.52
   1   0   8    9.71    0.41
  -1   0  -8    9.13    0.48
   1   0   8   10.17    0.48
  -1   0  -8    9.99    0.49
   1   0   9   -0.18    0.19
   1   0   9    0.03    0.17
   1   0   9   -0.21    0.14
  -1   0  -9   -0.16    0.15
  -1   0  -9   -0.02    0.15
  -1   0  -9   -0.03    0.18
  -1   0 -10   20.46    0.83
   1   0  10   19.66    0.84
   1   0  10   19.65    0.85
   1   0  10   20.00    0.79
  -1   0 -10   19.10    0.78
  -1   0 -10   19.32    0.78
   1   0  11   -0.06    0.21
   1   0  11    0.10    0.25
  -1   0 -11   -0.26    0.19
  -1   0 -11   -0.05    0.23
   1   0  11    0.11    0.23
  -1   0 -11   -0.15    0.19
   1   0  12    0.88    0.34
   1   0  12    0.65    0.31
  -1   0 -12    0.49    0.26
  -1   0 -12   -0.14    0.23
  -1   0 -12    0.32    0.27
  -1   0 -13   -0.08    0.28
   1   0  13   -0.01    0.29
  -1   0 -13   -0.09    0.24
   1   0  13   -0.17    0.27
   1   0  14   17.69    0.98
  -1   0 -14   19.13    1.01
   1   0  14   18.02    1.03
  -1   0 -14   17.68    0.89
   1   0  15    0.54    0.38
  -1   0 -15    0.40    0.38
   1   0  15   -0.23    0.34
  -1   1  16    5.09    0.65
   1   1 -16    5.63    0.70
  -1  -1  16    4.83    0.64
  -1  -1  16    6.72    0.73
   1   1 -15    6.77    0.71
  -1   1  15    7.40    0.70
  -1   1  15    8.78    0.75
  -1   1  15    8.32    0.74
  -1  -1  15    6.87    0.71
   1  -1 -15    9.00    0.77
  -1  -1  15    7.93    0.75
  -1   1  14    0.64    0.34
  -1   1  14    0.36    0.34
   1   1 -14   -0.21    0.30
  -1   1  14   -0.23    0.29
  -1  -1  14    0.08    0.30
  -1  -1  14   -0.02    0.27
  -1  -1  14   -0.08    0.30
   1  -1 -14    0.19    0.33
   1   1 -13    7.23    0.52
   1   1 -13    7.53    0.66
  -1   1  13    8.45    0.65
  -1   1  13    7.26    0.60
  -1   1  13    8.34    0.63
   1  -1 -13    7.17    0.64
   1  -1 -13    6.07    0.61
  -1  -1  13    7.31    0.60
  -1  -1  13    6.76    0.61
  -1  -1  13    5.48    0.57
   1   1 -12    3.65    0.46
  -1   1  12    3.59    0.43
   1   1 -12    3.55    0.38
  -1   1  12    3.57    0.45
  -1   1  12    4.34    0.47
  -1  -1  12    3.66    0.43
   1  -1 -12    3.98    0.39
   1  -1 -12    4.26    0.49
  -1  -1  12    3.62    0.46
  -1  -1  12    3.76    0.46
  -1   1  11   21.28    0.86
  -1   1  11   21.89    0.88
   1   1 -11   20.78    0.78
   1   1 -11   21.60    0.80
   1   1 -11   21.84    0.91
  -1   1  11   20.03    0.86
  -1  -1  11   21.20    0.85
   1  -1 -11   21.68    0.90
  -1  -1  11   21.83    0.91
   1  -1 -11   19.87    0.77
   1  -1 -11   21.46    0.79
  -1  -1  11   20.73    0.88
  -1   1  10    1.47    0.28
  -1   1  10    1.34    0.27
   1   1 -10    1.09    0.22
  -1   1  10    1.58    0.29
   1   1 -10    1.05    0.22
   1   1 -10    1.40    0.29
  -1  -1  10    1.31    0.26
  -1  -1  10    0.99    0.25
  -1  -1  10    1.70    0.30
   1  -1 -10    1.36    0.28
   1  -1 -10    1.25    0.24
   1  -1 -10    1.35    0.24
   1   1  -9    3.93    0.31
   1   1  -9    3.66    0.37
  -1   1   9    3.24    0.33
  -1   1   9    3.60    0.34
  -1   1   9    3.43    0.35
   1   1  -9    3.64    0.32
  -1  -1   9    3.15    0.34
  -1  -1   9    4.20    0.34
   1  -1  -9    3.69    0.30
   1  -1  -9    2.84    0.32
  -1  -1   9    3.24    0.26
  -1  -1   9    2.96    0.33
   1  -1  -9    3.32    0.30
  -1   1   8   17.23    0.51
   1   1  -8   17.95    0.61
  -1   1   8   17.14    0.65
  -1   1   8   18.09    0.67
  -1   1   8   18.71    0.67
   1   1  -8   16.97    0.67
   1   1  -8   18.54    0.62
  -1  -1   8   19.35    0.69
  -1  -1   8   17.15    0.66
  -1  -1   8   17.15    0.52
  -1  -1   8   18.37    0.65
  -1  -1   8   18.52    0.57
   1  -1  -8   18.14    0.61
   1  -1  -8   17.94    0.67
   1  -1  -8   17.88    0.61
  -1   1   7   43.20    1.15
   1   1  -7   42.62    1.11
   1   1  -7   42.85    1.11
  -1   1   7   42.46    1.01
   1   1  -7   41.55    1.17
  -1   1   7   44.79    1.18
  -1   1   7   42.85    1.16
   1  -1  -7   43.23    1.11
   1  -1  -7   43.36    1.12
   1  -1  -7   43.62    1.18
  -1  -1   7   44.21    1.18
  -1  -1   7   43.06    1.07
  -1  -1   7   42.65    1.03
  -1  -1   7   42.83    1.17
   1  -1  -7   45.51    0.98
  -1  -1   7   41.10    1.14
   1   1  -6    7.73    0.34
  -1   1   6    8.14    0.37
  -1   1   6    7.84    0.37
  -1   1   6    7.74    0.36
   1   1  -6    7.52    0.34
  -1   1   6    7.58    0.27
   1   1  -6    7.67    0.38
  -1  -1   6    8.22    0.32
  -1  -1   6    7.28    0.37
  -1  -1   6    7.42    0.29
  -1  -1   6    7.42    0.36
   1  -1  -6    8.08    0.34
   1  -1  -6    7.70    0.33
   1  -1  -6    7.77    0.23
   1  -1  -6    7.16    0.37
  -1  -1   6    7.73    0.39
  -1   1   5   85.77    1.97
  -1   1   5   84.78    1.84
  -1   1   5   87.44    1.94
   1   1  -5   87.66    1.92
   1   1  -5   84.57    1.94
   1   1  -5   87.41    1.93
   1   1  -5   86.52    1.92
  -1   1   5   87.45    1.97
   1   1  -5   83.06    1.97
   1  -1  -5   87.48    1.92
   1  -1  -5   87.80    1.92
  -1  -1   5   82.22    1.96
  -1  -1   5   85.37    1.97
   1  -1  -5   86.63    1.97
  -1  -1   5   83.85    1.87
  -1  -1   5   86.33    1.96
  -1  -1   5   84.89    1.90
  -1   1   4   18.40    0.52
   1   1  -4   18.85    0.48
   1   1  -4   19.02    0.51
   1   1  -4   18.06    0.52
  -1   1   4   19.01    0.53
  -1   1   4   18.13    0.54
   1   1  -4   19.11    0.51
  -1  -1   4   18.19    0.54
  -1  -1   4   19.09    0.53
   1  -1  -4   17.86    0.49
   1  -1  -4   18.17    0.50
  -1  -1   4   18.34    0.53
  -1  -1   4   18.99    0.48
  -1  -1   4   18.79    0.50
   1  -1  -4   17.39    0.53
  -1   1   3    9.38    0.29
   1   1  -3    9.76    0.31
  -1   1   3    9.40    0.30
   1   1  -3    9.61    0.28
   1   1  -3    9.89    0.32
   1   1  -3    9.66    0.29
  -1   1   3    9.15    0.28
   1   1  -3   10.09    0.28
  -1  -1   3    9.51    0.29
   1  -1  -3    9.57    0.32
   1  -1  -3    8.94    0.28
  -1  -1   3    9.29    0.28
  -1  -1   3    9.41    0.30
  -1  -1   3    9.35    0.29
   1  -1  -3    9.11    0.28
   1   1  -2    2.32    0.13
  -1   1   2    2.25    0.12
   1   1  -2    2.41    0.11
  -1   1   2    2.21    0.14
   1   1  -2    2.34    0.13
  -1   1   2    2.47    0.11
   1   1  -2    2.59    0.12
  -1  -1   2    2.68    0.11
   1  -1  -2    2.33    0.10
  -1  -1   2    2.27    0.12
  -1  -1   2    2.28    0.12
   1   1  -1  298.92    6.14
   1   1  -1  301.98    6.14
  -1   1   1  292.95    6.15
   1   1  -1  290.31    6.17
  -1  -1   1  300.00    6.17
  -1  -1   1  299.70    6.14
  -1  -1   1  293.05    6.15
   1   1   0  216.64    4.54
  -1   1   0  215.31    4.53
  -1  -1   0  218.28    4.54
   1  -1   0  223.03    4.54
  -1  -1   0  222.77    4.54
   1  -1   0  214.73    4.52
  -1   1  -1  769.56   15.96
  -1   1  -1  788.57   15.97
   1   1   1  761.99   15.98
  -1   1  -1  782.29   16.01
  -1   1  -1  779.53   16.01
   1  -1   1  767.28   16.02
   1  -1   1  756.58   16.00
  -1  -1  -1  762.84   15.97
   1  -1   1  770.38   15.99
  -1  -1  -1  768.02   15.99
  -1  -1  -1  772.44   15.97
   1   1   2    0.57    0.10
   1   1   2    0.72    0.10
   1   1   2    0.42    0.10
  -1   1  -2    0.49    0.09
   1   1   2    0.55    0.08
  -1   1  -2    0.37    0.09
  -1   1  -2    0.50    0.09
  -1   1  -2    0.57    0.09
   1  -1   2    0.65    0.11
  -1  -1  -2    0.42    0.09
   1  -1   2    0.40    0.09
   1  -1   2    0.41    0.10
  -1  -1  -2    0.50    0.08
  -1  -1  -2    0.53    0.09
  -1  -1  -2    0.66    0.10
   1  -1   2    0.59    0.10
  -1   1  -3   47.47    1.12
   1   1   3   47.22    1.14
  -1   1  -3   48.17    1.12
   1   1   3   46.77    1.10
   1   1   3   45.78    1.11
   1   1   3   47.08    1.07
  -1   1  -3   46.14    1.11
   1  -1   3   47.14    1.13
  -1  -1  -3   47.25    1.07
   1  -1   3   46.13    1.09
   1  -1   3   47.85    1.14
   1  -1   3   47.12    1.07
   1  -1   3   47.57    1.10
  -1  -1  -3   45.99    1.10
   1   1   4   39.19    0.98
   1   1   4   39.40    1.00
  -1   1  -4   39.20    1.00
  -1   1  -4   38.47    0.99
  -1   1  -4   39.76    1.00
   1   1   4   40.38    1.03
   1   1   4   40.59    0.94
  -1  -1  -4   40.57    1.00
  -1  -1  -4   38.88    0.99
  -1  -1  -4   39.71    0.99
  -1  -1  -4   40.75    0.92
   1  -1   4   37.83    1.01
   1  -1   4   37.98    0.95
   1  -1   4   36.80    0.95
  -1  -1  -4   40.94    0.97
   1  -1   4   37.99    1.01
   1  -1   4   37.47    0.96
   1   1   5   82.81    2.02
  -1   1  -5   86.92    2.02
   1   1   5   86.82    1.94
   1   1   5   85.04    2.06
  -1   1  -5   87.98    2.04
   1   1   5   86.62    2.00
  -1   1  -5   88.14    2.02
  -1   1  -5   92.81    1.92
   1  -1   5   90.37    1.99
   1  -1   5   86.25    2.06
  -1  -1  -5   88.06    1.92
   1  -1   5   87.04    2.05
   1  -1   5   87.29    1.98
  -1  -1  -5   88.01    2.02
  -1  -1  -5   86.15    2.02
  -1  -1  -5   84.89    2.01
   1  -1   5   88.76    1.96
  -1   1  -6    0.26    0.15
   1   1   6    0.09    0.14
  -1   1  -6    0.02    0.12
  -1   1  -6    0.09    0.13
   1   1   6    0.35    0.11
   1   1   6    0.16    0.14
  -1   1  -6    0.17    0.08
   1   1   6    0.04    0.12
  -1  -1  -6    0.08    0.12
   1  -1   6    0.10    0.11
   1  -1   6    0.28    0.16
  -1  -1  -6   -0.01    0.08
  -1  -1  -6    0.16    0.13
   1  -1   6    0.12    0.11
   1  -1   6    0.10    0.14
  -1  -1  -6    0.27    0.13
   1   1   7   42.10    1.18
   1   1   7   38.76    1.10
  -1   1  -7   39.08    1.15
  -1   1  -7   39.71    1.12
   1   1   7   40.86    1.14
  -1   1  -7   39.33    1.12
   1   1   7   40.35    1.02
   1  -1   7   38.80    1.05
  -1  -1  -7   40.31    1.12
   1  -1   7   40.77    1.18
   1  -1   7   41.47    1.10
  -1  -1  -7   42.12    1.13
  -1  -1  -7   38.91    1.12
   1  -1   7   41.73    1.18
  -1  -1  -7   39.52    0.98
  -1   1  -8    5.39    0.41
   1   1   8    6.61    0.45
  -1   1  -8    6.27    0.40
  -1   1  -8    6.73    0.41
   1   1   8    6.49    0.42
   1   1   8    6.64    0.34
   1   1   8    6.82    0.41
   1  -1   8    7.06    0.46
   1  -1   8    6.30    0.35
   1  -1   8    6.63    0.45
   1  -1   8    6.09    0.38
  -1  -1  -8    6.32    0.42
  -1  -1  -8    6.78    0.41
  -1  -1  -8    6.86    0.43
   1   1   9   10.88    0.56
  -1   1  -9   11.00    0.57
   1   1   9   10.96    0.60
  -1   1  -9   11.56    0.61
   1   1   9   12.36    0.62
  -1   1  -9   11.34    0.56
  -1  -1  -9   11.73    0.58
  -1  -1  -9   11.93    0.57
  -1  -1  -9   11.99    0.60
   1  -1   9   10.98    0.56
   1  -1   9   11.60    0.64
   1  -1   9   11.52    0.62
   1  -1   9   12.34    0.56
  -1   1 -10    0.31    0.19
  -1   1 -10   -0.02    0.20
   1   1  10   -0.15    0.18
   1   1  10    0.02    0.22
  -1   1 -10    0.01    0.17
   1   1  10   -0.24    0.19
  -1  -1 -10   -0.04    0.18
   1  -1  10    0.47    0.24
  -1  -1 -10    0.23    0.22
   1  -1  10    0.43    0.24
   1  -1  10   -0.23    0.16
  -1  -1 -10    0.07    0.17
  -1   1 -11    0.81    0.26
   1   1  11    0.91    0.30
   1   1  11    1.33    0.33
  -1   1 -11    1.53    0.33
   1   1  11    1.54    0.31
  -1   1 -11    0.81    0.26
  -1  -1 -11    0.54    0.24
   1  -1  11    1.50    0.34
  -1  -1 -11    1.34    0.32
   1  -1  11    0.79    0.26
   1  -1  11    1.77    0.35
  -1  -1 -11    0.82    0.26
  -1   1 -12   12.86    0.78
   1   1  12   11.52    0.75
  -1   1 -12   12.35    0.70
  -1   1 -12   11.91    0.69
   1   1  12   12.40    0.71
   1   1  12   12.89    0.76
   1  -1  12   11.44    0.74
  -1  -1 -12   13.00    0.75
  -1  -1 -12   11.14    0.68
   1  -1  12   10.84    0.74
  -1  -1 -12   13.07    0.70
   1   1  13   13.96    0.88
   1   1  13   13.06    0.82
  -1   1 -13   14.09    0.78
  -1   1 -13   14.79    0.88
   1  -1  13   15.70    0.89
   1  -1  13   14.70    0.90
  -1  -1 -13   14.16    0.84
  -1  -1 -13   14.87    0.79
   1   1  14    0.09    0.32
  -1   1 -14   -0.31    0.25
  -1   1 -14   -0.47    0.27
   1   1  14    0.43    0.34
   1  -1  14    0.03    0.33
   1  -1  14    0.31    0.36
  -1  -1 -14    0.78    0.35
  -1  -1 -14    0.21    0.27
   1   1  15    6.40    0.69
   1   1  15    5.55    0.68
  -1   1 -15    4.83    0.63
   1  -1  15    5.22    0.70
   1  -1  15    4.60    0.63
  -1  -1 -15    6.40    0.71
  -1   2  16   -0.33    0.34
  -1  -2  16   -0.17    0.34
  -1  -2  16   -0.12    0.35
  -1   2  15    3.83    0.54
  -1   2  15    3.58    0.54
   1   2 -15    5.45    0.65
  -1  -2  15    4.85    0.60
  -1  -2  15    3.99    0.58
  -1   2  14    5.43    0.57
  -1   2  14    5.36    0.59
  -1   2  14    6.15    0.63
   1   2 -14    5.73    0.63
  -1  -2  14    4.62    0.58
   1  -2 -14    5.78    0.62
  -1  -2  14    5.84    0.63
   1   2 -13    4.30    0.44
   1   2 -13    4.57    0.55
  -1   2  13    3.81    0.47
  -1   2  13    3.79    0.49
  -1   2  13    4.01    0.50
  -1  -2  13    4.60    0.54
  -1  -2  13    3.60    0.45
  -1  -2  13    4.15    0.52
   1  -2 -13    3.94    0.51
  -1   2  12    0.72    0.28
   1   2 -12    1.12    0.32
   1   2 -12    0.70    0.23
  -1   2  12    0.27    0.26
  -1   2  12    1.02    0.31
  -1  -2  12    0.63    0.29
   1  -2 -12    0.55    0.22
   1  -2 -12    0.55    0.28
  -1  -2  12    0.18    0.23
  -1  -2  12    0.78    0.27
   1   2 -11    7.70    0.58
  -1   2  11    8.82    0.56
  -1   2  11    7.75    0.54
   1   2 -11    8.34    0.50
  -1   2  11    7.10    0.55
   1   2 -11    6.97    0.47
   1  -2 -11    7.20    0.48
   1  -2 -11    8.58    0.58
  -1  -2  11    7.26    0.52
  -1  -2  11    7.89    0.60
  -1  -2  11    6.87    0.53
   1  -2 -11    7.46    0.47
  -1   2  10   25.82    0.95
   1   2 -10   27.51    0.89
   1   2 -10   26.91    0.88
   1   2 -10   26.00    0.97
  -1   2  10   27.65    0.94
  -1   2  10   27.24    0.96
  -1  -2  10   25.52    0.92
   1  -2 -10   26.75    0.96
  -1  -2  10   28.89    1.00
  -1  -2  10   27.08    0.97
   1  -2 -10   28.43    0.89
   1  -2 -10   26.20    0.87
  -1   2   9    2.63    0.32
  -1   2   9    2.29    0.30
  -1   2   9    2.72    0.31
   1   2  -9    2.65    0.32
   1   2  -9    3.11    0.29
   1   2  -9    2.89    0.28
  -1  -2   9    2.69    0.32
   1  -2  -9    3.06    0.29
   1  -2  -9    3.47    0.36
   1  -2  -9    2.50    0.27
  -1  -2   9    2.81    0.26
  -1  -2   9    3.17    0.34
  -1  -2   9    2.57    0.29
   1   2  -8    1.15    0.22
   1   2  -8    1.25    0.19
  -1   2   8    1.13    0.20
  -1   2   8    1.01    0.20
   1   2  -8    1.19    0.19
  -1   2   8    1.12    0.22
   1  -2  -8    1.21    0.22
  -1  -2   8    1.37    0.16
   1  -2  -8    1.25    0.19
  -1  -2   8    1.21    0.22
  -1  -2   8    1.39    0.19
  -1  -2   8    1.22    0.21
   1  -2  -8    1.19    0.19
  -1  -2   8    1.24    0.23
   1   2  -7  101.94    2.44
  -1   2   7  101.65    2.23
   1   2  -7  105.61    2.37
  -1   2   7  100.03    2.38
  -1   2   7  104.49    2.43
  -1   2   7  106.27    2.44
   1   2  -7  106.11    2.38
   1  -2  -7  103.56    2.21
   1  -2  -7  102.29    2.36
   1  -2  -7  103.17    2.43
  -1  -2   7  104.65    2.44
  -1  -2   7  105.19    2.44
   1  -2  -7  105.37    2.37
  -1  -2   7  100.99    2.34
  -1  -2   7  102.60    2.31
  -1  -2   7  103.67    2.40
   1   2  -6    2.88    0.27
  -1   2   6    3.56    0.16
  -1   2   6    3.80    0.29
   1   2  -6    2.97    0.23
  -1   2   6    3.47    0.27
   1   2  -6    2.54    0.23
   1   2  -6    2.92    0.23
  -1   2   6    3.18    0.26
  -1  -2   6    3.02    0.24
  -1  -2   6    2.74    0.24
  -1  -2   6    2.85    0.21
  -1  -2   6    3.51    0.28
  -1  -2   6    3.07    0.23
   1  -2  -6    3.33    0.23
   1  -2  -6    3.46    0.28
   1  -2  -6    3.68    0.16
   1  -2  -6    3.71    0.24
  -1   2   5   39.85    0.99
   1   2  -5   40.18    1.00
   1   2  -5   40.68    0.99
  -1   2   5   39.59    1.03
   1   2  -5   41.23    0.99
  -1   2   5   40.75    1.03
   1  -2  -5   38.69    0.92
  -1  -2   5   39.21    0.96
   1  -2  -5   40.97    0.98
  -1  -2   5   40.48    0.98
  -1  -2   5   40.47    1.03
   1  -2  -5   39.37    0.98
   1  -2  -5   39.03    1.02
  -1  -2   5   38.86    1.00
  -1  -2   5   39.62    1.04
   1   2  -4    2.49    0.18
   1   2  -4    2.53    0.17
  -1   2   4    2.55    0.17
   1   2  -4    2.30    0.20
  -1   2   4    2.76    0.20
  -1   2   4    2.80    0.19
   1   2  -4    2.46    0.17
  -1  -2   4    2.45    0.20
   1  -2  -4    2.77    0.17
  -1  -2   4    2.45    0.17
  -1  -2   4    2.50    0.18
   1  -2  -4    2.52    0.19
  -1  -2   4    2.56    0.19
   1  -2  -4    2.33    0.16
  -1   2   3   16.58    0.44
   1   2  -3   16.84    0.45
   1   2  -3   17.59    0.46
   1   2  -3   18.07    0.47
  -1   2   3   15.99    0.46
  -1   2   3   16.90    0.49
   1   2  -3   17.39    0.48
   1   2  -3   17.74    0.46
  -1   2   3   16.74    0.46
   1  -2  -3   16.69    0.44
  -1  -2   3   17.95    0.47
  -1  -2   3   17.87    0.48
  -1  -2   3   17.27    0.46
   1  -2  -3   16.27    0.44
  -1   2   2   68.90    1.49
  -1   2   2   69.37    1.52
   1   2  -2   70.00    1.51
  -1   2   2   69.46    1.45
   1   2  -2   69.19    1.51
   1   2  -2   70.35    1.49
   1   2  -2   68.95    1.49
   1   2  -2   68.80    1.50
  -1   2   2   68.87    1.48
   1  -2  -2   69.73    1.45
  -1  -2   2   67.88    1.51
  -1  -2   2   69.71    1.49
  -1  -2   2   69.18    1.50
  -1  -2   2   66.79    1.51
   1  -2  -2   67.86    1.48
  -1  -2   2   67.40    1.51
   1  -2  -2   69.11    1.50
  -1   2   1  415.03    8.70
  -1   2   1  413.13    8.72
   1   2  -1  423.27    8.68
   1   2  -1  429.20    8.71
  -1   2   1  422.62    8.72
   1   2  -1  433.75    8.70
  -1  -2   1  419.12    8.69
  -1  -2   1  430.80    8.68
  -1  -2   1  411.52    8.67
  -1  -2   1  411.66    8.72
  -1  -2   1  423.35    8.71
   1  -2  -1  410.96    8.71
  -1  -2   1  415.42    8.75
   1   2   0    1.93    0.11
   1   2   0    2.25    0.13
  -1   2   0    1.65    0.10
  -1  -2   0    1.84    0.10
   1  -2   0    1.81    0.10
  -1  -2   0    2.07    0.12
   1  -2   0    1.77    0.13
  -1  -2   0    1.82    0.11
   1  -2   0    1.89    0.12
   1   2   1   55.75    1.22
  -1   2  -1   53.82    1.21
  -1   2  -1   54.59    1.22
   1   2   1   54.06    1.20
   1   2   1   55.42    1.20
   1   2   1   56.80    1.22
  -1   2  -1   54.50    1.21
   1  -2   1   53.12    1.22
  -1  -2  -1   53.92    1.20
   1  -2   1   53.25    1.21
   1  -2   1   54.73    1.22
   1  -2   1   55.86    1.23
   1  -2   1   55.13    1.22
  -1  -2  -1   55.59    1.22
   1   2   2    6.68    0.27
   1   2   2    6.97    0.26
   1   2   2    6.73    0.23
  -1   2  -2    7.11    0.27
   1   2   2    6.85    0.25
  -1  -2  -2    7.26    0.25
  -1  -2  -2    6.73    0.26
  -1  -2  -2    7.23    0.23
  -1  -2  -2    6.82    0.24
   1  -2   2    6.72    0.24
  -1  -2  -2    6.73    0.26
   1  -2   2    6.83    0.27
   1  -2   2    7.15    0.27
   1  -2   2    6.66    0.26
   1   2   3   35.02    0.91
   1   2   3   35.08    0.88
   1   2   3   33.78    0.88
  -1   2  -3   36.58    0.89
  -1   2  -3   36.08    0.90
  -1  -2  -3   36.21    0.83
  -1  -2  -3   35.23    0.87
  -1  -2  -3   34.77    0.84
  -1  -2  -3   36.99    0.90
   1  -2   3   36.76    0.91
   1  -2   3   35.93    0.89
   1  -2   3   36.19    0.88
   1  -2   3   35.47    0.84
  -1  -2  -3   34.71    0.89
  -1   2  -4   22.37    0.67
   1   2   4   22.57    0.65
  -1   2  -4   22.77    0.66
   1   2   4   25.14    0.70
  -1   2  -4   21.97    0.65
   1   2   4   22.08    0.65
   1  -2   4   23.31    0.69
   1  -2   4   23.16    0.64
  -1  -2  -4   23.90    0.67
  -1  -2  -4   22.93    0.58
  -1  -2  -4   22.98    0.65
   1  -2   4   22.05    0.68
  -1  -2  -4   24.17    0.61
   1  -2   4   23.18    0.65
   1  -2   4   22.24    0.61
  -1  -2  -4   23.65    0.67
   1   2   5   51.85    1.35
  -1   2  -5   53.26    1.31
  -1   2  -5   52.74    1.31
   1   2   5   52.77    1.31
  -1   2  -5   51.31    1.32
   1   2   5   51.93    1.31
  -1  -2  -5   52.76    1.31
  -1  -2  -5   53.34    1.22
   1  -2   5   53.40    1.28
   1  -2   5   52.96    1.29
  -1  -2  -5   52.92    1.31
   1  -2   5   51.97    1.34
   1  -2   5   51.19    1.26
  -1  -2  -5   54.26    1.21
  -1  -2  -5   52.40    1.30
   1  -2   5   52.57    1.35
   1   2   6   91.25    2.14
  -1   2  -6   88.99    2.08
  -1   2  -6   87.92    2.11
   1   2   6   87.27    2.08
  -1   2  -6   90.59    1.96
   1   2   6   88.10    2.08
  -1   2  -6   86.46    2.07
   1  -2   6   88.81    2.03
   1  -2   6   86.08    2.04
  -1  -2  -6   91.98    2.09
  -1  -2  -6   90.29    2.09
   1  -2   6   87.53    2.13
   1  -2   6   84.59    2.02
  -1  -2  -6   88.43    1.95
  -1  -2  -6   89.00    1.96
  -1  -2  -6   86.97    2.08
   1  -2   6   82.46    2.10
   1   2   7   57.44    1.54
   1   2   7   55.44    1.48
  -1   2  -7   55.81    1.51
   1   2   7   57.80    1.49
  -1   2  -7   56.46    1.48
  -1   2  -7   58.69    1.49
   1  -2   7   58.34    1.42
   1  -2   7   57.66    1.44
  -1  -2  -7   58.01    1.49
   1  -2   7   57.82    1.54
  -1  -2  -7   58.08    1.49
   1  -2   7   61.55    1.56
  -1  -2  -7   56.33    1.33
   1  -2   7   57.55    1.44
  -1  -2  -7   56.47    1.49
  -1  -2  -7   56.31    1.34
  -1   2  -8    1.46    0.24
  -1   2  -8    1.75    0.28
   1   2   8    1.04    0.24
   1   2   8    1.75    0.26
   1   2   8    1.39    0.24
  -1   2  -8    1.72    0.25
   1  -2   8    1.97    0.23
   1  -2   8    1.39    0.21
  -1  -2  -8    1.43    0.24
  -1  -2  -8    1.54    0.24
   1  -2   8    2.12    0.30
   1  -2   8    1.75    0.27
  -1  -2  -8    1.55    0.24
   1   2   9    6.02    0.45
  -1   2  -9    6.16    0.45
   1   2   9    6.41    0.48
   1   2   9    6.65    0.46
  -1   2  -9    7.01    0.49
  -1   2  -9    6.52    0.45
   1  -2   9    6.28    0.40
   1  -2   9    6.32    0.49
   1  -2   9    5.88    0.49
  -1  -2  -9    6.24    0.44
  -1  -2  -9    6.34    0.46
   1  -2   9    6.37    0.42
  -1  -2  -9    5.78    0.43
   1   2  10   19.80    0.82
  -1   2 -10   19.30    0.84
   1   2  10   19.80    0.87
   1   2  10   20.68    0.85
  -1   2 -10   19.62    0.79
  -1   2 -10   20.14    0.80
  -1  -2 -10   20.45    0.84
   1  -2  10   18.99    0.85
   1  -2  10   18.81    0.87
  -1  -2 -10   19.65    0.80
   1  -2  10   20.62    0.78
  -1  -2 -10   20.10    0.80
   1   2  11    8.66    0.58
  -1   2 -11    7.98    0.54
   1   2  11    7.54    0.60
   1   2  11    7.84    0.57
  -1   2 -11    7.87    0.54
  -1   2 -11    8.71    0.62
   1  -2  11    7.88    0.62
  -1  -2 -11    7.97    0.59
  -1  -2 -11    6.71    0.52
   1  -2  11    8.13    0.64
  -1  -2 -11    7.63    0.54
  -1   2 -12    0.51    0.26
   1   2  12    0.63    0.30
   1   2  12    0.09    0.27
  -1   2 -12    0.33    0.25
  -1   2 -12    0.28    0.29
   1   2  12    0.61    0.31
  -1  -2 -12    0.24    0.24
  -1  -2 -12    0.47    0.25
  -1  -2 -12    0.82    0.32
   1  -2  12    0.58    0.33
   1  -2  12    0.62    0.33
   1   2  13    8.14    0.72
  -1   2 -13    7.42    0.62
  -1   2 -13    8.41    0.69
   1   2  13    8.72    0.69
   1  -2  13    7.46    0.72
  -1  -2 -13    7.70    0.69
   1  -2  13    8.84    0.76
  -1  -2 -13    7.41    0.62
   1   2  14    4.31    0.58
   1   2  14    3.35    0.52
  -1   2 -14    4.39    0.60
  -1   2 -14    3.29    0.47
   1  -2  14    3.45    0.58
  -1  -2 -14    3.37    0.46
  -1  -2 -14    3.53    0.55
   1  -2  14    4.09    0.59
   1   2  15    3.06    0.54
  -1   2 -15    3.97    0.59
   1   2  15    3.65    0.60
   1  -2  15    3.31    0.61
   1  -2  15    3.59    0.57
  -1  -2 -15    4.47    0.62
   1   3 -15   -0.14    0.30
  -1   3  15   -0.34    0.29
  -1   3  15    0.47    0.35
  -1  -3  15    0.06    0.33
  -1  -3  15   -0.34    0.30
   1   3 -14    2.90    0.51
  -1   3  14    2.72    0.46
  -1   3  14    1.94    0.44
  -1  -3  14    1.96    0.45
  -1  -3  14    3.33    0.51
  -1   3  13    1.34    0.33
  -1   3  13    1.58    0.35
   1   3 -13    1.49    0.31
  -1   3  13    1.39    0.36
   1   3 -13    1.76    0.40
  -1  -3  13    1.07    0.35
  -1  -3  13    1.89    0.40
  -1  -3  13    2.15    0.37
  -1   3  12   13.66    0.76
  -1   3  12   14.46    0.75
   1   3 -12   14.05    0.67
  -1   3  12   14.19    0.71
   1   3 -12   12.58    0.76
   1  -3 -12   13.82    0.76
  -1  -3  12   13.95    0.76
  -1  -3  12   14.06    0.79
   1  -3 -12   13.57    0.65
  -1  -3  12   12.77    0.69
   1   3 -11    0.60    0.21
   1   3 -11    1.27    0.30
   1   3 -11    0.38    0.21
  -1   3  11    0.66    0.24
  -1   3  11    0.90    0.29
  -1   3  11    0.46    0.25
   1  -3 -11    0.37    0.20
  -1  -3  11    1.14    0.29
   1  -3 -11    0.39    0.24
  -1  -3  11    0.23    0.26
   1  -3 -11    1.04    0.24
  -1  -3  11    0.40    0.24
   1   3 -10   -0.06    0.16
   1   3 -10    0.23    0.23
  -1   3  10    0.56    0.24
   1   3 -10    0.13    0.16
  -1   3  10    0.08    0.19
  -1   3  10   -0.02    0.19
  -1  -3  10    0.11    0.17
  -1  -3  10    0.22    0.23
   1  -3 -10    0.03    0.15
  -1  -3  10    0.16    0.19
   1  -3 -10    0.20    0.22
   1  -3 -10   -0.05    0.15
  -1  -3  10    0.29    0.19
   1   3  -9    0.02    0.14
  -1   3   9   -0.03    0.15
  -1   3   9    0.07    0.16
   1   3  -9   -0.08    0.16
   1   3  -9    0.15    0.15
  -1   3   9   -0.12    0.15
  -1  -3   9   -0.08    0.14
   1  -3  -9   -0.17    0.13
   1  -3  -9    0.31    0.18
  -1  -3   9   -0.02    0.11
   1  -3  -9    0.02    0.13
  -1  -3   9    0.14    0.14
  -1  -3   9   -0.13    0.14
  -1  -3   9   -0.26    0.17
   1   3  -8   65.27    1.65
  -1   3   8   64.15    1.71
   1   3  -8   69.57    1.66
   1   3  -8   68.40    1.75
  -1   3   8   65.41    1.65
  -1   3   8   66.62    1.71
  -1  -3   8   66.44    1.73
  -1  -3   8   67.09    1.72
   1  -3  -8   68.25    1.64
  -1  -3   8   64.02    1.63
  -1  -3   8   66.43    1.67
   1  -3  -8   68.04    1.65
   1  -3  -8   67.18    1.72
  -1  -3   8   65.59    1.59
  -1   3   7   21.55    0.67
   1   3  -7   21.25    0.74
  -1   3   7   21.79    0.72
   1   3  -7   20.32    0.66
  -1   3   7   22.42    0.73
   1   3  -7   20.78    0.67
   1   3  -7   21.13    0.67
   1  -3  -7   21.66    0.66
  -1  -3   7   21.61    0.69
  -1  -3   7   20.92    0.63
   1  -3  -7   21.32    0.72
   1  -3  -7   21.94    0.56
  -1  -3   7   21.57    0.73
   1  -3  -7   21.68    0.67
  -1  -3   7   20.59    0.73
  -1  -3   7   20.94    0.66
  -1   3   6    6.19    0.34
   1   3  -6    6.19    0.31
  -1   3   6    6.64    0.36
   1   3  -6    6.58    0.33
   1   3  -6    6.46    0.32
   1   3  -6    6.49    0.37
  -1   3   6    5.94    0.32
   1  -3  -6    6.43    0.25
  -1  -3   6    6.31    0.33
   1  -3  -6    6.73    0.35
   1  -3  -6    6.36    0.31
  -1  -3   6    6.37    0.33
   1  -3  -6    6.29    0.31
  -1  -3   6    6.19    0.37
  -1  -3   6    6.37    0.35
  -1  -3   6    6.01    0.31
  -1   3   5   21.77    0.64
   1   3  -5   21.64    0.61
  -1   3   5   21.98    0.60
   1   3  -5   20.20    0.60
   1   3  -5   20.63    0.61
   1   3  -5   20.21    0.64
   1  -3  -5   20.60    0.59
  -1  -3   5   20.93    0.60
  -1  -3   5   20.48    0.52
   1  -3  -5   21.56    0.61
   1  -3  -5   22.21    0.55
  -1  -3   5   20.77    0.65
  -1  -3   5   20.85    0.62
  -1  -3   5   20.72    0.64
   1   3  -4   75.22    1.68
   1   3  -4   73.17    1.67
  -1   3   4   73.85    1.64
   1   3  -4   72.88    1.71
   1   3  -4   74.51    1.67
  -1   3   4   73.55    1.72
  -1   3   4   73.49    1.70
   1  -3  -4   75.00    1.67
  -1  -3   4   74.24    1.68
  -1  -3   4   72.79    1.61
  -1  -3   4   72.58    1.72
   1  -3  -4   74.75    1.67
   1  -3  -4   77.10    1.64
  -1  -3   4   75.43    1.71
  -1  -3   4   75.99    1.70
  -1   3   3  181.71    3.84
  -1   3   3  179.99    3.86
   1   3  -3  180.81    3.85
  -1   3   3  180.30    3.74
   1   3  -3  179.83    3.82
   1   3  -3  179.93    3.82
   1   3  -3  176.34    3.82
  -1  -3   3  178.49    3.84
   1  -3  -3  182.30    3.80
   1  -3  -3  181.75    3.81
   1  -3  -3  186.53    3.81
   1  -3  -3  183.12    3.75
  -1  -3   3  176.18    3.84
  -1  -3   3  179.75    3.79
  -1  -3   3  179.69    3.85
  -1   3   2   50.39    1.11
   1   3  -2   52.23    1.15
   1   3  -2   50.14    1.16
  -1   3   2   49.42    1.17
   1   3  -2   51.97    1.15
   1   3  -2   52.91    1.15
  -1   3   2   51.13    1.16
   1   3  -2   51.35    1.16
  -1   3   2   50.70    1.14
  -1  -3   2   51.51    1.14
  -1  -3   2   50.13    1.17
   1  -3  -2   50.81    1.15
   1  -3  -2   50.78    1.12
  -1  -3   2   51.26    1.17
  -1  -3   2   49.47    1.17
  -1  -3   2   50.80    1.17
   1  -3  -2   50.14    1.13
   1  -3  -2   50.61    1.14
  -1   3   1  200.29    4.23
   1   3  -1  199.30    4.22
  -1   3   1  203.72    4.22
   1   3  -1  206.92    4.24
   1   3  -1  201.73    4.23
   1   3  -1  202.33    4.23
  -1   3   1  200.86    4.24
   1   3  -1  204.38    4.22
  -1  -3   1  201.45    4.24
   1  -3  -1  196.57    4.23
  -1  -3   1  199.76    4.25
   1  -3  -1  199.79    4.22
  -1  -3   1  202.56    4.24
  -1  -3   1  197.78    4.23
  -1  -3   1  204.60    4.23
  -1  -3   1  206.86    4.23
  -1   3   0   96.83    2.18
   1   3   0  101.17    2.20
  -1   3   0  102.68    2.21
  -1   3   0   99.12    2.18
  -1   3   0  102.49    2.21
   1  -3   0  106.71    2.19
  -1  -3   0  101.91    2.19
  -1  -3   0  104.63    2.21
   1  -3   0  103.31    2.20
  -1  -3   0  100.08    2.20
  -1  -3   0  104.69    2.19
   1  -3   0  102.45    2.21
   1  -3   0  100.35    2.20
  -1  -3   0  103.78    2.19
  -1   3  -1    6.90    0.26
   1   3   1    7.11    0.23
   1   3   1    7.18    0.24
   1   3   1    6.73    0.26
   1  -3   1    6.53    0.26
   1  -3   1    6.67    0.26
   1  -3   1    6.91    0.25
  -1  -3  -1    7.38    0.25
   1  -3   1    6.54    0.25
  -1  -3  -1    7.02    0.23
   1  -3   1    6.51    0.26
   1   3   2   24.86    0.61
  -1   3  -2   25.43    0.65
   1   3   2   25.28    0.66
  -1   3  -2   25.24    0.65
  -1   3  -2   24.72    0.66
   1   3   2   24.48    0.66
   1   3   2   24.72    0.62
   1  -3   2   24.86    0.66
  -1  -3  -2   25.43    0.61
   1  -3   2   24.78    0.66
   1  -3   2   24.34    0.66
  -1  -3  -2   25.61    0.64
  -1  -3  -2   25.14    0.61
   1  -3   2   25.06    0.63
   1  -3   2   24.36    0.66
  -1   3  -3   24.46    0.66
   1   3   3   24.41    0.60
  -1   3  -3   24.63    0.66
   1   3   3   23.25    0.63
   1   3   3   24.15    0.67
   1  -3   3   24.23    0.66
  -1  -3  -3   24.05    0.66
  -1  -3  -3   23.88    0.63
  -1  -3  -3   23.06    0.62
   1  -3   3   24.46    0.67
   1  -3   3   24.56    0.68
  -1  -3  -3   24.15    0.66
   1  -3   3   25.19    0.62
  -1  -3  -3   23.81    0.60
   1   3   4   79.18    1.81
  -1   3  -4   80.15    1.86
   1   3   4   79.97    1.84
  -1   3  -4   81.79    1.84
   1   3   4   76.47    1.85
  -1   3  -4   77.24    1.82
  -1  -3  -4   80.43    1.81
   1  -3   4   79.18    1.86
  -1  -3  -4   78.30    1.77
   1  -3   4   80.04    1.82
  -1  -3  -4   78.56    1.83
   1  -3   4   77.80    1.85
   1  -3   4   79.02    1.83
  -1  -3  -4   79.66    1.74
   1  -3   4   78.03    1.77
  -1  -3  -4   79.41    1.83
   1   3   5    1.18    0.19
   1   3   5    1.24    0.18
  -1   3  -5    1.17    0.18
  -1   3  -5    1.07    0.17
  -1   3  -5    1.08    0.17
   1   3   5    1.12    0.17
  -1  -3  -5    0.86    0.16
  -1  -3  -5    1.17    0.17
  -1  -3  -5    1.11    0.18
   1  -3   5    1.19    0.17
   1  -3   5    1.00    0.17
  -1  -3  -5    1.18    0.14
   1  -3   5    1.08    0.19
   1  -3   5    1.20    0.15
   1  -3   5    1.04    0.18
  -1  -3  -5    1.23    0.13
   1   3   6    1.66    0.23
   1   3   6    1.51    0.21
  -1   3  -6    1.74    0.22
   1   3   6    1.59    0.21
  -1   3  -6    1.38    0.22
  -1   3  -6    1.39    0.20
   1  -3   6    1.39    0.17
   1  -3   6    1.39    0.20
  -1  -3  -6    1.65    0.22
   1  -3   6    1.60    0.24
   1  -3   6    1.73    0.24
  -1  -3  -6    1.66    0.15
  -1  -3  -6    1.94    0.23
   1  -3   6    1.54    0.19
  -1  -3  -6    1.62    0.20
  -1  -3  -6    1.90    0.17
   1   3   7   11.22    0.51
  -1   3  -7   10.16    0.48
   1   3   7   10.13    0.51
  -1   3  -7   10.92    0.52
  -1   3  -7   11.13    0.50
   1   3   7    9.61    0.47
   1  -3   7   10.77    0.52
   1  -3   7   10.71    0.53
  -1  -3  -7   10.76    0.49
  -1  -3  -7   10.45    0.48
   1  -3   7   10.27    0.47
  -1  -3  -7   10.53    0.49
  -1  -3  -7   10.68    0.36
  -1  -3  -7   10.29    0.39
   1  -3   7   11.02    0.45
   1  -3   7   10.67    0.44
   1   3   8   55.76    1.50
  -1   3  -8   53.73    1.47
  -1   3  -8   57.68    1.50
   1   3   8   54.70    1.47
   1   3   8   56.63    1.55
  -1   3  -8   55.97    1.54
   1  -3   8   54.81    1.54
  -1  -3  -8   53.62    1.47
   1  -3   8   54.32    1.54
   1  -3   8   53.51    1.43
  -1  -3  -8   55.33    1.48
  -1  -3  -8   53.77    1.47
   1  -3   8   56.02    1.41
   1  -3   8   52.82    1.41
   1   3   9    0.01    0.20
  -1   3  -9    0.20    0.21
  -1   3  -9    0.31    0.17
   1   3   9    0.05    0.19
   1   3   9    0.05    0.19
  -1   3  -9    0.13    0.19
   1  -3   9    0.03    0.16
  -1  -3  -9    0.06    0.16
  -1  -3  -9    0.16    0.18
   1  -3   9    0.28    0.24
   1  -3   9   -0.09    0.18
  -1  -3  -9    0.21    0.18
   1  -3   9    0.26    0.17
  -1   3 -10    8.27    0.58
  -1   3 -10    9.05    0.56
   1   3  10    8.84    0.55
  -1   3 -10    8.18    0.54
   1   3  10    8.41    0.60
   1   3  10    8.05    0.56
  -1  -3 -10    8.97    0.56
   1  -3  10    8.70    0.61
   1  -3  10    8.15    0.50
  -1  -3 -10    8.17    0.53
  -1  -3 -10    9.27    0.56
   1  -3  10    8.23    0.62
   1   3  11    2.55    0.38
  -1   3 -11    1.90    0.38
   1   3  11    2.18    0.40
  -1   3 -11    2.03    0.32
   1   3  11    2.27    0.37
  -1   3 -11    2.08    0.33
  -1  -3 -11    1.98    0.33
  -1  -3 -11    2.02    0.36
   1  -3  11    1.81    0.38
  -1  -3 -11    1.94    0.33
   1  -3  11    2.01    0.37
   1   3  12   38.85    1.41
  -1   3 -12   39.47    1.32
  -1   3 -12   39.64    1.32
  -1   3 -12   43.63    1.47
   1   3  12   41.76    1.38
   1   3  12   39.60    1.36
  -1  -3 -12   40.30    1.39
   1  -3  12   44.11    1.47
   1  -3  12   41.82    1.47
  -1  -3 -12   41.27    1.34
  -1  -3 -12   38.60    1.30
   1   3  13    3.51    0.51
  -1   3 -13    3.02    0.49
  -1   3 -13    3.17    0.44
   1   3  13    3.91    0.50
   1   3  13    2.27    0.43
   1  -3  13    3.83    0.57
  -1  -3 -13    3.26    0.48
  -1  -3 -13    3.31    0.43
   1  -3  13    3.57    0.54
  -1   3 -14    0.71    0.40
  -1   3 -14   -0.56    0.24
   1   3  14    0.50    0.38
   1   3  14    0.64    0.39
  -1  -3 -14    0.48    0.31
   1  -3  14    0.42    0.38
   1  -3  14   -0.64    0.27
  -1   3 -15    1.15    0.46
   1   3  15    0.22    0.36
   1  -3  15   -0.61    0.35
   1  -3  15   -0.20    0.37
  -1   4  15    6.02    0.66
  -1   4  15    7.51    0.73
   1   4 -15    7.50    0.77
  -1  -4  15    6.80    0.72
  -1  -4  15    6.02    0.68
  -1   4  14    1.36    0.40
   1   4 -14    1.33    0.40
  -1   4  14    0.58    0.35
  -1  -4  14    1.32    0.40
  -1  -4  14    0.72    0.39
  -1   4  13   10.86    0.73
   1   4 -13   11.17    0.64
  -1   4  13   10.72    0.75
   1   4 -13   11.33    0.75
  -1  -4  13   11.20    0.76
  -1  -4  13   11.87    0.77
   1   4 -12    0.19    0.21
  -1   4  12    0.19    0.23
  -1   4  12   -0.28    0.23
  -1   4  12    0.13    0.25
   1   4 -12    0.15    0.26
  -1  -4  12    0.37    0.26
  -1  -4  12    0.04    0.23
   1  -4 -12    0.38    0.21
  -1  -4  12    0.33    0.29
   1   4 -11   29.01    0.97
  -1   4  11   29.12    1.06
   1   4 -11   28.91    1.08
  -1   4  11   28.67    1.08
  -1   4  11   28.55    0.99
   1   4 -11   29.35    0.98
  -1  -4  11   29.13    1.00
   1  -4 -11   23.22    1.09
  -1  -4  11   29.38    1.11
   1  -4 -11   29.11    0.96
  -1  -4  11   29.67    1.07
  -1   4  10   17.68    0.72
  -1   4  10   17.90    0.77
   1   4 -10   18.84    0.82
   1   4 -10   18.01    0.71
   1   4 -10   18.81    0.72
  -1   4  10   18.99    0.80
  -1  -4  10   18.50    0.71
  -1  -4  10   18.50    0.81
   1  -4 -10   19.94    0.73
  -1  -4  10   19.11    0.74
  -1  -4  10   18.38    0.80
   1  -4 -10   18.85    0.71
   1   4  -9   32.74    1.00
  -1   4   9   31.82    1.05
   1   4  -9   34.65    1.11
  -1   4   9   34.20    1.08
  -1   4   9   32.97    1.00
   1   4  -9   33.28    1.00
  -1  -4   9   31.64    1.06
  -1  -4   9   35.39    1.12
   1  -4  -9   33.66    1.00
   1  -4  -9   33.11    0.98
  -1  -4   9   34.07    1.03
  -1  -4   9   33.13    0.95
  -1  -4   9   31.94    0.99
   1   4  -8    1.46    0.25
   1   4  -8    1.05    0.19
   1   4  -8    1.29    0.20
  -1   4   8    0.99    0.21
  -1   4   8    1.34    0.24
  -1   4   8    1.19    0.19
   1   4  -8    1.10    0.19
  -1  -4   8    1.40    0.21
  -1  -4   8    1.02    0.20
   1  -4  -8    0.59    0.17
  -1  -4   8    1.18    0.18
   1  -4  -8    1.07    0.19
  -1  -4   8    1.10    0.22
  -1  -4   8    0.87    0.23
   1   4  -7   50.34    1.38
  -1   4   7   52.15    1.37
  -1   4   7   50.21    1.38
  -1   4   7   49.98    1.29
   1   4  -7   50.67    1.32
   1   4  -7   51.27    1.31
   1   4  -7   52.97    1.33
  -1  -4   7   51.37    1.30
  -1  -4   7   51.82    1.39
  -1  -4   7   51.53    1.33
   1  -4  -7   51.14    1.21
  -1  -4   7   51.96    1.33
  -1  -4   7   53.52    1.39
   1  -4  -7   53.05    1.31
   1  -4  -7   53.27    1.31
   1   4  -6   21.66    0.70
  -1   4   6   20.42    0.62
   1   4  -6   21.32    0.65
   1   4  -6   21.42    0.64
   1   4  -6   21.77    0.66
  -1   4   6   21.32    0.69
  -1   4   6   20.67    0.70
   1  -4  -6   20.59    0.58
  -1  -4   6   22.38    0.66
  -1  -4   6   21.79    0.55
  -1  -4   6   21.41    0.69
   1  -4  -6   20.59    0.63
   1  -4  -6   20.40    0.63
  -1  -4   6   21.78    0.67
  -1  -4   6   21.89    0.72
   1   4  -5   95.12    2.13
  -1   4   5   95.09    2.08
   1   4  -5   93.32    2.18
  -1   4   5   92.17    2.15
   1   4  -5   92.92    2.12
  -1   4   5   93.93    2.18
   1   4  -5   95.59    2.11
   1  -4  -5   94.37    2.12
   1  -4  -5   92.84    2.07
  -1  -4   5   94.79    2.14
  -1  -4   5   96.53    2.19
  -1  -4   5   94.52    2.15
  -1  -4   5   93.48    2.05
   1  -4  -5   93.26    2.11
  -1  -4   5   92.89    2.17
   1   4  -4   65.31    1.47
   1   4  -4   62.78    1.50
  -1   4   4   61.38    1.51
   1   4  -4   63.49    1.47
  -1   4   4   62.17    1.40
   1   4  -4   64.35    1.45
  -1   4   4   63.61    1.49
  -1   4   4   62.05    1.36
  -1  -4   4   65.88    1.50
   1  -4  -4   62.96    1.36
   1  -4  -4   62.36    1.45
  -1  -4   4   61.53    1.41
  -1  -4   4   64.25    1.51
  -1  -4   4   62.53    1.49
   1  -4  -4   63.63    1.44
   1  -4  -4   64.33    1.46
  -1  -4   4   63.46    1.50
   1   4  -3    3.01    0.21
   1   4  -3    3.52    0.20
  -1   4   3    4.13    0.21
  -1   4   3    4.10    0.16
   1   4  -3    3.87    0.21
  -1   4   3    3.88    0.24
   1   4  -3    3.87    0.21
   1  -4  -3    3.88    0.20
  -1  -4   3    2.92    0.22
  -1  -4   3    3.77    0.23
   1  -4  -3    3.73    0.20
  -1  -4   3    3.40    0.19
   1  -4  -3    4.24    0.17
   1  -4  -3    3.80    0.20
   1   4  -2   72.36    1.62
  -1   4   2   71.96    1.64
  -1   4   2   71.63    1.64
  -1   4   2   71.40    1.59
   1   4  -2   73.03    1.62
   1   4  -2   71.91    1.62
  -1   4   2   72.02    1.63
   1   4  -2   73.64    1.61
   1   4  -2   76.19    1.63
  -1  -4   2   72.70    1.64
  -1  -4   2   75.32    1.66
  -1  -4   2   71.16    1.63
   1  -4  -2   74.03    1.60
   1  -4  -2   74.44    1.61
   1  -4  -2   71.89    1.63
  -1  -4   2   71.72    1.62
  -1  -4   2   70.92    1.64
   1   4  -1   40.50    0.98
  -1   4   1   42.24    0.98
  -1   4   1   42.32    0.99
   1   4  -1   42.35    0.98
   1   4  -1   43.49    0.97
  -1   4   1   41.78    1.02
   1   4  -1   42.27    0.95
   1  -4  -1   43.36    0.96
  -1  -4   1   40.34    0.99
   1  -4  -1   42.24    0.98
  -1  -4   1   40.88    0.99
  -1  -4   1   40.20    0.98
  -1  -4   1   41.58    0.97
   1  -4  -1   42.19    0.98
   1   4   0    1.95    0.12
  -1   4   0    1.60    0.14
  -1   4   0    1.57    0.13
   1   4   0    1.95    0.16
   1   4   0    1.96    0.16
  -1   4   0    2.13    0.16
  -1   4   0    1.78    0.15
   1  -4   0    1.44    0.14
   1  -4   0    1.63    0.15
  -1  -4   0    1.92    0.15
  -1  -4   0    1.96    0.17
  -1  -4   0    1.99    0.15
   1  -4   0    1.61    0.14
   1  -4   0    1.57    0.15
   1  -4   0    1.36    0.13
  -1  -4   0    1.85    0.15
  -1   4  -1  159.34    3.36
   1   4   1  153.15    3.37
   1   4   1  163.64    3.32
  -1   4  -1  158.77    3.31
   1   4   1  152.10    3.37
  -1   4  -1  158.26    3.38
  -1   4  -1  157.67    3.36
  -1  -4  -1  155.30    3.36
   1  -4   1  154.82    3.36
   1  -4   1  158.02    3.34
   1  -4   1  157.05    3.38
  -1  -4  -1  157.06    3.33
   1  -4   1  158.69    3.38
   1  -4   1  156.14    3.38
  -1  -4  -1  158.43    3.37
  -1  -4  -1  159.12    3.35
  -1  -4  -1  157.54    3.36
  -1   4  -2    0.12    0.07
  -1   4  -2    0.26    0.10
   1   4   2    0.32    0.10
  -1   4  -2    0.26    0.10
   1   4   2    0.19    0.11
   1   4   2    0.28    0.08
  -1   4  -2    0.04    0.08
  -1  -4  -2    0.14    0.08
   1  -4   2    0.18    0.10
  -1  -4  -2    0.34    0.08
   1  -4   2    0.26    0.11
  -1  -4  -2    0.19    0.09
   1  -4   2    0.17    0.09
  -1  -4  -2    0.49    0.11
   1  -4   2    0.21    0.10
   1  -4   2    0.14    0.11
  -1  -4  -2    0.26    0.09
   1   4   3   40.85    1.05
  -1   4  -3   40.84    1.04
   1   4   3   41.29    1.00
   1   4   3   39.97    1.05
  -1   4  -3   41.76    0.94
  -1   4  -3   41.80    1.04
  -1  -4  -3   42.62    1.04
  -1  -4  -3   41.64    0.96
  -1  -4  -3   40.67    1.01
   1  -4   3   42.66    1.06
   1  -4   3   42.13    1.00
   1  -4   3   41.85    1.05
   1  -4   3   41.73    1.05
  -1  -4  -3   41.77    1.04
  -1  -4  -3   42.33    0.98
   1  -4   3   42.49    1.07
   1   4   4   20.76    0.65
  -1   4  -4   19.98    0.62
   1   4   4   21.29    0.60
  -1   4  -4   20.52    0.66
   1   4   4   20.88    0.66
   1  -4   4   21.86    0.68
   1  -4   4   21.03    0.58
   1  -4   4   19.60    0.64
  -1  -4  -4   21.49    0.64
  -1  -4  -4   21.58    0.61
   1  -4   4   20.37    0.64
  -1  -4  -4   21.15    0.55
  -1  -4  -4   21.26    0.54
   1  -4   4   20.07    0.66
  -1  -4  -4   21.03    0.64
  -1   4  -5   65.81    1.60
  -1   4  -5   63.81    1.56
   1   4   5   64.21    1.60
   1   4   5   60.55    1.52
   1   4   5   63.02    1.58
  -1   4  -5   62.04    1.56
  -1  -4  -5   62.08    1.53
   1  -4   5   64.57    1.49
   1  -4   5   64.74    1.57
  -1  -4  -5   63.88    1.56
   1  -4   5   65.57    1.61
   1  -4   5   65.09    1.56
  -1  -4  -5   62.74    1.55
   1  -4   5   65.90    1.61
  -1  -4  -5   64.78    1.50
  -1  -4  -5   63.04    1.44
  -1   4  -6    3.64    0.30
  -1   4  -6    3.30    0.29
  -1   4  -6    3.62    0.32
   1   4   6    3.25    0.27
   1   4   6    3.84    0.32
   1   4   6    4.11    0.32
   1  -4   6    3.59    0.31
  -1  -4  -6    3.69    0.24
   1  -4   6    3.22    0.29
  -1  -4  -6    3.45    0.27
   1  -4   6    3.69    0.25
  -1  -4  -6    3.51    0.29
   1  -4   6    3.45    0.32
  -1  -4  -6    3.75    0.29
  -1  -4  -6    3.36    0.19
   1  -4   6    3.64    0.28
  -1   4  -7   75.45    1.88
  -1   4  -7   74.71    1.92
  -1   4  -7   76.22    1.89
   1   4   7   77.01    1.91
   1   4   7   73.09    1.85
   1   4   7   74.85    1.93
   1  -4   7   75.89    1.94
   1  -4   7   74.54    1.87
  -1  -4  -7   80.63    1.90
   1  -4   7   74.11    1.81
   1  -4   7   77.10    1.85
   1  -4   7   75.92    1.95
  -1  -4  -7   76.05    1.76
  -1  -4  -7   76.12    1.88
  -1  -4  -7   75.56    1.87
   1   4   8    0.18    0.16
   1   4   8    0.40    0.19
   1   4   8    0.44    0.21
  -1   4  -8    0.47    0.18
  -1   4  -8    0.13    0.16
  -1   4  -8    0.29    0.19
   1  -4   8    0.46    0.15
   1  -4   8    0.50    0.23
   1  -4   8    0.35    0.19
   1  -4   8    0.30    0.15
  -1  -4  -8    0.44    0.18
  -1  -4  -8    0.31    0.17
  -1  -4  -8    0.58    0.19
   1  -4   8    0.27    0.18
  -1   4  -9   39.98    1.22
   1   4   9   39.71    1.25
   1   4   9   39.55    1.28
  -1   4  -9   42.15    1.31
  -1   4  -9   40.77    1.23
   1   4   9   40.37    1.22
   1  -4   9   41.77    1.17
  -1  -4  -9   40.69    1.22
   1  -4   9   39.88    1.29
   1  -4   9   41.44    1.30
   1  -4   9   42.16    1.43
  -1  -4  -9   40.13    1.21
   1  -4   9   39.82    1.19
  -1  -4  -9   40.56    1.23
  -1   4 -10    0.99    0.30
  -1   4 -10    1.00    0.27
  -1   4 -10    0.71    0.24
   1   4  10    1.39    0.30
   1   4  10    0.79    0.28
   1   4  10    1.23    0.28
   1  -4  10    0.56    0.28
   1  -4  10    1.25    0.33
  -1  -4 -10    1.22    0.27
  -1  -4 -10    1.29    0.31
   1  -4  10    0.80    0.25
  -1  -4 -10    1.22    0.26
   1   4  11   25.41    1.03
  -1   4 -11   24.88    0.98
   1   4  11   27.65    1.02
  -1   4 -11   28.83    1.02
   1   4  11   26.76    1.07
  -1   4 -11   27.31    1.10
   1  -4  11   25.64    1.07
  -1  -4 -11   27.57    1.04
   1  -4  11   27.33    1.09
  -1  -4 -11   26.38    1.00
  -1  -4 -11   27.05    0.99
   1   4  12    0.49    0.27
  -1   4 -12    0.11    0.28
   1   4  12    0.16    0.30
  -1   4 -12   -0.11    0.24
  -1   4 -12   -0.39    0.20
   1   4  12    0.35    0.29
  -1  -4 -12    0.04    0.25
   1  -4  12    0.49    0.33
   1  -4  12   -0.09    0.28
  -1  -4 -12    0.13    0.24
  -1   4 -13    9.03    0.66
   1   4  13    9.08    0.70
  -1   4 -13   10.42    0.79
   1   4  13    9.50    0.77
   1  -4  13    9.98    0.77
  -1  -4 -13    9.69    0.67
   1  -4  13    8.99    0.77
  -1   4 -14    2.00    0.40
  -1   4 -14    2.09    0.48
   1   4  14    1.68    0.45
  -1  -4 -14    2.01    0.54
   1  -4  14    2.38    0.54
   1  -4  14    2.13    0.49
   1   5 -15    2.39    0.54
  -1   5  15    2.59    0.51
  -1   5  15    3.41    0.53
  -1  -5  15    3.40    0.55
  -1  -5  15    2.23    0.51
  -1   5  14   -0.11    0.31
  -1   5  14    0.18    0.32
   1   5 -14    0.02    0.32
  -1  -5  14   -0.03    0.35
  -1  -5  14    0.43    0.35
  -1   5  13    7.57    0.66
   1   5 -13    8.19    0.70
   1   5 -13    8.42    0.58
  -1   5  13    7.87    0.65
  -1  -5  13    8.30    0.69
  -1  -5  13    7.45    0.69
   1   5 -12   11.96    0.74
  -1   5  12   12.38    0.73
   1   5 -12   12.16    0.64
  -1   5  12   12.08    0.72
   1  -5 -12   11.62    0.62
  -1  -5  12   11.59    0.73
  -1  -5  12   13.13    0.80
  -1  -5  12   11.23    0.66
   1   5 -11    9.66    0.56
  -1   5  11   10.45    0.64
   1   5 -11   10.40    0.67
  -1   5  11   11.29    0.69
   1   5 -11   10.73    0.58
   1  -5 -11   11.07    0.57
  -1  -5  11   10.32    0.69
  -1  -5  11    9.56    0.65
  -1  -5  11   11.21    0.73
  -1  -5  11    9.69    0.57
  -1   5  10    2.51    0.31
   1   5 -10    2.37    0.31
   1   5 -10    2.38    0.36
  -1   5  10    2.53    0.37
  -1   5  10    3.28    0.40
   1   5 -10    2.97    0.33
  -1  -5  10    2.51    0.32
  -1  -5  10    2.95    0.35
   1  -5 -10    2.62    0.32
   1  -5 -10    2.58    0.30
  -1  -5  10    2.71    0.38
  -1  -5  10    2.06    0.34
  -1   5   9   34.19    1.11
   1   5  -9   34.47    1.03
   1   5  -9   32.63    1.10
  -1   5   9   32.05    0.99
  -1   5   9   35.98    1.11
   1   5  -9   34.32    1.03
  -1  -5   9   34.22    1.04
  -1  -5   9   32.86    1.03
  -1  -5   9   33.92    1.01
  -1  -5   9   34.61    1.14
  -1  -5   9   34.00    1.10
   1  -5  -9   33.88    1.00
   1  -5  -9   34.80    1.01
   1   5  -8   48.56    1.27
   1   5  -8   46.33    1.34
  -1   5   8   45.08    1.33
   1   5  -8   45.92    1.25
   1   5  -8   46.16    1.23
  -1   5   8   46.55    1.32
  -1   5   8   43.76    1.20
  -1  -5   8   47.84    1.34
  -1  -5   8   46.99    1.26
   1  -5  -8   48.81    1.25
  -1  -5   8   46.76    1.24
  -1  -5   8   45.83    1.27
   1  -5  -8   45.91    1.23
  -1  -5   8   45.91    1.34
  -1   5   7   47.86    1.32
  -1   5   7   47.01    1.29
   1   5  -7   48.00    1.25
   1   5  -7   48.42    1.32
   1   5  -7   48.63    1.26
  -1   5   7   48.38    1.20
   1   5  -7   45.40    1.21
  -1  -5   7   48.43    1.33
  -1  -5   7   46.86    1.12
   1  -5  -7   48.51    1.24
  -1  -5   7   48.32    1.25
   1  -5  -7   49.25    1.17
  -1  -5   7   45.22    1.26
  -1  -5   7   47.69    1.31
   1  -5  -7   48.47    1.24
   1   5  -6    0.04    0.10
   1   5  -6    0.20    0.12
   1   5  -6    0.31    0.12
  -1   5   6    0.25    0.13
  -1   5   6    0.14    0.10
   1   5  -6    0.13    0.14
  -1   5   6    0.13    0.15
   1  -5  -6    0.10    0.10
  -1  -5   6    0.09    0.12
  -1  -5   6    0.11    0.08
  -1  -5   6    0.09    0.13
  -1  -5   6    0.11    0.13
   1  -5  -6    0.07    0.09
   1  -5  -6    0.28    0.12
  -1  -5   6   -0.05    0.14
   1   5  -5   10.25    0.40
  -1   5   5   10.08    0.34
   1   5  -5    9.82    0.39
  -1   5   5   10.39    0.42
   1   5  -5   10.70    0.39
  -1   5   5   10.29    0.28
  -1   5   5    9.95    0.44
  -1  -5   5   10.04    0.35
   1  -5  -5   10.48    0.29
  -1  -5   5   10.12    0.43
  -1  -5   5   10.71    0.43
  -1  -5   5   10.80    0.44
  -1  -5   5    9.80    0.43
   1  -5  -5    9.49    0.38
   1  -5  -5   10.12    0.37
   1  -5  -5   10.20    0.39
  -1   5   4  292.00    6.35
   1   5  -4  298.95    6.30
   1   5  -4  312.13    6.34
  -1   5   4  300.26    6.38
  -1   5   4  298.82    6.24
   1   5  -4  295.03    6.33
  -1   5   4  295.44    6.23
   1   5  -4  300.40    6.37
   1  -5  -4  306.25    6.24
   1  -5  -4  299.85    6.32
  -1  -5   4  300.89    6.37
  -1  -5   4  295.95    6.36
   1  -5  -4  302.46    6.32
   1  -5  -4  299.60    6.32
  -1  -5   4  303.87    6.38
  -1  -5   4  302.01    6.37
  -1  -5   4  289.30    6.28
  -1   5   3  131.31    2.86
   1   5  -3  135.63    2.92
   1   5  -3  135.58    2.89
  -1   5   3  132.07    2.93
   1   5  -3  131.34    2.91
   1   5  -3  135.19    2.92
  -1   5   3  134.46    2.96
   1   5  -3  131.76    2.93
   1  -5  -3  137.99    2.87
  -1  -5   3  134.69    2.94
   1  -5  -3  132.99    2.90
  -1  -5   3  132.97    2.90
   1  -5  -3  136.43    2.91
   1  -5  -3  132.82    2.92
  -1  -5   3  132.80    2.95
  -1  -5   3  132.85    2.96
   1  -5  -3  136.89    2.86
  -1  -5   3  137.99    2.96
   1   5  -2   25.64    0.67
  -1   5   2   23.46    0.67
  -1   5   2   23.76    0.66
   1   5  -2   24.91    0.65
   1   5  -2   26.22    0.67
  -1   5   2   24.20    0.67
   1   5  -2   25.89    0.64
   1   5  -2   24.96    0.66
   1  -5  -2   23.95    0.64
  -1  -5   2   26.81    0.70
  -1  -5   2   25.04    0.66
   1  -5  -2   24.28    0.61
  -1  -5   2   25.47    0.66
  -1  -5   2   25.83    0.69
   1   5  -1   60.42    1.35
   1   5  -1   58.35    1.35
  -1   5   1   59.37    1.38
  -1   5   1   62.30    1.37
   1   5  -1   60.61    1.37
   1   5  -1   60.33    1.38
   1   5  -1   59.02    1.36
   1  -5  -1   60.16    1.38
  -1  -5   1   59.84    1.39
   1  -5  -1   60.59    1.36
  -1  -5   1   59.69    1.40
  -1  -5   1   57.68    1.38
  -1  -5   1   59.26    1.35
   1  -5  -1   58.00    1.38
   1  -5  -1   61.03    1.39
  -1  -5   1   60.21    1.39
   1   5   0   87.57    1.99
   1   5   0   92.40    1.98
  -1   5   0   90.48    1.97
  -1   5   0   90.28    1.99
  -1   5   0   89.63    1.95
   1   5   0   86.39    1.97
   1   5   0   88.53    1.99
   1   5   0   91.34    1.94
   1  -5   0   92.56    2.00
   1  -5   0   91.54    1.92
  -1  -5   0   87.98    1.97
  -1  -5   0   90.37    2.00
  -1  -5   0   88.76    1.99
  -1  -5   0   88.11    1.98
   1  -5   0   91.65    2.00
  -1  -5   0   86.86    1.97
  -1  -5   0   88.36    1.94
   1  -5   0   86.93    1.98
   1  -5   0   86.35    1.99
  -1   5  -1    0.44    0.10
   1   5   1    0.70    0.12
  -1   5  -1    0.44    0.09
   1   5   1    0.77    0.10
   1   5   1    0.70    0.13
  -1   5  -1    0.44    0.11
  -1   5  -1    0.50    0.11
   1  -5   1    0.50    0.12
   1  -5   1    0.52    0.11
  -1  -5  -1    0.66    0.11
  -1  -5  -1    0.79    0.12
   1  -5   1    0.54    0.11
   1  -5   1    0.58    0.13
  -1  -5  -1    0.63    0.10
   1  -5   1    0.44    0.11
  -1  -5  -1    0.68    0.12
  -1  -5  -1    1.00    0.13
   1   5   2   41.50    1.05
  -1   5  -2   41.28    1.03
  -1   5  -2   41.43    1.03
  -1   5  -2   40.98    1.05
   1   5   2   42.30    0.98
   1   5   2   43.32    1.06
  -1   5  -2   41.29    0.97
   1  -5   2   43.06    1.03
   1  -5   2   41.33    1.05
  -1  -5  -2   42.22    1.00
   1  -5   2   40.75    1.06
  -1  -5  -2   42.83    0.98
  -1  -5  -2   42.78    1.04
  -1  -5  -2   41.26    1.03
  -1  -5  -2   42.19    1.04
   1  -5   2   41.24    1.05
   1  -5   2   41.67    1.03
  -1   5  -3   55.04    1.35
   1   5   3   54.54    1.34
   1   5   3   53.97    1.26
  -1   5  -3   53.15    1.31
  -1   5  -3   55.17    1.21
   1   5   3   52.99    1.34
  -1   5  -3   55.35    1.32
   1  -5   3   53.36    1.33
   1  -5   3   53.97    1.34
  -1  -5  -3   53.88    1.31
  -1  -5  -3   55.75    1.26
   1  -5   3   55.47    1.35
  -1  -5  -3   53.62    1.30
   1  -5   3   54.16    1.34
  -1  -5  -3   54.38    1.23
   1  -5   3   54.50    1.29
   1   5   4  124.03    2.72
   1   5   4  119.43    2.80
  -1   5  -4  124.90    2.66
  -1   5  -4  128.75    2.79
   1   5   4  123.34    2.80
  -1   5  -4  123.40    2.78
  -1   5  -4  122.25    2.81
  -1  -5  -4  121.59    2.77
  -1  -5  -4  123.91    2.75
   1  -5   4  127.53    2.73
  -1  -5  -4  125.77    2.68
  -1  -5  -4  122.68    2.66
   1  -5   4  124.91    2.79
   1  -5   4  122.31    2.80
  -1  -5  -4  123.32    2.78
   1  -5   4  124.46    2.80
   1  -5   4  123.61    2.82
   1   5   5   11.82    0.45
   1   5   5   12.00    0.52
  -1   5  -5   13.23    0.51
  -1   5  -5   12.89    0.50
   1   5   5   13.21    0.53
  -1   5  -5   13.00    0.53
   1  -5   5   13.29    0.52
  -1  -5  -5   14.11    0.51
  -1  -5  -5   13.05    0.39
   1  -5   5   13.04    0.51
   1  -5   5   13.63    0.55
  -1  -5  -5   12.90    0.50
   1  -5   5   13.27    0.45
   1  -5   5   12.75    0.53
  -1  -5  -5   12.58    0.40
  -1  -5  -5   13.34    0.47
   1   5   6    0.23    0.15
  -1   5  -6    0.12    0.13
   1   5   6   -0.07    0.14
  -1   5  -6    0.20    0.14
   1   5   6    0.39    0.14
  -1   5  -6    0.20    0.15
   1  -5   6    0.28    0.14
   1  -5   6   -0.09    0.12
  -1  -5  -6    0.32    0.09
   1  -5   6    0.42    0.17
  -1  -5  -6    0.25    0.09
   1  -5   6    0.39    0.15
   1  -5   6    0.35    0.12
  -1  -5  -6    0.44    0.14
  -1  -5  -6    0.33    0.13
  -1  -5  -6    0.20    0.13
  -1   5  -7   22.52    0.82
   1   5   7   23.22    0.81
  -1   5  -7   20.73    0.75
  -1   5  -7   22.37    0.77
   1   5   7   21.84    0.73
   1   5   7   22.67    0.81
   1  -5   7   22.60    0.71
   1  -5   7   21.11    0.80
  -1  -5  -7   22.83    0.69
   1  -5   7   23.18    0.75
  -1  -5  -7   24.14    0.78
   1  -5   7   22.18    0.82
  -1  -5  -7   22.15    0.76
   1  -5   7   22.01    0.77
   1   5   8   11.04    0.52
  -1   5  -8    9.98    0.56
   1   5   8   10.24    0.55
  -1   5  -8   10.76    0.54
  -1   5  -8   11.12    0.54
   1   5   8    9.21    0.54
   1  -5   8    9.66    0.57
   1  -5   8   10.44    0.47
   1  -5   8   10.59    0.50
   1  -5   8   10.43    0.59
   1  -5   8   10.26    0.53
  -1  -5  -8   10.84    0.53
  -1  -5  -8    9.93    0.52
  -1   5  -9   11.93    0.65
  -1   5  -9   10.95    0.59
   1   5   9   11.23    0.63
   1   5   9   11.46    0.62
   1   5   9   12.40    0.59
  -1   5  -9   11.16    0.60
   1  -5   9   11.10    0.57
  -1  -5  -9   13.02    0.61
   1  -5   9   11.46    0.63
   1  -5   9   12.31    0.60
   1  -5   9   12.76    0.70
   1  -5   9   11.54    0.55
  -1  -5  -9   11.41    0.59
   1   5  10    1.84    0.35
  -1   5 -10    2.30    0.34
   1   5  10    2.31    0.34
  -1   5 -10    2.66    0.38
   1   5  10    1.89    0.34
  -1   5 -10    2.16    0.34
  -1  -5 -10    2.68    0.34
   1  -5  10    2.37    0.39
   1  -5  10    2.57    0.40
   1  -5  10    2.69    0.34
  -1  -5 -10    2.22    0.34
   1   5  11    2.70    0.38
  -1   5 -11    1.63    0.32
  -1   5 -11    2.15    0.35
  -1   5 -11    2.02    0.40
   1   5  11    2.07    0.39
   1   5  11    2.81    0.42
  -1  -5 -11    2.58    0.38
   1  -5  11    2.00    0.39
   1  -5  11    1.88    0.39
  -1  -5 -11    1.87    0.32
   1   5  12   12.66    0.78
  -1   5 -12   13.90    0.75
  -1   5 -12   14.22    0.85
   1   5  12   14.74    0.85
  -1   5 -12   13.16    0.74
  -1  -5 -12   13.22    0.71
   1  -5  12   16.06    0.89
   1  -5  12   14.47    0.87
  -1   5 -13   12.84    0.83
  -1   5 -13   10.19    0.71
   1   5  13   10.98    0.79
   1   5  13    9.42    0.76
  -1  -5 -13   11.86    0.72
   1  -5  13   12.29    0.84
   1  -5  13   11.66    0.85
   1   5  14    0.06    0.34
   1   5  14   -0.30    0.32
  -1   5 -14    0.33    0.32
  -1   5 -14   -0.12    0.26
   1  -5  14    0.07    0.34
   1  -5  14    0.46    0.40
   1   6 -15    0.45    0.38
  -1   6  15    0.45    0.37
  -1   6  15   -0.29    0.31
  -1  -6  15   -0.21    0.36
  -1  -6  15    0.60    0.39
  -1   6  14    8.68    0.74
   1   6 -14    9.16    0.79
  -1   6  14    9.77    0.79
  -1  -6  14    9.64    0.77
  -1  -6  14    6.89    0.71
  -1   6  13    6.50    0.63
   1   6 -13    6.37    0.54
  -1   6  13    4.73    0.57
   1   6 -13    7.56    0.65
  -1  -6  13    7.41    0.69
  -1  -6  13    6.26    0.67
   1   6 -12    1.00    0.27
   1   6 -12    0.60    0.31
  -1   6  12    0.74    0.31
  -1   6  12    0.13    0.24
   1  -6 -12    0.37    0.21
  -1  -6  12    0.51    0.32
  -1  -6  12    0.33    0.29
  -1   6  11    2.37    0.37
   1   6 -11    2.15    0.39
  -1   6  11    2.74    0.40
   1   6 -11    2.21    0.33
   1   6 -11    2.55    0.34
  -1  -6  11    3.05    0.36
  -1  -6  11    1.97    0.32
  -1  -6  11    2.32    0.38
  -1  -6  11    2.29    0.40
   1  -6 -11    2.31    0.31
  -1   6  10   94.27    2.45
  -1   6  10   90.85    2.41
   1   6 -10   93.28    2.46
   1   6 -10   96.52    2.35
   1   6 -10   95.58    2.34
  -1  -6  10   94.81    2.36
  -1  -6  10   97.01    2.47
   1  -6 -10   97.47    2.33
  -1  -6  10   94.84    2.37
  -1  -6  10   95.83    2.45
   1  -6 -10   88.98    2.30
   1   6  -9    2.61    0.31
  -1   6   9    2.69    0.33
  -1   6   9    3.00    0.29
   1   6  -9    2.48    0.30
   1   6  -9    2.66    0.30
  -1   6   9    2.18    0.33
   1   6  -9    2.69    0.35
   1  -6  -9    2.82    0.30
  -1  -6   9    2.73    0.36
  -1  -6   9    2.74    0.31
  -1  -6   9    2.64    0.29
  -1  -6   9    2.44    0.31
  -1  -6   9    2.89    0.37
   1  -6  -9    2.90    0.30
   1   6  -8    0.94    0.20
  -1   6   8    1.21    0.23
  -1   6   8    1.45    0.20
   1   6  -8    1.16    0.21
  -1   6   8    0.91    0.23
   1   6  -8    0.80    0.23
   1   6  -8    0.93    0.18
  -1  -6   8    1.18    0.26
  -1  -6   8    0.88    0.20
  -1  -6   8    0.75    0.22
   1  -6  -8    1.30    0.21
   1  -6  -8    1.25    0.20
  -1  -6   8    1.02    0.23
  -1  -6   8    1.11    0.21
   1   6  -7    0.70    0.16
  -1   6   7    0.77    0.21
  -1   6   7    0.68    0.14
   1   6  -7    0.66    0.16
   1   6  -7    0.94    0.16
   1   6  -7    0.67    0.19
  -1   6   7    0.74    0.17
  -1  -6   7    0.77    0.18
  -1  -6   7    0.83    0.13
  -1  -6   7    0.57    0.20
  -1  -6   7    1.13    0.21
  -1  -6   7    0.45    0.18
   1  -6  -7    0.61    0.14
   1  -6  -7    0.68    0.16
   1  -6  -7    0.67    0.16
   1   6  -6   66.89    1.72
   1   6  -6   69.88    1.67
  -1   6   6   65.24    1.57
  -1   6   6   71.36    1.75
  -1   6   6   69.16    1.71
   1   6  -6   69.97    1.63
   1   6  -6   67.69    1.66
  -1   6   6   66.62    1.49
  -1  -6   6   66.97    1.70
  -1  -6   6   70.81    1.70
   1  -6  -6   67.07    1.65
  -1  -6   6   69.02    1.72
  -1  -6   6   70.32    1.74
   1  -6  -6   67.47    1.62
  -1  -6   6   69.54    1.59
   1  -6  -6   68.74    1.65
  -1   6   5    1.83    0.23
  -1   6   5    1.54    0.13
   1   6  -5    1.90    0.18
  -1   6   5    1.40    0.19
   1   6  -5    1.60    0.19
   1   6  -5    2.02    0.23
   1   6  -5    1.42    0.18
  -1   6   5    1.93    0.15
   1  -6  -5    2.03    0.19
  -1  -6   5    1.84    0.23
  -1  -6   5    1.94    0.18
   1  -6  -5    1.60    0.19
  -1  -6   5    2.04    0.23
   1  -6  -5    2.95    0.23
   1  -6  -5    1.84    0.14
  -1  -6   5    1.84    0.23
  -1  -6   5    2.09    0.23
   1   6  -4    0.25    0.12
  -1   6   4    0.49    0.08
  -1   6   4    0.33    0.13
   1   6  -4    0.43    0.13
   1   6  -4    0.06    0.12
   1   6  -4    0.44    0.12
  -1   6   4    0.24    0.15
  -1  -6   4    0.30    0.14
  -1  -6   4    0.14    0.14
   1  -6  -4    0.28    0.10
   1  -6  -4    0.27    0.12
  -1  -6   4    0.26    0.13
  -1  -6   4    0.35    0.16
   1  -6  -4    0.54    0.09
   1  -6  -4    0.43    0.12
  -1  -6   4    0.36    0.12
   1  -6  -4    0.32    0.12
   1   6  -3  134.08    2.92
   1   6  -3  133.48    2.91
  -1   6   3  131.69    2.92
  -1   6   3  134.41    2.94
   1   6  -3  127.87    2.89
   1   6  -3  128.48    2.86
   1   6  -3  130.25    2.90
  -1   6   3  134.24    2.93
   1  -6  -3  134.52    2.89
   1  -6  -3  137.92    2.86
  -1  -6   3  130.10    2.89
   1  -6  -3  132.12    2.89
  -1  -6   3  130.71    2.94
   1  -6  -3  131.54    2.91
  -1  -6   3  131.56    2.95
   1  -6  -3  135.34    2.82
  -1  -6   3  128.78    2.94
  -1  -6   3  132.55    2.92
  -1   6   2  110.67    2.48
   1   6  -2  112.26    2.44
  -1   6   2  108.97    2.48
   1   6  -2  112.56    2.47
   1   6  -2  113.62    2.47
   1   6  -2  112.24    2.46
   1   6  -2  111.62    2.47
  -1   6   2  112.34    2.48
   1  -6  -2  109.11    2.48
   1  -6  -2  112.51    2.45
  -1  -6   2  112.42    2.50
  -1  -6   2  112.26    2.50
   1  -6  -2  110.83    2.42
  -1  -6   2  111.25    2.46
  -1  -6   2  111.01    2.48
  -1  -6   2  111.94    2.51
   1   6  -1   20.10    0.58
   1   6  -1   20.05    0.57
  -1   6   1   20.60    0.59
   1   6  -1   21.17    0.56
   1   6  -1   20.89    0.59
   1   6  -1   21.23    0.59
  -1   6   1   19.93    0.58
   1  -6  -1   20.37    0.59
   1  -6  -1   19.96    0.57
   1  -6  -1   19.43    0.59
  -1  -6   1   20.42    0.56
  -1  -6   1   19.94    0.60
  -1  -6   1   20.58    0.60
  -1  -6   1   21.82    0.62
  -1  -6   1   20.84    0.61
   1   6   0   50.49    1.22
   1   6   0   51.03    1.17
  -1   6   0   50.28    1.22
  -1   6   0   50.07    1.21
   1   6   0   52.28    1.22
   1   6   0   50.43    1.21
  -1   6   0   50.68    1.19
  -1   6   0   50.92    1.21
   1  -6   0   50.68    1.24
   1  -6   0   49.58    1.23
  -1  -6   0   52.05    1.24
  -1  -6   0   49.17    1.23
   1  -6   0   50.97    1.14
  -1  -6   0   51.26    1.23
  -1  -6   0   50.47    1.21
  -1  -6   0   50.30    1.16
   1  -6   0   49.66    1.23
  -1  -6   0   51.93    1.21
   1  -6   0   50.37    1.22
   1   6   1    6.99    0.27
   1   6   1    6.73    0.32
  -1   6  -1    7.42    0.23
  -1   6  -1    7.78    0.32
  -1   6  -1    7.91    0.33
  -1   6  -1    8.01    0.28
   1   6   1    6.89    0.32
   1  -6   1    7.48    0.34
   1  -6   1    7.45    0.32
  -1  -6  -1    6.48    0.31
  -1  -6  -1    6.27    0.28
  -1  -6  -1    6.85    0.32
   1  -6   1    7.57    0.29
  -1  -6  -1    6.76    0.30
  -1  -6  -1    6.14    0.30
   1  -6   1    7.81    0.33
  -1   6  -2  108.16    2.41
  -1   6  -2  105.39    2.27
  -1   6  -2  108.21    2.40
   1   6   2  105.36    2.41
   1   6   2  105.45    2.34
   1   6   2  106.14    2.42
  -1   6  -2  107.19    2.33
  -1   6  -2  108.21    2.40
   1  -6   2  105.81    2.42
  -1  -6  -2  107.74    2.40
  -1  -6  -2  105.37    2.40
   1  -6   2  106.07    2.38
  -1  -6  -2  103.94    2.39
   1  -6   2  106.49    2.39
   1  -6   2  107.26    2.42
  -1  -6  -2  108.12    2.34
  -1  -6  -2  110.36    2.37
   1  -6   2  107.39    2.42
  -1   6  -3    5.09    0.29
  -1   6  -3    4.71    0.28
  -1   6  -3    4.82    0.31
   1   6   3    3.98    0.30
   1   6   3    4.66    0.23
  -1   6  -3    5.06    0.20
   1  -6   3    4.69    0.27
  -1  -6  -3    5.10    0.25
  -1  -6  -3    4.43    0.28
  -1  -6  -3    4.55    0.28
  -1  -6  -3    4.44    0.22
   1  -6   3    4.95    0.29
   1  -6   3    4.63    0.31
   1  -6   3    4.43    0.30
   1  -6   3    5.11    0.32
  -1  -6  -3    4.40    0.29
  -1   6  -4    3.59    0.29
   1   6   4    3.75    0.23
   1   6   4    3.87    0.29
  -1   6  -4    3.83    0.28
  -1   6  -4    3.49    0.28
  -1   6  -4    4.41    0.20
   1   6   4    3.72    0.30
  -1  -6  -4    3.88    0.27
   1  -6   4    3.44    0.30
   1  -6   4    3.78    0.30
  -1  -6  -4    4.12    0.28
  -1  -6  -4    3.90    0.27
  -1  -6  -4    3.83    0.22
   1  -6   4    3.53    0.24
   1  -6   4    3.66    0.30
  -1  -6  -4    3.43    0.19
   1  -6   4    3.87    0.30
  -1   6  -5    2.27    0.18
  -1   6  -5    2.70    0.29
   1   6   5    2.41    0.22
   1   6   5    2.34    0.25
  -1   6  -5    2.53    0.24
  -1   6  -5    2.56    0.25
   1   6   5    2.42    0.28
   1  -6   5    2.42    0.26
  -1  -6  -5    2.75    0.17
  -1  -6  -5    2.70    0.19
   1  -6   5    2.45    0.22
   1  -6   5    2.64    0.28
  -1  -6  -5    2.80    0.25
  -1  -6  -5    2.65    0.26
   1  -6   5    2.65    0.29
   1  -6   5    2.75    0.28
  -1  -6  -5    2.99    0.25
   1   6   6   65.27    1.67
   1   6   6   63.40    1.55
  -1   6  -6   62.99    1.61
   1   6   6   64.36    1.66
  -1   6  -6   61.47    1.61
  -1   6  -6   61.92    1.66
   1  -6   6   63.30    1.62
  -1  -6  -6   60.31    1.44
  -1  -6  -6   62.15    1.55
   1  -6   6   64.52    1.67
   1  -6   6   60.92    1.51
  -1  -6  -6   65.81    1.62
  -1  -6  -6   63.83    1.61
   1  -6   6   64.66    1.64
   1  -6   6   64.73    1.66
   1   6   7    8.74    0.50
  -1   6  -7    8.37    0.49
   1   6   7    8.16    0.42
   1   6   7    8.78    0.50
  -1   6  -7    8.94    0.48
  -1   6  -7    8.06    0.46
   1  -6   7    9.19    0.40
   1  -6   7    9.46    0.51
  -1  -6  -7    8.26    0.46
   1  -6   7    8.50    0.50
   1  -6   7    9.02    0.46
  -1  -6  -7    8.22    0.40
  -1  -6  -7    8.65    0.46
   1  -6   7    7.77    0.46
   1   6   8    3.19    0.37
  -1   6  -8    3.91    0.37
  -1   6  -8    3.75    0.37
   1   6   8    3.34    0.39
  -1   6  -8    3.19    0.37
   1   6   8    2.76    0.30
   1  -6   8    3.64    0.35
   1  -6   8    3.06    0.37
  -1  -6  -8    2.81    0.31
   1  -6   8    3.30    0.40
   1  -6   8    2.90    0.34
  -1  -6  -8    3.62    0.37
   1  -6   8    3.85    0.31
   1   6   9    1.31    0.25
   1   6   9    1.46    0.30
  -1   6  -9    1.36    0.31
  -1   6  -9    1.50    0.29
  -1   6  -9    1.36    0.27
   1   6   9    1.96    0.33
   1  -6   9    1.83    0.28
  -1  -6  -9    1.81    0.29
  -1  -6  -9    2.15    0.30
   1  -6   9    1.18    0.30
   1  -6   9    1.57    0.33
   1  -6   9    1.63    0.30
   1   6  10   37.52    1.24
   1   6  10   32.53    1.21
  -1   6 -10   32.91    1.15
  -1   6 -10   34.94    1.15
  -1   6 -10   34.66    1.24
   1   6  10   34.76    1.12
   1  -6  10   36.77    1.17
  -1  -6 -10   33.78    1.13
   1  -6  10   35.39    1.24
   1  -6  10   33.59    1.23
  -1  -6 -10   34.39    1.14
   1   6  11    0.07    0.27
  -1   6 -11    0.19    0.23
  -1   6 -11   -0.08    0.26
   1   6  11    0.22    0.26
  -1   6 -11    0.03    0.22
  -1  -6 -11    0.01    0.21
   1  -6  11   -0.39    0.27
   1  -6  11   -0.27    0.20
   1  -6  11   -0.09    0.25
  -1  -6 -11   -0.28    0.19
   1   6  12    1.62    0.39
   1   6  12    1.42    0.39
  -1   6 -12    1.53    0.41
  -1   6 -12    2.18    0.38
  -1   6 -12    1.48    0.34
   1  -6  12    1.66    0.41
   1  -6  12    2.30    0.45
  -1  -6 -12    1.95    0.35
  -1   6 -13    1.59    0.37
   1   6  13    0.88    0.38
  -1   6 -13    1.57    0.46
   1   6  13    0.31    0.33
   1  -6  13    1.18    0.41
   1  -6  13    1.05    0.42
  -1  -6 -13    0.89    0.32
  -1   6 -14    4.59    0.54
   1   6  14    4.84    0.61
  -1   6 -14    4.50    0.62
   1   6  14    5.25    0.65
   1  -6  14    6.06    0.69
   1  -6  14    4.10    0.58
   1   7 -15    6.35    0.72
  -1   7  15    4.87    0.64
  -1   7  15    4.72    0.61
  -1  -7  15    6.36    0.72
  -1  -7  15    5.03    0.64
   1   7 -14   -0.13    0.35
  -1   7  14   -0.36    0.30
  -1   7  14   -0.24    0.32
  -1  -7  14   -0.38    0.29
  -1  -7  14    0.40    0.39
  -1   7  13    7.79    0.68
   1   7 -13    7.48    0.59
   1   7 -13   10.09    0.78
  -1   7  13    9.25    0.72
  -1  -7  13    9.51    0.76
  -1  -7  13    9.04    0.73
  -1   7  12    0.39    0.27
  -1   7  12    0.05    0.30
   1   7 -12    0.18    0.23
   1   7 -12    0.56    0.33
  -1  -7  12    0.66    0.30
  -1  -7  12    0.22    0.32
  -1   7  11    6.37    0.60
   1   7 -11    4.83    0.43
   1   7 -11    4.53    0.52
  -1   7  11    4.91    0.48
   1   7 -11    5.03    0.46
  -1  -7  11    4.59    0.50
  -1  -7  11    4.67    0.44
  -1  -7  11    4.62    0.51
  -1  -7  11    5.70    0.49
   1  -7 -11    5.48    0.45
   1   7 -10   -0.32    0.17
  -1   7  10    0.32    0.26
   1   7 -10    0.26    0.24
  -1   7  10   -0.22    0.18
   1   7 -10   -0.32    0.16
  -1  -7  10   -0.15    0.22
  -1  -7  10   -0.15    0.18
  -1  -7  10    0.05    0.20
  -1  -7  10   -0.05    0.21
  -1  -7  10    0.16    0.25
   1  -7 -10   -0.30    0.16
   1  -7 -10   -0.32    0.15
  -1   7   9   37.11    1.21
  -1   7   9   37.83    1.25
   1   7  -9   39.41    1.17
   1   7  -9   36.84    1.09
   1   7  -9   37.68    1.15
   1   7  -9   37.64    1.23
   1  -7  -9   39.16    1.13
  -1  -7   9   37.15    1.22
  -1  -7   9   39.53    1.20
  -1  -7   9   40.00    1.17
  -1  -7   9   39.18    1.27
   1  -7  -9   41.43    1.15
  -1  -7   9   38.07    1.14
   1   7  -8    1.26    0.22
  -1   7   8    1.25    0.25
   1   7  -8    1.71    0.23
   1   7  -8    1.51    0.24
  -1   7   8    1.54    0.28
   1   7  -8    1.82    0.29
  -1  -7   8    1.53    0.27
  -1  -7   8    1.37    0.23
  -1  -7   8    0.98    0.25
   1  -7  -8    1.95    0.25
  -1  -7   8    1.58    0.26
   1  -7  -8    1.79    0.24
   1   7  -7   39.71    1.17
   1   7  -7   39.48    1.10
  -1   7   7   39.65    1.18
  -1   7   7   39.11    1.15
   1   7  -7   37.84    1.04
   1   7  -7   38.54    1.09
  -1   7   7   36.97    0.99
   1  -7  -7   38.91    1.07
  -1  -7   7   38.28    1.13
  -1  -7   7   39.39    1.13
  -1  -7   7   38.48    1.16
  -1  -7   7   39.80    1.18
   1  -7  -7   38.56    1.04
  -1  -7   7   38.49    1.00
   1  -7  -7   38.83    1.08
   1   7  -6   14.28    0.49
  -1   7   6   13.85    0.44
   1   7  -6   13.77    0.53
  -1   7   6   13.27    0.58
   1   7  -6   14.44    0.59
   1   7  -6   14.12    0.54
  -1   7   6   13.19    0.55
   1  -7  -6   13.69    0.52
  -1  -7   6   13.18    0.56
   1  -7  -6   14.77    0.52
  -1  -7   6   14.30    0.58
   1  -7  -6   13.86    0.52
  -1  -7   6   13.65    0.57
  -1  -7   6   14.02    0.56
   1  -7  -6   14.11    0.40
  -1  -7   6   14.07    0.48
  -1   7   5   75.02    1.83
   1   7  -5   74.38    1.80
   1   7  -5   71.82    1.69
  -1   7   5   73.19    1.79
  -1   7   5   71.26    1.62
   1   7  -5   76.04    1.77
   1   7  -5   71.73    1.75
   1  -7  -5   73.58    1.74
   1  -7  -5   72.64    1.64
  -1  -7   5   72.69    1.79
   1  -7  -5   73.63    1.74
  -1  -7   5   73.47    1.80
  -1  -7   5   72.30    1.80
  -1  -7   5   75.79    1.82
  -1  -7   5   70.41    1.70
   1  -7  -5   71.41    1.73
   1  -7  -5   72.77    1.58
  -1   7   4    2.94    0.27
   1   7  -4    3.56    0.26
   1   7  -4    3.42    0.26
   1   7  -4    3.67    0.23
   1   7  -4    3.47    0.25
   1   7  -4    4.25    0.28
  -1   7   4    3.16    0.26
  -1   7   4    3.36    0.29
  -1  -7   4    3.93    0.30
   1  -7  -4    3.52    0.25
   1  -7  -4    4.33    0.20
   1  -7  -4    3.27    0.26
  -1  -7   4    3.97    0.26
   1  -7  -4    3.58    0.25
  -1  -7   4    3.68    0.30
  -1  -7   4    3.48    0.30
   1  -7  -4    4.17    0.23
  -1  -7   4    3.82    0.28
   1   7  -3   74.50    1.72
  -1   7   3   70.42    1.74
  -1   7   3   71.89    1.76
   1   7  -3   72.16    1.73
  -1   7   3   75.16    1.75
   1   7  -3   74.08    1.74
   1   7  -3   75.47    1.74
   1   7  -3   73.32    1.68
   1  -7  -3   76.31    1.70
   1  -7  -3   75.20    1.65
  -1  -7   3   73.67    1.77
  -1  -7   3   74.18    1.73
   1  -7  -3   72.38    1.74
  -1  -7   3   73.16    1.74
  -1  -7   3   73.19    1.77
  -1  -7   3   75.78    1.79
   1   7  -2   38.40    1.00
  -1   7   2   39.96    1.02
   1   7  -2   39.68    1.01
   1   7  -2   39.33    1.00
   1   7  -2   39.86    1.02
  -1   7   2   38.08    1.02
  -1   7   2   40.07    1.03
   1   7  -2   38.77    0.97
   1  -7  -2   41.20    1.01
   1  -7  -2   39.96    0.97
  -1  -7   2   40.03    1.04
  -1  -7   2   38.33    1.04
   1  -7  -2   39.13    1.03
  -1  -7   2   39.12    1.02
  -1  -7   2   39.04    1.05
  -1  -7   2   38.43    0.99
  -1   7   1  112.89    2.54
  -1   7   1  112.00    2.55
   1   7  -1  116.97    2.52
   1   7  -1  116.14    2.53
  -1   7   1  113.78    2.56
   1   7  -1  119.68    2.56
   1   7  -1  115.62    2.55
   1   7  -1  114.93    2.56
  -1   7   1  116.21    2.55
  -1  -7   1  112.27    2.58
   1  -7  -1  113.89    2.57
   1  -7  -1  110.21    2.57
   1  -7  -1  113.40    2.53
   1  -7  -1  114.88    2.43
  -1  -7   1  113.99    2.51
  -1  -7   1  114.06    2.57
  -1  -7   1  117.27    2.60
  -1  -7   1  112.99    2.57
   1  -7  -1  116.75    2.57
   1   7   0   16.40    0.53
   1   7   0   17.07    0.54
   1   7   0   16.06    0.48
   1   7   0   15.83    0.52
  -1   7   0   15.56    0.51
  -1   7   0   16.86    0.53
  -1   7   0   16.19    0.50
  -1   7   0   15.74    0.52
  -1  -7   0   16.12    0.54
   1  -7   0   15.59    0.54
  -1  -7   0   16.00    0.47
  -1  -7   0   15.50    0.54
   1  -7   0   16.69    0.46
   1  -7   0   15.54    0.53
   1  -7   0   15.49    0.53
   1  -7   0   15.72    0.54
  -1  -7   0   16.05    0.52
  -1  -7   0   16.21    0.55
  -1   7  -1   45.28    1.06
  -1   7  -1   43.62    1.00
   1   7   1   42.39    1.12
   1   7   1   44.02    1.05
  -1   7  -1   42.77    1.10
   1   7   1   43.97    1.12
  -1   7  -1   43.63    1.10
  -1   7  -1   43.23    1.11
   1  -7   1   42.15    1.11
   1  -7   1   44.61    1.12
  -1  -7  -1   43.69    1.07
  -1  -7  -1   42.54    1.12
  -1  -7  -1   42.16    1.10
   1  -7   1   44.36    1.14
   1  -7   1   43.04    1.12
  -1  -7  -1   44.17    1.10
  -1  -7  -1   43.41    1.10
  -1  -7  -1   43.71    1.02
   1  -7   1   45.39    1.06
  -1   7  -2   -0.14    0.08
  -1   7  -2   -0.15    0.09
  -1   7  -2   -0.09    0.11
  -1   7  -2   -0.14    0.09
   1   7   2   -0.40    0.09
   1   7   2   -0.06    0.08
   1   7   2   -0.07    0.13
  -1   7  -2   -0.11    0.06
   1  -7   2   -0.09    0.11
   1  -7   2   -0.12    0.11
  -1  -7  -2   -0.08    0.10
  -1  -7  -2    0.01    0.09
   1  -7   2   -0.02    0.11
   1  -7   2    0.21    0.14
  -1  -7  -2    0.01    0.12
  -1  -7  -2    0.02    0.10
   1  -7   2    0.04    0.11
  -1  -7  -2    0.02    0.10
  -1   7  -3   50.54    1.27
   1   7   3   50.99    1.30
  -1   7  -3   49.22    1.27
   1   7   3   49.19    1.30
  -1   7  -3   50.91    1.13
  -1   7  -3   48.81    1.19
  -1   7  -3   49.36    1.29
   1   7   3   50.14    1.22
  -1  -7  -3   49.99    1.27
  -1  -7  -3   51.22    1.23
  -1  -7  -3   50.84    1.29
   1  -7   3   50.19    1.30
   1  -7   3   49.92    1.31
   1  -7   3   48.71    1.26
   1  -7   3   50.30    1.26
  -1  -7  -3   51.91    1.27
   1  -7   3   48.62    1.30
  -1  -7  -3   50.74    1.19
  -1   7  -4    6.16    0.25
  -1   7  -4    6.48    0.36
  -1   7  -4    6.44    0.35
   1   7   4    6.09    0.38
   1   7   4    6.46    0.37
  -1   7  -4    6.62    0.38
   1   7   4    6.08    0.28
   1  -7   4    6.77    0.39
   1  -7   4    6.63    0.33
  -1  -7  -4    6.01    0.26
  -1  -7  -4    5.94    0.34
   1  -7   4    6.33    0.36
  -1  -7  -4    6.03    0.30
   1  -7   4    5.95    0.37
   1  -7   4    6.02    0.37
  -1  -7  -4    6.71    0.35
  -1  -7  -4    6.58    0.36
  -1   7  -5   12.07    0.52
   1   7   5   12.03    0.54
  -1   7  -5   12.27    0.52
   1   7   5   12.68    0.45
  -1   7  -5   12.70    0.40
   1   7   5   12.45    0.55
  -1   7  -5   12.59    0.56
   1  -7   5   12.59    0.56
  -1  -7  -5   12.03    0.49
   1  -7   5   13.16    0.55
  -1  -7  -5   12.75    0.52
  -1  -7  -5   12.32    0.42
   1  -7   5   12.64    0.47
   1  -7   5   12.54    0.55
  -1  -7  -5   11.86    0.39
   1  -7   5   12.88    0.54
  -1  -7  -5   12.27    0.51
  -1   7  -6    0.30    0.18
   1   7   6    0.59    0.19
  -1   7  -6    0.20    0.15
  -1   7  -6   -0.04    0.12
   1   7   6    0.07    0.11
   1   7   6    0.09    0.17
   1  -7   6    0.24    0.17
   1  -7   6    0.18    0.15
  -1  -7  -6    0.18    0.11
   1  -7   6    0.03    0.17
   1  -7   6    0.24    0.12
  -1  -7  -6    0.29    0.14
  -1  -7  -6    0.24    0.14
  -1  -7  -6    0.15    0.13
   1  -7   6    0.17    0.15
   1   7   7   21.78    0.83
   1   7   7   21.12    0.71
  -1   7  -7   22.55    0.79
  -1   7  -7   20.81    0.82
  -1   7  -7   21.97    0.79
   1   7   7   21.97    0.83
  -1  -7  -7   22.15    0.72
   1  -7   7   22.15    0.79
   1  -7   7   21.36    0.80
  -1  -7  -7   21.50    0.77
   1  -7   7   22.35    0.85
   1  -7   7   21.48    0.82
  -1  -7  -7   21.96    0.78
   1  -7   7   21.81    0.70
  -1   7  -8    0.31    0.19
   1   7   8    0.17    0.23
  -1   7  -8    0.31    0.19
  -1   7  -8    0.09    0.20
   1   7   8    0.28    0.17
   1   7   8    0.13    0.19
  -1  -7  -8    0.15    0.17
   1  -7   8    0.14    0.19
   1  -7   8    0.11    0.23
   1  -7   8    0.15    0.18
  -1  -7  -8   -0.05    0.16
   1  -7   8    0.11    0.20
  -1   7  -9   10.78    0.60
   1   7   9   11.27    0.65
  -1   7  -9   10.38    0.66
   1   7   9   11.22    0.67
  -1   7  -9   10.41    0.58
   1  -7   9   10.22    0.63
   1  -7   9   10.84    0.62
   1  -7   9   11.76    0.60
   1  -7   9   11.26    0.69
  -1  -7  -9   11.67    0.59
  -1  -7  -9   12.20    0.61
   1   7  10   -0.17    0.22
  -1   7 -10   -0.20    0.20
   1   7  10   -0.10    0.26
  -1   7 -10   -0.04    0.22
  -1   7 -10    0.45    0.27
  -1  -7 -10   -0.08    0.19
   1  -7  10    0.28    0.25
   1  -7  10    0.29    0.28
  -1  -7 -10    0.07    0.22
   1  -7  10    0.13    0.22
   1   7  11    6.21    0.60
  -1   7 -11    6.21    0.55
  -1   7 -11    5.82    0.52
  -1   7 -11    6.45    0.59
   1   7  11    5.91    0.59
  -1  -7 -11    6.68    0.54
  -1  -7 -11    6.01    0.50
   1  -7  11    5.22    0.58
   1  -7  11    5.76    0.60
   1  -7  11    5.94    0.53
  -1   7 -12    0.12    0.26
   1   7  12   -0.14    0.29
  -1   7 -12   -0.48    0.27
   1   7  12   -0.13    0.26
   1  -7  12    0.04    0.32
   1  -7  12    0.04    0.29
  -1  -7 -12    0.12    0.23
  -1   7 -13   10.37    0.73
   1   7  13   10.98    0.83
   1   7  13   11.11    0.82
  -1   7 -13   11.24    0.82
   1  -7  13   10.59    0.84
  -1  -7 -13   11.37    0.72
   1  -7  13   10.44    0.86
   1   7  14    0.64    0.39
  -1   7 -14    0.38    0.33
   1   7  14    1.17    0.42
  -1   7 -14    0.60    0.38
   1  -7  14    0.55    0.43
   1  -7  14    0.94    0.41
   1   8 -15    0.71    0.44
  -1   8  15    1.91    0.48
  -1   8  15    1.23    0.49
  -1  -8  15    1.67    0.49
  -1  -8  15    1.14    0.48
  -1   8  14    7.33    0.74
  -1   8  14    7.87    0.73
   1   8 -14    8.80    0.79
  -1  -8  14    6.84    0.73
  -1  -8  14    7.38    0.75
   1   8 -13    2.05    0.43
  -1   8  13    1.22    0.38
   1   8 -13    2.10    0.37
  -1   8  13    2.41    0.45
  -1  -8  13    2.08    0.45
  -1  -8  13    2.03    0.48
   1   8 -12   -0.06    0.29
  -1   8  12    0.49    0.27
  -1   8  12    0.69    0.35
   1   8 -12    0.28    0.24
  -1  -8  12    0.00    0.30
  -1  -8  12    0.23    0.29
  -1  -8  12   -0.08    0.22
   1   8 -11    1.05    0.25
  -1   8  11    1.05    0.35
   1   8 -11    0.57    0.24
   1   8 -11    0.85    0.31
  -1   8  11    1.23    0.31
  -1  -8  11    1.07    0.29
  -1  -8  11    0.79    0.34
   1  -8 -11    1.17    0.26
  -1  -8  11    1.19    0.34
  -1   8  10   21.93    0.91
   1   8 -10   24.64    0.89
   1   8 -10   21.80    0.94
   1   8 -10   23.98    0.88
  -1   8  10   24.94    1.00
  -1  -8  10   23.07    0.96
  -1  -8  10   22.70    0.86
  -1  -8  10   21.17    0.84
  -1  -8  10   22.68    0.97
  -1  -8  10   24.29    0.93
   1  -8 -10   22.72    0.83
  -1   8   9    4.02    0.42
   1   8  -9    3.90    0.38
  -1   8   9    4.31    0.46
   1   8  -9    3.51    0.36
   1   8  -9    4.43    0.45
  -1  -8   9    4.40    0.46
  -1  -8   9    4.43    0.43
  -1  -8   9    3.86    0.42
   1  -8  -9    3.80    0.36
   1  -8  -9    3.94    0.36
  -1  -8   9    3.89    0.39
   1   8  -8   20.33    0.75
  -1   8   8   20.89    0.85
   1   8  -8   20.70    0.69
   1   8  -8   20.90    0.82
   1   8  -8   22.16    0.78
  -1   8   8   20.03    0.79
  -1  -8   8   22.79    0.85
  -1  -8   8   19.80    0.82
   1  -8  -8   20.63    0.73
   1  -8  -8   20.64    0.73
  -1  -8   8   20.03    0.81
  -1  -8   8   20.63    0.79
   1   8  -7    5.84    0.33
   1   8  -7    6.08    0.39
  -1   8   7    6.42    0.43
   1   8  -7    5.73    0.38
   1   8  -7    5.86    0.42
  -1   8   7    6.63    0.46
   1  -8  -7    5.76    0.37
   1  -8  -7    5.79    0.36
  -1  -8   7    6.48    0.46
  -1  -8   7    6.06    0.33
   1  -8  -7    6.24    0.37
  -1  -8   7    5.88    0.42
  -1  -8   7    6.57    0.42
  -1  -8   7    5.76    0.42
  -1   8   6   33.34    1.05
   1   8  -6   32.97    0.98
   1   8  -6   33.19    0.90
   1   8  -6   33.63    0.98
  -1   8   6   33.37    1.01
   1   8  -6   34.99    1.03
   1  -8  -6   32.63    0.95
  -1  -8   6   32.47    1.02
  -1  -8   6   35.35    1.05
  -1  -8   6   32.57    0.92
   1  -8  -6   33.70    0.85
   1  -8  -6   32.89    0.95
  -1  -8   6   33.60    1.02
   1  -8  -6   32.38    0.95
  -1  -8   6   33.62    1.03
   1   8  -5   29.13    0.86
  -1   8   5   29.24    0.89
  -1   8   5   29.05    0.91
   1   8  -5   29.50    0.89
   1   8  -5   29.17    0.79
   1   8  -5   28.12    0.85
  -1   8   5   28.85    0.87
  -1   8   5   27.69    0.70
  -1  -8   5   27.66    0.82
   1  -8  -5   28.38    0.73
   1  -8  -5   29.00    0.84
  -1  -8   5   28.27    0.90
  -1  -8   5   29.23    0.90
   1  -8  -5   27.62    0.84
   1  -8  -5   27.67    0.83
  -1  -8   5   29.25    0.89
  -1  -8   5   29.37    0.91
   1  -8  -5   29.83    0.76
  -1   8   4    2.91    0.28
   1   8  -4    3.13    0.26
  -1   8   4    2.86    0.26
   1   8  -4    3.44    0.27
  -1   8   4    3.29    0.28
   1   8  -4    3.31    0.28
   1   8  -4    3.22    0.22
   1   8  -4    2.79    0.24
  -1  -8   4    3.69    0.31
   1  -8  -4    2.77    0.24
   1  -8  -4    3.19    0.23
   1  -8  -4    2.91    0.19
  -1  -8   4    3.04    0.25
   1  -8  -4    2.90    0.24
  -1  -8   4    3.17    0.29
   1  -8  -4    2.97    0.27
  -1  -8   4    2.39    0.26
  -1  -8   4    3.11    0.28
   1   8  -3   29.65    0.78
  -1   8   3   28.79    0.86
  -1   8   3   29.84    0.87
   1   8  -3   29.37    0.84
   1   8  -3   30.36    0.84
   1   8  -3   29.04    0.82
   1   8  -3   29.52    0.84
  -1   8   3   28.54    0.84
  -1  -8   3   28.32    0.87
  -1  -8   3   28.90    0.84
   1  -8  -3   29.23    0.76
  -1  -8   3   30.04    0.88
   1  -8  -3   28.13    0.85
  -1  -8   3   29.38    0.83
   1  -8  -3   29.37    0.81
  -1  -8   3   31.04    0.90
   1   8  -2   87.88    2.00
   1   8  -2   85.44    1.99
   1   8  -2   85.70    1.98
   1   8  -2   83.31    1.98
  -1   8   2   86.59    2.01
  -1   8   2   83.82    1.99
   1   8  -2   85.96    1.95
   1  -8  -2   88.98    2.03
   1  -8  -2   85.46    2.03
  -1  -8   2   86.68    2.03
   1  -8  -2   86.48    1.99
  -1  -8   2   82.88    2.04
  -1  -8   2   86.12    2.03
  -1  -8   2   82.91    2.01
   1  -8  -2   87.44    1.95
  -1  -8   2   87.12    1.97
  -1   8   1   75.79    1.78
   1   8  -1   77.91    1.75
  -1   8   1   75.00    1.78
  -1   8   1   73.52    1.76
   1   8  -1   75.81    1.74
   1   8  -1   76.92    1.78
   1   8  -1   74.97    1.77
  -1   8   1   74.71    1.78
   1   8  -1   75.32    1.77
  -1  -8   1   76.69    1.73
  -1  -8   1   76.53    1.82
   1  -8  -1   73.16    1.79
  -1  -8   1   73.24    1.80
   1  -8  -1   72.04    1.79
  -1  -8   1   76.54    1.81
   1  -8  -1   76.26    1.79
   1  -8  -1   76.94    1.76
  -1  -8   1   74.02    1.79
   1  -8  -1   76.64    1.65
  -1   8   0    4.20    0.27
   1   8   0    4.46    0.25
  -1   8   0    4.56    0.26
   1   8   0    4.30    0.29
  -1   8   0    4.77    0.29
   1   8   0    4.66    0.29
   1   8   0    4.31    0.28
  -1   8   0    4.37    0.28
   1  -8   0    4.61    0.22
   1  -8   0    4.62    0.30
  -1  -8   0    4.29    0.23
   1  -8   0    4.56    0.30
  -1  -8   0    4.79    0.32
   1  -8   0    4.19    0.31
  -1  -8   0    4.05    0.27
  -1  -8   0    4.24    0.30
  -1  -8   0    4.35    0.30
   1   8   1   33.41    0.93
  -1   8  -1   31.37    0.79
  -1   8  -1   33.64    0.91
   1   8   1   33.49    0.85
  -1   8  -1   31.55    0.89
  -1   8  -1   32.90    0.91
   1   8   1   32.56    0.92
  -1   8  -1   31.68    0.85
   1  -8   1   32.45    0.84
  -1  -8  -1   32.13    0.81
  -1  -8  -1   32.60    0.90
   1  -8   1   32.91    0.94
   1  -8   1   32.40    0.92
   1  -8   1   33.33    0.93
  -1  -8  -1   33.51    0.88
  -1  -8  -1   32.60    0.91
  -1  -8  -1   32.86    0.93
   1  -8   1   33.23    0.92
  -1   8  -2   75.98    1.71
   1   8   2   73.65    1.70
  -1   8  -2   73.62    1.78
   1   8   2   72.33    1.79
  -1   8  -2   74.05    1.62
  -1   8  -2   72.90    1.76
  -1   8  -2   73.86    1.76
   1   8   2   75.18    1.79
   1  -8   2   73.86    1.81
   1  -8   2   72.32    1.77
  -1  -8  -2   73.55    1.76
  -1  -8  -2   71.80    1.78
   1  -8   2   71.64    1.79
  -1  -8  -2   74.84    1.75
  -1  -8  -2   71.47    1.75
   1  -8   2   75.40    1.73
  -1  -8  -2   73.36    1.70
   1  -8   2   75.40    1.80
  -1   8  -3   58.92    1.48
   1   8   3   60.48    1.43
  -1   8  -3   58.68    1.48
   1   8   3   58.43    1.51
   1   8   3   58.39    1.51
  -1   8  -3   59.76    1.33
  -1   8  -3   59.54    1.51
  -1   8  -3   59.39    1.40
   1  -8   3   58.05    1.51
  -1  -8  -3   58.96    1.43
   1  -8   3   58.80    1.52
  -1  -8  -3   59.54    1.50
  -1  -8  -3   57.61    1.47
   1  -8   3   58.13    1.46
   1  -8   3   56.83    1.46
  -1  -8  -3   59.48    1.48
   1  -8   3   60.63    1.52
  -1  -8  -3   60.58    1.40
   1   8   4   10.26    0.48
  -1   8  -4    9.57    0.45
  -1   8  -4   10.35    0.48
  -1   8  -4    9.61    0.33
  -1   8  -4   10.02    0.45
   1   8   4   10.35    0.49
   1   8   4   10.22    0.42
   1  -8   4   10.08    0.49
  -1  -8  -4    9.63    0.45
  -1  -8  -4   10.15    0.40
   1  -8   4    9.52    0.47
  -1  -8  -4    9.86    0.45
  -1  -8  -4    9.88    0.45
   1  -8   4   10.07    0.49
   1  -8   4    9.51    0.45
  -1  -8  -4    9.63    0.36
   1  -8   4    9.49    0.42
  -1   8  -5    2.98    0.30
   1   8   5    3.11    0.23
   1   8   5    3.53    0.35
  -1   8  -5    2.89    0.28
   1   8   5    3.25    0.32
  -1   8  -5    3.57    0.34
  -1  -8  -5    3.12    0.29
   1  -8   5    2.86    0.31
   1  -8   5    2.94    0.31
   1  -8   5    2.86    0.31
   1  -8   5    2.89    0.31
  -1  -8  -5    3.37    0.31
  -1  -8  -5    3.11    0.29
   1  -8   5    2.51    0.25
  -1  -8  -5    3.09    0.23
  -1  -8  -5    2.68    0.28
   1   8   6   55.29    1.53
   1   8   6   53.81    1.53
  -1   8  -6   56.74    1.49
   1   8   6   54.41    1.38
  -1   8  -6   56.01    1.54
  -1   8  -6   54.16    1.48
  -1  -8  -6   54.90    1.44
   1  -8   6   55.24    1.51
   1  -8   6   53.51    1.41
   1  -8   6   55.36    1.52
   1  -8   6   58.66    1.55
   1  -8   6   57.67    1.56
  -1  -8  -6   57.36    1.49
  -1  -8  -6   53.99    1.47
  -1   8  -7    6.65    0.45
   1   8   7    6.35    0.48
  -1   8  -7    6.24    0.43
   1   8   7    6.49    0.38
  -1   8  -7    5.54    0.45
   1   8   7    6.66    0.47
  -1  -8  -7    6.77    0.44
   1  -8   7    6.26    0.49
   1  -8   7    6.28    0.48
  -1  -8  -7    6.35    0.40
   1  -8   7    6.20    0.37
   1  -8   7    6.97    0.47
  -1  -8  -7    5.78    0.42
   1  -8   7    5.31    0.43
  -1   8  -8    0.68    0.26
   1   8   8    0.69    0.25
  -1   8  -8    0.98    0.24
   1   8   8    0.90    0.28
  -1   8  -8    1.15    0.25
   1  -8   8    1.03    0.26
  -1  -8  -8    0.74    0.23
   1  -8   8    0.98    0.28
  -1  -8  -8    1.21    0.25
   1  -8   8    0.92    0.26
   1  -8   8    0.86    0.24
  -1   8  -9    0.61    0.22
   1   8   9    0.38    0.23
   1   8   9    1.00    0.31
  -1   8  -9    0.08    0.21
  -1   8  -9    0.70    0.28
   1  -8   9    0.36    0.27
   1  -8   9    0.36    0.26
  -1  -8  -9    0.34    0.21
   1  -8   9    0.47    0.22
  -1  -8  -9    0.37    0.21
   1  -8   9    0.67    0.26
  -1   8 -10   33.81    1.16
  -1   8 -10   32.23    1.13
  -1   8 -10   32.64    1.23
   1   8  10   33.03    1.21
   1   8  10   32.00    1.21
  -1  -8 -10   32.52    1.12
  -1  -8 -10   31.41    1.12
   1  -8  10   32.52    1.23
   1  -8  10   34.48    1.18
   1  -8  10   32.03    1.23
   1   8  11    0.16    0.26
   1   8  11    0.29    0.31
  -1   8 -11    0.30    0.24
  -1   8 -11    0.30    0.25
  -1   8 -11    0.27    0.27
  -1  -8 -11    0.34    0.23
   1  -8  11    0.30    0.31
   1  -8  11    0.06    0.27
  -1  -8 -11    0.45    0.25
   1  -8  11    0.47    0.32
  -1   8 -12    0.55    0.29
  -1   8 -12    0.05    0.32
   1   8  12    0.46    0.32
   1   8  12   -0.02    0.28
  -1  -8 -12    0.26    0.25
   1  -8  12    0.34    0.37
   1  -8  12    0.25    0.34
  -1   8 -13    6.32    0.69
  -1   8 -13    6.09    0.59
   1   8  13    6.16    0.69
   1   8  13    6.20    0.66
   1  -8  13    6.33    0.72
  -1  -8 -13    4.97    0.58
   1  -8  13    5.73    0.69
   1   8  14    2.92    0.53
   1   8  14    3.10    0.57
  -1   8 -14    2.63    0.46
  -1   8 -14    4.98    0.67
   1  -8  14    2.32    0.54
   1  -8  14    2.64    0.54
  -1   9  14   -0.13    0.35
   1   9 -14    0.67    0.41
  -1   9  14   -0.12    0.32
  -1  -9  14    0.16    0.40
  -1  -9  14    0.01    0.33
  -1   9  13    4.52    0.60
   1   9 -13    5.10    0.52
   1   9 -13    4.88    0.60
  -1   9  13    3.87    0.55
  -1  -9  13    4.77    0.60
  -1  -9  13    4.46    0.63
  -1   9  12   13.80    0.87
   1   9 -12   17.07    0.93
  -1   9  12   15.59    0.87
   1   9 -12   17.31    0.80
  -1  -9  12   17.35    0.86
  -1  -9  12   15.52    0.90
  -1  -9  12   15.72    0.89
   1   9 -11    0.65    0.24
   1   9 -11    0.67    0.25
  -1   9  11    0.74    0.33
  -1   9  11    0.49    0.28
   1   9 -11    0.80    0.32
   1  -9 -11    0.89    0.25
  -1  -9  11    0.23    0.30
  -1  -9  11    0.21    0.27
  -1  -9  11    0.63    0.28
   1   9 -10    1.04    0.26
  -1   9  10    0.77    0.27
   1   9 -10    1.56    0.28
  -1   9  10    1.68    0.37
   1   9 -10    1.10    0.32
   1  -9 -10    1.61    0.28
  -1  -9  10    2.08    0.37
  -1  -9  10    1.63    0.33
  -1  -9  10    1.98    0.35
  -1  -9  10    1.75    0.31
  -1  -9  10    1.79    0.30
  -1   9   9   20.78    0.89
   1   9  -9   19.82    0.85
   1   9  -9   19.42    0.77
  -1   9   9   19.80    0.84
   1   9  -9   20.22    0.79
  -1  -9   9   19.21    0.80
   1  -9  -9   19.51    0.75
  -1  -9   9   19.65    0.86
   1  -9  -9   19.48    0.74
  -1  -9   9   19.23    0.82
  -1  -9   9   19.32    0.85
  -1   9   8   12.39    0.64
  -1   9   8   13.28    0.71
   1   9  -8   13.36    0.61
   1   9  -8   13.21    0.61
   1   9  -8   12.97    0.66
  -1  -9   8   13.06    0.68
  -1  -9   8   12.30    0.64
   1  -9  -8   12.77    0.58
   1  -9  -8   13.77    0.63
  -1  -9   8   13.59    0.64
   1  -9  -8   14.17    0.60
  -1  -9   8   14.81    0.70
   1   9  -7   28.97    0.98
  -1   9   7   27.46    0.96
   1   9  -7   27.45    0.83
   1   9  -7   28.76    0.92
   1   9  -7   29.18    0.92
  -1   9   7   27.43    0.99
   1  -9  -7   27.52    0.89
  -1  -9   7   29.68    0.99
   1  -9  -7   28.75    0.89
  -1  -9   7   28.32    0.98
  -1  -9   7   28.59    0.86
  -1  -9   7   28.59    0.96
   1  -9  -7   28.81    0.90
  -1  -9   7   30.56    1.00
   1   9  -6   -0.01    0.10
   1   9  -6    0.33    0.15
   1   9  -6    0.02    0.13
  -1   9   6   -0.08    0.12
   1   9  -6    0.27    0.17
  -1   9   6    0.01    0.15
  -1   9   6    0.19    0.18
  -1  -9   6    0.20    0.16
   1  -9  -6    0.03    0.12
   1  -9  -6   -0.06    0.11
  -1  -9   6    0.26    0.16
   1  -9  -6   -0.04    0.13
  -1  -9   6    0.11    0.13
  -1  -9   6    0.28    0.17
  -1  -9   6    0.13    0.18
  -1   9   5    0.67    0.17
   1   9  -5    0.41    0.16
   1   9  -5    0.35    0.15
  -1   9   5    0.19    0.17
  -1   9   5    0.40    0.16
   1   9  -5    0.53    0.13
   1   9  -5    0.37    0.14
   1  -9  -5    0.54    0.15
   1  -9  -5    0.41    0.13
   1  -9  -5    0.36    0.14
  -1  -9   5    0.36    0.17
  -1  -9   5    0.58    0.15
   1  -9  -5    0.07    0.13
  -1  -9   5    0.34    0.17
  -1  -9   5    0.19    0.16
  -1  -9   5    0.46    0.17
  -1   9   4   50.52    1.35
   1   9  -4   49.82    1.30
   1   9  -4   51.08    1.34
  -1   9   4   50.63    1.33
   1   9  -4   50.79    1.24
  -1   9   4   51.80    1.37
   1   9  -4   49.88    1.32
   1   9  -4   52.24    1.33
   1  -9  -4   51.11    1.34
  -1  -9   4   49.31    1.37
   1  -9  -4   50.35    1.26
  -1  -9   4   47.88    1.30
   1  -9  -4   50.66    1.21
  -1  -9   4   52.73    1.38
  -1  -9   4   50.44    1.33
  -1  -9   4   51.70    1.37
   1   9  -3    6.60    0.36
   1   9  -3    6.53    0.31
   1   9  -3    7.09    0.37
  -1   9   3    6.96    0.38
   1   9  -3    6.88    0.36
  -1   9   3    7.41    0.37
  -1   9   3    6.96    0.40
   1   9  -3    7.12    0.36
   1  -9  -3    7.38    0.40
  -1  -9   3    7.32    0.41
  -1  -9   3    6.46    0.37
   1  -9  -3    7.85    0.36
  -1  -9   3    7.03    0.39
  -1  -9   3    6.90    0.36
   1  -9  -3    7.51    0.32
  -1   9   2    9.57    0.43
   1   9  -2    8.56    0.37
   1   9  -2    9.62    0.42
  -1   9   2    8.90    0.40
   1   9  -2    9.11    0.41
   1   9  -2    9.77    0.42
   1   9  -2    8.92    0.39
  -1  -9   2    8.69    0.44
  -1  -9   2    8.38    0.43
  -1  -9   2    9.08    0.46
  -1  -9   2    9.03    0.39
   1  -9  -2    9.67    0.28
  -1  -9   2    9.41    0.44
   1  -9  -2    9.57    0.39
   1  -9  -2    9.72    0.42
   1  -9  -2    8.87    0.44
   1  -9  -2    9.61    0.43
   1   9  -1    5.71    0.30
  -1   9   1    6.25    0.34
   1   9  -1    6.03    0.33
  -1   9   1    5.85    0.33
  -1   9   1    5.64    0.32
   1   9  -1    5.74    0.33
   1   9  -1    5.66    0.30
  -1   9   1    5.95    0.34
   1   9  -1    5.70    0.33
   1  -9  -1    5.93    0.35
  -1  -9   1    5.25    0.34
   1  -9  -1    5.65    0.23
  -1  -9   1    5.31    0.34
   1  -9  -1    5.90    0.35
   1  -9  -1    5.79    0.32
  -1  -9   1    5.14    0.28
  -1  -9   1    6.32    0.36
  -1  -9   1    5.29    0.36
   1  -9  -1    5.89    0.35
  -1   9   0  172.32    3.89
   1   9   0  176.61    3.89
  -1   9   0  174.91    3.89
  -1   9   0  174.92    3.86
   1   9   0  177.08    3.90
   1   9   0  178.62    3.84
   1   9   0  175.93    3.89
  -1   9   0  182.74    3.90
  -1  -9   0  175.97    3.89
  -1  -9   0  178.04    3.93
   1  -9   0  177.98    3.92
  -1  -9   0  178.40    3.93
   1  -9   0  174.54    3.89
   1  -9   0  176.77    3.78
  -1  -9   0  178.96    3.93
   1  -9   0  175.48    3.92
   1  -9   0  173.29    3.92
  -1  -9   0  180.55    3.81
   1   9   1   18.34    0.63
  -1   9  -1   17.73    0.51
   1   9   1   16.74    0.61
  -1   9  -1   18.13    0.61
   1   9   1   17.79    0.62
  -1   9  -1   18.00    0.61
  -1   9  -1   17.80    0.61
  -1   9  -1   17.65    0.57
   1   9   1   18.05    0.56
  -1  -9  -1   17.55    0.63
   1  -9   1   16.57    0.61
  -1  -9  -1   17.28    0.51
   1  -9   1   17.81    0.63
   1  -9   1   17.90    0.54
  -1  -9  -1   17.26    0.63
   1  -9   1   18.21    0.63
  -1  -9  -1   17.57    0.58
  -1  -9  -1   17.75    0.62
   1  -9   1   17.02    0.63
   1   9   2   22.19    0.74
  -1   9  -2   22.48    0.72
  -1   9  -2   23.20    0.74
  -1   9  -2   22.63    0.66
   1   9   2   22.49    0.66
  -1   9  -2   22.32    0.59
  -1   9  -2   23.32    0.73
   1   9   2   22.07    0.74
  -1  -9  -2   23.06    0.72
   1  -9   2   22.03    0.68
  -1  -9  -2   23.23    0.76
   1  -9   2   20.12    0.74
  -1  -9  -2   22.59    0.71
   1  -9   2   21.79    0.73
   1  -9   2   24.02    0.76
  -1  -9  -2   21.49    0.71
  -1  -9  -2   22.24    0.67
   1   9   3   40.39    1.16
  -1   9  -3   40.20    1.05
  -1   9  -3   40.90    1.15
  -1   9  -3   41.18    0.98
  -1   9  -3   41.49    1.14
   1   9   3   40.52    1.07
   1   9   3   41.75    1.17
  -1   9  -3   40.31    1.13
  -1  -9  -3   42.97    1.14
  -1  -9  -3   43.33    1.17
   1  -9   3   39.90    1.12
  -1  -9  -3   42.14    1.05
   1  -9   3   41.16    1.18
   1  -9   3   41.43    1.11
   1  -9   3   40.97    1.17
   1  -9   3   40.88    1.17
  -1  -9  -3   42.05    1.14
  -1  -9  -3   41.32    1.09
  -1   9  -4  104.21    2.51
   1   9   4  112.28    2.57
  -1   9  -4  104.69    2.41
   1   9   4  107.48    2.45
  -1   9  -4  106.13    2.51
  -1   9  -4  106.21    2.55
   1   9   4  109.57    2.57
   1  -9   4  106.44    2.56
   1  -9   4  106.97    2.51
  -1  -9  -4  108.28    2.51
  -1  -9  -4  107.37    2.43
  -1  -9  -4  105.54    2.38
   1  -9   4  103.22    2.55
  -1  -9  -4  105.82    2.50
  -1  -9  -4  108.62    2.52
   1  -9   4  102.79    2.48
   1  -9   4  106.74    2.56
  -1   9  -5    1.64    0.26
  -1   9  -5    1.62    0.24
   1   9   5    1.76    0.27
   1   9   5    1.49    0.21
  -1   9  -5    1.46    0.23
   1   9   5    1.51    0.25
  -1  -9  -5    1.50    0.23
   1  -9   5    1.76    0.27
  -1  -9  -5    1.61    0.23
   1  -9   5    1.31    0.25
   1  -9   5    1.35    0.21
  -1  -9  -5    1.28    0.18
   1  -9   5    1.63    0.25
  -1  -9  -5    1.89    0.25
   1  -9   5    1.31    0.24
  -1   9  -6   10.46    0.58
  -1   9  -6    9.64    0.52
  -1   9  -6   10.36    0.53
   1   9   6   10.38    0.57
   1   9   6    9.99    0.55
  -1  -9  -6   10.41    0.52
  -1  -9  -6   10.27    0.52
   1  -9   6   10.06    0.56
  -1  -9  -6   10.83    0.51
   1  -9   6    9.97    0.47
   1  -9   6   10.32    0.55
   1  -9   6   11.35    0.58
   1  -9   6   10.43    0.55
  -1   9  -7   14.26    0.65
  -1   9  -7   14.33    0.65
  -1   9  -7   14.54    0.71
   1   9   7   13.57    0.69
   1   9   7   14.95    0.70
  -1  -9  -7   13.90    0.62
   1  -9   7   15.12    0.68
   1  -9   7   15.12    0.70
   1  -9   7   16.32    0.72
  -1  -9  -7   14.26    0.64
   1  -9   7   14.64    0.59
   1  -9   7   14.80    0.70
  -1  -9  -7   14.97    0.65
   1   9   8    9.97    0.62
  -1   9  -8    9.02    0.56
  -1   9  -8    9.41    0.56
  -1   9  -8    9.38    0.60
   1   9   8    9.42    0.60
   1  -9   8    9.67    0.62
   1  -9   8    9.89    0.59
   1  -9   8    8.90    0.56
  -1  -9  -8   10.11    0.56
   1  -9   8    9.01    0.60
  -1  -9  -8   10.29    0.56
  -1   9  -9   10.48    0.66
   1   9   9   11.28    0.69
   1   9   9   11.27    0.69
  -1   9  -9   11.70    0.64
  -1   9  -9   12.42    0.65
   1  -9   9   11.54    0.65
   1  -9   9   12.78    0.70
  -1  -9  -9   11.16    0.62
   1  -9   9   12.48    0.74
  -1  -9  -9   11.09    0.61
   1  -9   9   10.65    0.69
  -1   9 -10   -0.10    0.20
  -1   9 -10   -0.33    0.23
   1   9  10   -0.31    0.23
  -1   9 -10   -0.01    0.23
   1   9  10   -0.16    0.26
   1  -9  10    0.57    0.28
  -1  -9 -10   -0.30    0.18
   1  -9  10   -0.21    0.24
   1  -9  10    0.07    0.28
   1  -9  10   -0.06    0.26
  -1  -9 -10   -0.07    0.21
  -1   9 -11    5.84    0.56
  -1   9 -11    6.75    0.57
   1   9  11    6.84    0.65
   1   9  11    6.23    0.62
  -1   9 -11    5.75    0.61
  -1  -9 -11    6.35    0.56
   1  -9  11    6.78    0.60
   1  -9  11    6.58    0.66
   1  -9  11    6.14    0.63
  -1   9 -12   18.61    0.92
   1   9  12   17.21    0.96
   1   9  12   18.21    0.99
  -1   9 -12   20.11    1.02
   1  -9  12   18.64    0.93
   1  -9  12   19.97    1.06
   1  -9  12   17.27    0.99
  -1  -9 -12   18.27    0.88
   1   9  13    5.72    0.64
  -1   9 -13    3.83    0.50
  -1   9 -13    4.17    0.61
   1   9  13    4.38    0.59
   1  -9  13    4.74    0.64
   1  -9  13    5.56    0.67
   1  10 -14   -0.45    0.30
  -1  10  14    0.07    0.37
  -1  10  14   -0.32    0.32
  -1 -10  14   -0.49    0.31
  -1 -10  14   -0.68    0.37
  -1  10  13   26.27    1.23
   1  10 -13   23.58    1.11
   1  10 -13   25.79    1.20
  -1  10  13   26.54    1.18
  -1 -10  13   25.67    1.21
  -1 -10  13   25.64    1.22
  -1  10  12    0.11    0.35
   1  10 -12    0.31    0.26
   1  10 -12    0.56    0.33
  -1  10  12    0.14    0.29
  -1 -10  12    0.17    0.28
  -1 -10  12    0.09    0.30
  -1 -10  12    0.10    0.34
   1  10 -11   12.93    0.81
   1  10 -11   11.13    0.72
  -1  10  11   11.63    0.80
   1  10 -11   13.53    0.69
  -1  10  11   13.55    0.77
  -1 -10  11   14.01    0.83
  -1 -10  11   12.85    0.75
   1 -10 -11   12.71    0.78
  -1 -10  11   11.96    0.78
   1  10 -10    0.08    0.25
  -1  10  10    0.30    0.26
  -1  10  10    0.46    0.31
   1  10 -10    0.21    0.20
   1  10 -10    0.64    0.22
  -1 -10  10    0.06    0.23
  -1 -10  10    0.17    0.28
  -1 -10  10    0.13    0.21
   1 -10 -10    0.49    0.22
  -1 -10  10    0.64    0.30
  -1  10   9   30.76    1.12
   1  10  -9   32.63    1.07
   1  10  -9   31.00    1.14
   1  10  -9   31.21    1.05
  -1  10   9   32.79    1.17
  -1 -10   9   32.87    1.11
   1 -10  -9   30.87    1.02
   1 -10  -9   29.29    1.01
  -1 -10   9   30.15    1.13
  -1 -10   9   32.07    1.13
  -1 -10   9   31.08    1.15
   1  10  -8    3.33    0.36
   1  10  -8    3.23    0.35
  -1  10   8    2.57    0.38
   1  10  -8    3.34    0.41
  -1  10   8    3.47    0.39
  -1 -10   8    3.18    0.37
  -1 -10   8    3.13    0.38
  -1 -10   8    2.91    0.39
   1 -10  -8    3.14    0.34
   1 -10  -8    3.67    0.35
   1 -10  -8    3.01    0.34
  -1 -10   8    3.24    0.40
   1  10  -7   27.21    0.90
   1  10  -7   25.46    0.88
  -1  10   7   25.90    0.97
  -1  10   7   26.21    0.93
   1  10  -7   24.27    0.92
  -1  10   7   27.22    0.92
  -1 -10   7   25.14    0.82
  -1 -10   7   27.72    0.98
   1 -10  -7   27.96    0.89
   1 -10  -7   24.18    0.84
  -1 -10   7   25.27    0.95
   1 -10  -7   26.51    0.87
  -1 -10   7   24.83    0.93
  -1 -10   7   26.01    0.94
   1  10  -6    1.26    0.25
   1  10  -6    1.08    0.18
   1  10  -6    0.82    0.20
   1  10  -6    1.55    0.23
  -1  10   6    1.02    0.25
  -1  10   6    1.21    0.24
  -1  10   6    1.16    0.24
  -1 -10   6    1.12    0.24
  -1 -10   6    0.77    0.22
  -1 -10   6    0.93    0.23
   1 -10  -6    0.81    0.20
  -1 -10   6    1.23    0.21
  -1 -10   6    1.03    0.24
   1 -10  -6    0.95    0.20
   1 -10  -6    0.89    0.19
  -1  10   5   17.09    0.64
   1  10  -5   15.71    0.54
  -1  10   5   15.57    0.68
  -1  10   5   15.20    0.65
   1  10  -5   15.84    0.60
   1  10  -5   17.41    0.64
   1  10  -5   16.15    0.62
   1  10  -5   16.01    0.64
  -1 -10   5   16.29    0.61
  -1 -10   5   15.93    0.68
  -1 -10   5   16.32    0.67
   1 -10  -5   16.00    0.60
  -1 -10   5   16.20    0.68
  -1 -10   5   16.29    0.64
   1 -10  -5   16.48    0.56
   1 -10  -5   16.22    0.60
   1 -10  -5   15.36    0.63
   1  10  -4    2.60    0.26
  -1  10   4    2.47    0.27
  -1  10   4    2.62    0.30
   1  10  -4    2.53    0.26
   1  10  -4    2.56    0.23
  -1  10   4    1.96    0.26
   1  10  -4    2.54    0.27
   1  10  -4    2.84    0.29
  -1 -10   4    2.91    0.29
  -1 -10   4    2.98    0.32
   1 -10  -4    2.53    0.21
   1 -10  -4    2.45    0.24
  -1 -10   4    2.73    0.32
   1 -10  -4    2.38    0.27
  -1 -10   4    2.03    0.25
  -1 -10   4    2.86    0.30
   1  10  -3   15.59    0.57
   1  10  -3   15.15    0.57
   1  10  -3   15.42    0.58
  -1  10   3   15.79    0.61
   1  10  -3   14.94    0.58
   1  10  -3   16.08    0.53
  -1  10   3   15.18    0.60
  -1  10   3   15.91    0.58
   1 -10  -3   15.82    0.61
   1 -10  -3   15.48    0.57
   1 -10  -3   15.17    0.52
  -1 -10   3   15.31    0.56
  -1 -10   3   16.54    0.63
  -1 -10   3   15.52    0.60
  -1 -10   3   15.89    0.62
  -1 -10   3   14.74    0.62
   1  10  -2    1.82    0.21
   1  10  -2    1.95    0.23
   1  10  -2    1.99    0.23
   1  10  -2    2.05    0.20
  -1  10   2    1.91    0.23
   1  10  -2    1.68    0.22
  -1  10   2    2.04    0.24
   1 -10  -2    2.17    0.26
  -1 -10   2    2.47    0.28
   1 -10  -2    1.64    0.22
  -1 -10   2    1.75    0.25
   1 -10  -2    1.83    0.13
  -1 -10   2    1.80    0.24
  -1 -10   2    1.99    0.25
  -1 -10   2    2.03    0.21
   1 -10  -2    1.76    0.24
   1 -10  -2    1.78    0.20
   1  10  -1  125.36    2.79
   1  10  -1  121.55    2.83
   1  10  -1  121.91    2.79
  -1  10   1  126.82    2.84
  -1  10   1  126.94    2.84
   1  10  -1  124.80    2.84
  -1  10   1  126.50    2.83
  -1  10   1  125.83    2.84
   1  10  -1  120.53    2.83
  -1 -10   1  121.42    2.88
   1 -10  -1  125.73    2.68
  -1 -10   1  123.53    2.76
   1 -10  -1  123.50    2.88
  -1 -10   1  125.76    2.86
  -1 -10   1  126.59    2.89
   1 -10  -1  124.48    2.88
   1 -10  -1  122.88    2.86
   1 -10  -1  125.45    2.83
  -1 -10   1  119.97    2.87
   1  10   0    0.50    0.15
  -1  10   0    0.73    0.16
   1  10   0    0.63    0.16
   1  10   0    0.85    0.15
   1  10   0    0.84    0.17
  -1  10   0    0.78    0.16
  -1  10   0    0.89    0.16
  -1 -10   0    0.48    0.17
   1 -10   0    0.54    0.16
   1 -10   0    0.42    0.17
   1 -10   0    0.66    0.17
  -1 -10   0    0.68    0.13
  -1 -10   0    0.41    0.16
  -1 -10   0    0.79    0.18
   1 -10   0    0.46    0.17
   1 -10   0    0.44    0.11
  -1 -10   0    0.58    0.18
  -1  10  -1   56.29    1.34
   1  10   1   57.50    1.48
  -1  10  -1   58.38    1.47
  -1  10  -1   57.75    1.42
   1  10   1   56.93    1.47
  -1  10  -1   57.57    1.46
   1  10   1   56.68    1.46
  -1  10  -1   56.48    1.46
   1  10   1   57.14    1.40
  -1 -10  -1   56.75    1.34
   1 -10   1   59.97    1.50
   1 -10   1   55.77    1.48
  -1 -10  -1   55.57    1.49
   1 -10   1   57.19    1.38
  -1 -10  -1   55.05    1.49
  -1 -10  -1   57.35    1.47
   1 -10   1   58.61    1.50
  -1 -10  -1   56.62    1.44
   1 -10   1   56.16    1.50
   1  10   2    2.38    0.26
  -1  10  -2    2.57    0.27
  -1  10  -2    2.27    0.25
  -1  10  -2    2.25    0.22
   1  10   2    2.41    0.23
  -1  10  -2    2.37    0.18
   1  10   2    1.94    0.25
  -1  10  -2    2.93    0.29
   1 -10   2    2.26    0.27
  -1 -10  -2    2.07    0.22
   1 -10   2    2.07    0.25
  -1 -10  -2    2.40    0.25
   1 -10   2    2.24    0.27
  -1 -10  -2    2.38    0.19
  -1 -10  -2    2.32    0.24
  -1 -10  -2    2.18    0.27
   1 -10   2    2.64    0.24
  -1 -10  -2    2.38    0.25
   1 -10   2    2.32    0.27
  -1  10  -3   31.55    0.88
   1  10   3   30.66    0.88
  -1  10  -3   30.84    0.95
  -1  10  -3   30.72    0.94
   1  10   3   30.39    0.97
  -1  10  -3   32.62    0.98
   1  10   3   32.16    0.99
   1 -10   3   31.32    1.00
  -1 -10  -3   32.59    0.98
   1 -10   3   32.08    0.99
   1 -10   3   30.20    0.94
   1 -10   3   31.15    0.92
  -1 -10  -3   31.96    0.92
   1 -10   3   32.31    1.00
  -1 -10  -3   31.97    0.95
  -1 -10  -3   31.59    0.95
  -1 -10  -3   31.04    0.87
  -1  10  -4   10.33    0.52
  -1  10  -4    9.59    0.48
   1  10   4    9.89    0.51
   1  10   4    8.86    0.50
  -1  10  -4    9.30    0.41
   1  10   4    9.57    0.43
  -1  10  -4    8.66    0.47
   1 -10   4   10.01    0.52
  -1 -10  -4    9.29    0.38
   1 -10   4    9.11    0.51
   1 -10   4    9.74    0.48
  -1 -10  -4    9.08    0.47
  -1 -10  -4    9.20    0.49
   1 -10   4    9.28    0.50
   1 -10   4   10.24    0.48
  -1 -10  -4    9.15    0.42
  -1 -10  -4    9.11    0.48
  -1  10  -5   34.57    1.06
   1  10   5   33.85    1.00
  -1  10  -5   35.11    1.11
   1  10   5   33.70    1.11
  -1  10  -5   35.12    1.07
   1  10   5   34.74    1.10
  -1 -10  -5   35.17    1.06
   1 -10   5   34.83    1.11
   1 -10   5   36.02    1.11
  -1 -10  -5   35.00    1.07
  -1 -10  -5   33.38    0.96
   1 -10   5   33.43    1.06
   1 -10   5   35.08    1.03
  -1 -10  -5   33.95    1.05
   1 -10   5   33.97    1.11
   1  10   6    0.71    0.23
   1  10   6    0.73    0.19
  -1  10  -6    0.63    0.24
  -1  10  -6    0.79    0.23
  -1  10  -6    0.60    0.21
   1  10   6    0.48    0.23
  -1 -10  -6    0.62    0.18
  -1 -10  -6    0.47    0.21
   1 -10   6    0.61    0.19
  -1 -10  -6    0.54    0.19
   1 -10   6    0.39    0.23
   1 -10   6    0.48    0.23
   1 -10   6    0.47    0.22
   1 -10   6    0.78    0.24
   1  10   7   30.12    1.08
  -1  10  -7   29.39    1.02
  -1  10  -7   30.82    1.04
  -1  10  -7   29.80    1.07
   1  10   7   29.55    1.06
   1 -10   7   30.26    1.07
   1 -10   7   29.79    0.98
  -1 -10  -7   29.55    1.00
   1 -10   7   30.88    1.06
   1 -10   7   30.56    1.07
   1 -10   7   31.62    1.10
  -1 -10  -7   31.26    1.00
  -1 -10  -7   31.14    1.02
   1  10   8    0.25    0.23
   1  10   8    0.45    0.27
  -1  10  -8    1.23    0.31
  -1  10  -8    0.67    0.24
  -1  10  -8    0.76    0.25
   1 -10   8    0.79    0.31
   1 -10   8    0.73    0.27
  -1 -10  -8    0.56    0.22
   1 -10   8    0.45    0.25
   1 -10   8    0.52    0.25
  -1 -10  -8    0.52    0.21
  -1  10  -9    6.54    0.53
  -1  10  -9    7.07    0.55
  -1  10  -9    7.12    0.58
   1  10   9    7.73    0.64
   1  10   9    7.70    0.61
  -1 -10  -9    7.49    0.54
   1 -10   9    6.49    0.59
  -1 -10  -9    6.87    0.52
   1 -10   9    7.62    0.58
   1 -10   9    8.46    0.63
   1 -10   9    7.37    0.56
  -1  10 -10    0.40    0.22
   1  10  10    0.71    0.31
   1  10  10    0.26    0.28
  -1  10 -10    0.39    0.25
  -1  10 -10    0.15    0.28
  -1 -10 -10    0.68    0.25
  -1 -10 -10    0.66    0.25
   1 -10  10   -0.13    0.25
   1 -10  10    0.42    0.33
   1 -10  10    0.07    0.22
   1 -10  10    0.38    0.28
  -1  10 -11    8.54    0.73
   1  10  11    8.57    0.72
  -1  10 -11    8.61    0.65
   1  10  11    6.26    0.64
  -1 -10 -11    8.40    0.62
   1 -10  11    9.08    0.67
   1 -10  11    7.68    0.71
   1 -10  11    6.77    0.68
   1  10  12    0.32    0.35
  -1  10 -12    0.30    0.36
  -1  10 -12    0.68    0.32
   1  10  12    0.95    0.38
   1 -10  12    0.11    0.32
   1 -10  12    1.35    0.43
   1 -10  12    0.41    0.38
  -1 -10 -12    0.46    0.31
   1  10  13    9.49    0.83
  -1  10 -13    9.83    0.73
  -1  10 -13    9.64    0.84
   1  10  13    9.72    0.85
   1 -10  13    9.36    0.83
   1 -10  13   11.88    0.91
  -1  11  14   -0.04    0.34
  -1  11  14    0.67    0.44
   1  11 -14    0.61    0.40
  -1 -11  14    0.24    0.41
  -1 -11  14   -0.06    0.34
  -1  11  13    1.78    0.45
   1  11 -13    1.23    0.43
  -1  11  13    1.37    0.45
  -1 -11  13    1.47    0.45
  -1 -11  13    1.57    0.40
  -1 -11  13    1.71    0.49
  -1  11  12   29.46    1.29
   1  11 -12   29.64    1.28
   1  11 -12   29.06    1.13
  -1  11  12   29.80    1.24
  -1 -11  12   30.02    1.28
  -1 -11  12   30.99    1.22
  -1 -11  12   29.03    1.26
   1  11 -11    1.97    0.36
   1  11 -11    2.46    0.43
  -1  11  11    1.65    0.39
  -1  11  11    1.92    0.42
  -1 -11  11    1.84    0.43
  -1 -11  11    1.82    0.37
  -1 -11  11    1.97    0.41
   1  11 -10    0.08    0.20
   1  11 -10    0.15    0.25
   1  11 -10    0.36    0.23
  -1  11  10    0.05    0.26
  -1  11  10    0.28    0.24
  -1 -11  10   -0.01    0.21
  -1 -11  10    0.26    0.27
  -1 -11  10    0.19    0.29
  -1 -11  10    0.34    0.26
   1 -11 -10    0.18    0.20
   1  11  -9    2.70    0.42
   1  11  -9    4.20    0.43
  -1  11   9    2.61    0.42
  -1  11   9    3.62    0.44
   1  11  -9    3.78    0.40
   1 -11  -9    3.36    0.37
  -1 -11   9    3.56    0.46
  -1 -11   9    3.48    0.41
  -1 -11   9    3.75    0.45
  -1 -11   9    2.91    0.42
   1  11  -8   43.69    1.33
  -1  11   8   43.58    1.36
  -1  11   8   42.84    1.42
   1  11  -8   43.77    1.40
  -1  11   8   44.53    1.40
   1  11  -8   46.04    1.35
   1 -11  -8   44.77    1.31
  -1 -11   8   43.74    1.42
   1 -11  -8   44.18    1.30
  -1 -11   8   45.76    1.42
   1 -11  -8   44.68    1.31
  -1 -11   8   46.58    1.43
  -1 -11   8   45.78    1.40
   1  11  -7   23.28    0.92
   1  11  -7   24.11    0.87
  -1  11   7   24.57    0.90
  -1  11   7   26.08    0.99
  -1  11   7   24.48    0.93
   1  11  -7   25.19    0.89
  -1 -11   7   25.89    0.96
  -1 -11   7   24.01    0.83
   1 -11  -7   24.04    0.85
  -1 -11   7   24.23    0.93
  -1 -11   7   23.89    0.94
   1 -11  -7   24.66    0.88
  -1 -11   7   24.69    0.94
   1 -11  -7   26.24    0.87
  -1  11   6    0.23    0.18
   1  11  -6    0.21    0.19
  -1  11   6    0.31    0.19
   1  11  -6    0.36    0.17
  -1  11   6    0.12    0.22
   1  11  -6    0.64    0.20
  -1 -11   6    0.41    0.19
  -1 -11   6    0.05    0.19
   1 -11  -6    0.18    0.18
   1 -11  -6    0.00    0.15
   1 -11  -6    0.28    0.16
  -1 -11   6    0.23    0.21
  -1 -11   6    0.53    0.23
  -1 -11   6    0.42    0.22
  -1  11   5    0.08    0.16
   1  11  -5    0.10    0.12
   1  11  -5    0.18    0.17
   1  11  -5    0.05    0.15
  -1  11   5   -0.33    0.17
  -1  11   5   -0.08    0.13
   1  11  -5    0.00    0.13
   1  11  -5    0.07    0.13
  -1 -11   5    0.22    0.15
  -1 -11   5    0.02    0.16
  -1 -11   5    0.04    0.19
  -1 -11   5    0.11    0.16
   1 -11  -5   -0.06    0.12
  -1 -11   5    0.20    0.15
   1 -11  -5   -0.04    0.16
  -1  11   4   60.60    1.58
   1  11  -4   59.20    1.58
  -1  11   4   60.31    1.62
   1  11  -4   58.43    1.57
   1  11  -4   60.87    1.56
   1  11  -4   58.47    1.47
   1  11  -4   62.56    1.60
  -1  11   4   61.69    1.63
   1 -11  -4   58.99    1.47
   1 -11  -4   59.87    1.53
  -1 -11   4   59.97    1.63
  -1 -11   4   60.88    1.58
   1 -11  -4   61.56    1.62
  -1 -11   4   62.31    1.59
  -1 -11   4   61.44    1.66
  -1 -11   4   62.98    1.66
  -1  11   3   18.45    0.69
   1  11  -3   18.15    0.66
  -1  11   3   17.79    0.66
   1  11  -3   18.20    0.67
   1  11  -3   18.43    0.68
   1  11  -3   19.13    0.68
   1  11  -3   18.66    0.61
   1 -11  -3   18.74    0.62
   1 -11  -3   18.92    0.67
  -1 -11   3   20.21    0.74
  -1 -11   3   19.94    0.73
   1 -11  -3   18.89    0.72
  -1 -11   3   18.83    0.65
   1 -11  -3   20.23    0.72
  -1 -11   3   18.70    0.74
  -1 -11   3   18.31    0.69
  -1  11   2    2.89    0.28
   1  11  -2    2.55    0.27
   1  11  -2    2.98    0.25
   1  11  -2    3.07    0.29
   1  11  -2    3.11    0.30
   1  11  -2    2.81    0.27
  -1  11   2    2.65    0.27
  -1  11   2    2.56    0.28
  -1  11   2    2.41    0.27
  -1 -11   2    3.63    0.35
  -1 -11   2    2.80    0.29
   1 -11  -2    2.65    0.29
  -1 -11   2    2.65    0.30
   1 -11  -2    3.22    0.31
   1 -11  -2    2.52    0.28
  -1 -11   2    2.93    0.25
   1 -11  -2    2.45    0.26
  -1 -11   2    2.52    0.28
   1  11  -1    8.39    0.43
   1  11  -1    7.68    0.38
   1  11  -1    7.92    0.42
  -1  11   1    7.99    0.41
  -1  11   1    8.02    0.41
  -1  11   1    8.03    0.42
   1  11  -1    7.92    0.39
  -1  11   1    8.07    0.43
   1  11  -1    7.76    0.41
  -1 -11   1    7.70    0.44
  -1 -11   1    7.91    0.44
   1 -11  -1    7.65    0.41
  -1 -11   1    8.03    0.46
   1 -11  -1    7.51    0.43
  -1 -11   1    8.42    0.37
   1 -11  -1    8.08    0.46
  -1 -11   1    8.90    0.46
   1 -11  -1    7.87    0.34
   1 -11  -1    7.52    0.44
   1  11   0  146.36    3.36
   1  11   0  147.81    3.36
  -1  11   0  150.74    3.37
   1  11   0  143.59    3.36
  -1  11   0  149.77    3.37
  -1  11   0  141.15    3.31
   1  11   0  149.26    3.30
  -1  11   0  148.39    3.36
   1 -11   0  144.66    3.40
   1 -11   0  144.84    3.39
   1 -11   0  153.44    3.38
   1 -11   0  147.00    3.40
  -1 -11   0  150.25    3.25
  -1 -11   0  152.73    3.42
  -1 -11   0  147.05    3.40
  -1 -11   0  148.18    3.41
   1 -11   0  145.66    3.22
  -1 -11   0  152.37    3.37
   1  11   1    1.43    0.22
  -1  11  -1    1.27    0.21
   1  11   1    1.21    0.21
  -1  11  -1    1.17    0.21
  -1  11  -1    1.60    0.23
  -1  11  -1    1.43    0.16
   1  11   1    1.51    0.23
   1  11   1    1.58    0.19
  -1  11  -1    1.29    0.20
  -1 -11  -1    1.34    0.21
  -1 -11  -1    0.96    0.21
  -1 -11  -1    1.44    0.16
  -1 -11  -1    1.42    0.23
   1 -11   1    1.26    0.22
   1 -11   1    1.43    0.18
   1 -11   1    1.46    0.23
   1 -11   1    1.07    0.21
   1 -11   1    1.14    0.22
  -1 -11  -1    1.68    0.25
  -1  11  -2    4.55    0.35
   1  11   2    4.08    0.29
  -1  11  -2    4.25    0.29
   1  11   2    4.19    0.35
  -1  11  -2    4.34    0.35
   1  11   2    3.83    0.36
  -1  11  -2    4.67    0.35
  -1  11  -2    4.61    0.29
   1 -11   2    4.01    0.36
  -1 -11  -2    4.10    0.31
  -1 -11  -2    4.10    0.24
  -1 -11  -2    3.20    0.33
   1 -11   2    4.36    0.30
   1 -11   2    4.01    0.36
  -1 -11  -2    4.16    0.33
   1 -11   2    4.90    0.37
   1 -11   2    4.17    0.37
   1  11   3    0.38    0.18
  -1  11  -3    0.52    0.15
  -1  11  -3    0.52    0.17
   1  11   3    0.80    0.17
   1  11   3    0.80    0.22
  -1  11  -3    0.34    0.16
  -1  11  -3    0.22    0.16
   1 -11   3    0.47    0.17
  -1 -11  -3    0.55    0.20
   1 -11   3    0.38    0.16
  -1 -11  -3    0.69    0.19
  -1 -11  -3    0.53    0.15
   1 -11   3    0.46    0.20
  -1 -11  -3    0.43    0.16
   1 -11   3    0.77    0.20
  -1 -11  -3    0.51    0.17
   1 -11   3    0.54    0.20
  -1  11  -4   43.48    1.27
  -1  11  -4   43.72    1.25
   1  11   4   43.12    1.29
  -1  11  -4   41.80    1.14
  -1  11  -4   42.01    1.24
   1  11   4   44.94    1.30
   1  11   4   42.75    1.18
   1 -11   4   43.56    1.24
  -1 -11  -4   43.65    1.27
   1 -11   4   43.36    1.29
  -1 -11  -4   42.09    1.18
   1 -11   4   44.16    1.23
  -1 -11  -4   40.98    1.23
   1 -11   4   40.79    1.27
  -1 -11  -4   42.28    1.40
  -1 -11  -4   45.11    1.25
   1 -11   4   43.20    1.30
   1  11   5    2.21    0.27
  -1  11  -5    2.32    0.32
   1  11   5    1.74    0.30
   1  11   5    2.33    0.33
  -1  11  -5    2.27    0.30
  -1  11  -5    2.46    0.32
   1 -11   5    2.12    0.32
  -1 -11  -5    2.15    0.31
   1 -11   5    2.32    0.33
   1 -11   5    2.18    0.27
   1 -11   5    2.47    0.32
  -1 -11  -5    2.26    0.29
  -1 -11  -5    2.12    0.29
   1 -11   5    2.62    0.34
  -1  11  -6    0.75    0.22
   1  11   6    0.61    0.23
   1  11   6    0.41    0.26
  -1  11  -6    0.42    0.20
   1  11   6    0.34    0.18
  -1  11  -6    0.52    0.23
   1 -11   6    0.11    0.23
  -1 -11  -6    0.40    0.20
   1 -11   6    0.20    0.19
  -1 -11  -6    0.40    0.21
   1 -11   6    0.40    0.23
   1 -11   6    0.22    0.23
   1 -11   6    0.52    0.25
  -1 -11  -6    0.11    0.17
  -1  11  -7    9.47    0.58
   1  11   7   10.68    0.63
  -1  11  -7   10.52    0.58
  -1  11  -7    9.40    0.62
   1  11   7    8.73    0.58
   1  11   7   11.09    0.65
  -1 -11  -7   10.29    0.58
  -1 -11  -7    9.73    0.56
   1 -11   7    9.48    0.60
   1 -11   7    9.49    0.60
   1 -11   7    9.13    0.55
   1 -11   7   10.06    0.62
   1 -11   7    9.38    0.59
  -1 -11  -7   10.06    0.57
  -1  11  -8   17.57    0.79
  -1  11  -8   18.17    0.86
   1  11   8   17.15    0.83
   1  11   8   16.68    0.83
  -1  11  -8   18.81    0.81
   1 -11   8   18.74    0.84
   1 -11   8   18.31    0.87
  -1 -11  -8   18.05    0.80
   1 -11   8   19.44    0.87
   1 -11   8   19.21    0.88
  -1 -11  -8   17.45    0.77
  -1  11  -9    2.31    0.37
   1  11   9    1.86    0.38
  -1  11  -9    2.46    0.37
  -1  11  -9    2.79    0.43
   1  11   9    3.31    0.44
   1 -11   9    2.62    0.42
  -1 -11  -9    2.27    0.35
   1 -11   9    2.19    0.39
  -1 -11  -9    1.94    0.32
   1 -11   9    3.05    0.41
   1 -11   9    2.86    0.44
   1  11  10    2.34    0.44
  -1  11 -10    1.74    0.34
  -1  11 -10    2.18    0.38
   1  11  10    1.47    0.38
  -1  11 -10    2.13    0.41
   1 -11  10    2.05    0.40
   1 -11  10    1.35    0.32
  -1 -11 -10    1.65    0.34
   1 -11  10    1.71    0.42
   1 -11  10    2.09    0.40
  -1 -11 -10    1.10    0.30
   1  11  11    1.12    0.38
  -1  11 -11    1.09    0.39
   1  11  11    1.42    0.40
  -1  11 -11    0.80    0.33
  -1 -11 -11    0.45    0.28
   1 -11  11    1.08    0.36
   1 -11  11    0.32    0.34
   1 -11  11    1.11    0.41
  -1  11 -12   11.71    0.79
  -1  11 -12   11.57    0.85
   1  11  12   11.49    0.86
   1  11  12   12.36    0.89
  -1 -11 -12   10.16    0.72
   1 -11  12   11.50    0.88
   1 -11  12   11.85    0.91
   1 -11  12   10.56    0.79
  -1  11 -13    6.74    0.74
  -1  11 -13    5.55    0.60
   1  11  13    5.82    0.68
   1  11  13    6.41    0.72
   1 -11  13    6.12    0.75
   1 -11  13    5.34    0.69
   1  12 -13   11.61    0.88
  -1  12  13   11.18    0.87
  -1  12  13   11.74    0.84
  -1 -12  13   10.91    0.91
  -1 -12  13   12.71    0.92
  -1 -12  13   10.11    0.78
   1  12 -12   -0.35    0.26
  -1  12  12   -0.05    0.29
  -1  12  12   -0.46    0.31
   1  12 -12    0.10    0.33
  -1 -12  12    0.08    0.30
  -1 -12  12    0.40    0.36
  -1 -12  12    0.03    0.30
   1  12 -11    6.20    0.57
  -1  12  11    7.83    0.66
  -1  12  11    6.66    0.67
   1  12 -11    7.47    0.66
  -1 -12  11    7.03    0.68
  -1 -12  11    8.85    0.72
  -1 -12  11    7.27    0.66
  -1  12  10   14.82    0.79
   1  12 -10   14.24    0.83
   1  12 -10   14.82    0.75
  -1  12  10   15.55    0.89
   1  12 -10   16.15    0.76
  -1  12  10   15.14    0.81
  -1 -12  10   15.73    0.84
  -1 -12  10   14.36    0.84
  -1 -12  10   15.08    0.78
  -1 -12  10   14.55    0.84
   1 -12 -10   14.43    0.70
   1  12  -9    3.44    0.40
   1  12  -9    3.61    0.40
  -1  12   9    3.25    0.47
   1  12  -9    3.11    0.44
  -1  12   9    3.39    0.41
  -1  12   9    4.19    0.47
  -1 -12   9    4.18    0.49
  -1 -12   9    3.43    0.45
  -1 -12   9    3.78    0.47
  -1 -12   9    2.85    0.40
   1 -12  -9    3.62    0.39
  -1  12   8    0.85    0.32
   1  12  -8    0.64    0.24
   1  12  -8    0.20    0.24
   1  12  -8    0.53    0.24
  -1  12   8    0.50    0.25
  -1  12   8    0.21    0.24
   1 -12  -8    0.69    0.23
   1 -12  -8    0.38    0.21
   1 -12  -8    0.52    0.23
  -1 -12   8    0.80    0.30
  -1 -12   8    0.36    0.25
  -1 -12   8    0.65    0.28
  -1 -12   8    0.96    0.29
  -1  12   7   15.65    0.78
   1  12  -7   15.96    0.71
   1  12  -7   16.78    0.72
  -1  12   7   16.27    0.72
   1  12  -7   15.49    0.75
  -1  12   7   15.82    0.74
   1 -12  -7   16.14    0.69
  -1 -12   7   15.98    0.76
   1 -12  -7   17.01    0.73
  -1 -12   7   15.94    0.67
   1 -12  -7   15.06    0.66
  -1 -12   7   16.84    0.78
  -1 -12   7   15.93    0.76
  -1 -12   7   15.58    0.77
  -1  12   6   34.89    1.18
   1  12  -6   34.42    1.10
   1  12  -6   33.75    1.10
  -1  12   6   33.89    1.11
   1  12  -6   37.26    1.16
  -1  12   6   31.99    1.13
  -1 -12   6   35.43    1.17
  -1 -12   6   35.89    1.19
  -1 -12   6   35.50    1.15
  -1 -12   6   35.32    1.09
   1 -12  -6   36.24    1.14
  -1 -12   6   33.41    1.16
   1  12  -5    8.50    0.48
  -1  12   5    8.53    0.55
   1  12  -5    8.21    0.51
   1  12  -5    7.35    0.47
  -1  12   5    9.29    0.52
   1  12  -5    8.35    0.45
  -1  12   5    7.85    0.47
  -1 -12   5    7.85    0.55
   1 -12  -5    8.00    0.48
  -1 -12   5    7.06    0.53
  -1 -12   5    7.69    0.50
  -1 -12   5    8.05    0.49
   1 -12  -5    7.53    0.49
  -1 -12   5    7.69    0.48
  -1  12   4    5.97    0.40
  -1  12   4    5.97    0.47
   1  12  -4    5.68    0.41
  -1  12   4    6.50    0.44
   1  12  -4    5.89    0.42
   1  12  -4    5.86    0.41
   1  12  -4    6.01    0.40
   1  12  -4    5.92    0.35
  -1 -12   4    5.70    0.40
   1 -12  -4    6.26    0.46
  -1 -12   4    6.50    0.49
  -1 -12   4    6.01    0.42
  -1 -12   4    6.35    0.46
   1 -12  -4    5.89    0.38
  -1 -12   4    5.79    0.46
   1  12  -3   19.81    0.72
   1  12  -3   18.14    0.69
   1  12  -3   17.76    0.70
   1  12  -3   20.54    0.72
  -1  12   3   18.22    0.72
   1  12  -3   19.13    0.64
  -1  12   3   19.43    0.71
   1 -12  -3   19.45    0.66
  -1 -12   3   19.65    0.74
  -1 -12   3   19.65    0.76
  -1 -12   3   18.56    0.77
   1 -12  -3   18.46    0.69
  -1 -12   3   19.32    0.76
   1 -12  -3   20.15    0.76
  -1 -12   3   19.60    0.69
   1 -12  -3   19.19    0.75
  -1  12   2   43.16    1.22
   1  12  -2   42.57    1.21
   1  12  -2   41.66    1.13
  -1  12   2   42.13    1.22
   1  12  -2   40.87    1.20
   1  12  -2   43.18    1.17
  -1  12   2   43.18    1.20
  -1  12   2   41.83    1.21
   1  12  -2   41.26    1.19
  -1 -12   2   43.57    1.26
   1 -12  -2   43.38    1.17
  -1 -12   2   41.49    1.26
  -1 -12   2   40.89    1.14
   1 -12  -2   42.11    1.21
   1 -12  -2   42.65    1.25
  -1 -12   2   42.01    1.24
  -1 -12   2   41.97    1.24
   1 -12  -2   42.52    1.24
   1  12  -1   10.36    0.51
   1  12  -1   11.10    0.51
  -1  12   1   11.05    0.50
  -1  12   1   11.76    0.52
   1  12  -1   11.15    0.48
   1  12  -1   11.25    0.52
  -1  12   1   11.24    0.53
  -1  12   1   11.73    0.53
   1  12  -1   11.51    0.48
   1 -12  -1   10.76    0.54
  -1 -12   1   11.66    0.56
  -1 -12   1   11.44    0.54
  -1 -12   1   10.81    0.55
   1 -12  -1   12.58    0.57
  -1 -12   1   11.30    0.46
   1 -12  -1   11.42    0.55
  -1 -12   1   10.96    0.55
   1 -12  -1   10.96    0.51
  -1  12   0    4.72    0.29
   1  12   0    3.92    0.31
  -1  12   0    4.59    0.35
  -1  12   0    5.07    0.37
   1  12   0    4.59    0.32
  -1  12   0    4.31    0.34
   1  12   0    5.68    0.37
   1  12   0    4.27    0.35
  -1  12   0    4.65    0.32
   1  12   0    4.50    0.35
   1 -12   0    3.80    0.37
  -1 -12   0    4.29    0.27
   1 -12   0    4.56    0.37
  -1 -12   0    3.87    0.37
  -1 -12   0    4.27    0.39
   1 -12   0    4.40    0.36
  -1 -12   0    5.16    0.39
   1 -12   0    3.60    0.36
  -1 -12   0    4.86    0.37
  -1  12  -1   39.62    1.05
   1  12   1   39.52    1.17
   1  12   1   40.49    1.18
  -1  12  -1   41.56    1.19
  -1  12  -1   41.47    1.13
  -1  12  -1   41.40    1.18
   1  12   1   40.07    1.10
   1  12   1   41.32    1.19
  -1  12  -1   41.91    1.19
  -1 -12  -1   41.20    1.16
  -1 -12  -1   41.02    1.22
   1 -12   1   40.55    1.20
   1 -12   1   40.02    1.07
  -1 -12  -1   41.98    1.21
   1 -12   1   40.08    1.21
   1 -12   1   40.40    1.20
  -1 -12  -1   41.15    1.22
   1 -12   1   39.71    1.21
  -1  12  -2   18.17    0.70
  -1  12  -2   17.92    0.64
   1  12   2   19.03    0.65
   1  12   2   19.35    0.74
  -1  12  -2   18.75    0.71
   1  12   2   18.38    0.72
  -1  12  -2   19.10    0.71
   1  12   2   18.63    0.72
   1 -12   2   17.60    0.75
  -1 -12  -2   19.29    0.75
  -1 -12  -2   19.65    0.76
   1 -12   2   17.50    0.71
   1 -12   2   19.64    0.75
  -1 -12  -2   18.38    0.67
   1 -12   2   20.16    0.76
   1 -12   2   18.56    0.64
  -1 -12  -2   18.57    0.71
   1  12   3   10.28    0.56
  -1  12  -3    9.32    0.53
   1  12   3    9.87    0.54
  -1  12  -3    9.08    0.50
  -1  12  -3    9.72    0.51
   1  12   3   10.21    0.47
  -1  12  -3   10.10    0.46
  -1 -12  -3    9.36    0.49
  -1 -12  -3   10.80    0.56
  -1 -12  -3    9.42    0.50
  -1 -12  -3   11.88    0.48
   1 -12   3    9.56    0.55
   1 -12   3   10.87    0.58
   1 -12   3   10.01    0.48
   1 -12   3   10.47    0.57
   1 -12   3   10.01    0.54
   1  12   4    1.78    0.24
  -1  12  -4    1.90    0.28
  -1  12  -4    1.88    0.24
  -1  12  -4    2.13    0.31
   1  12   4    1.88    0.30
  -1  12  -4    1.51    0.26
   1  12   4    2.04    0.31
   1 -12   4    2.48    0.35
   1 -12   4    2.17    0.29
  -1 -12  -4    1.72    0.27
   1 -12   4    2.02    0.31
  -1 -12  -4    1.99    0.30
  -1 -12  -4    1.76    0.25
  -1 -12  -4    1.72    0.28
   1 -12   4    2.04    0.32
   1 -12   4    1.75    0.27
  -1  12  -5    5.54    0.46
   1  12   5    5.57    0.47
   1  12   5    6.79    0.51
  -1  12  -5    5.51    0.44
  -1  12  -5    5.20    0.43
   1  12   5    5.47    0.39
   1 -12   5    5.75    0.48
  -1 -12  -5    5.48    0.43
   1 -12   5    6.00    0.44
  -1 -12  -5    4.89    0.42
   1 -12   5    6.15    0.45
   1 -12   5    5.61    0.49
   1 -12   5    5.75    0.50
  -1 -12  -5    5.57    0.48
   1  12   6   33.38    1.15
  -1  12  -6   31.53    1.08
  -1  12  -6   30.73    1.07
   1  12   6   30.26    1.12
  -1  12  -6   31.71    1.13
   1 -12   6   31.59    1.13
  -1 -12  -6   33.85    1.09
   1 -12   6   32.22    1.13
   1 -12   6   32.55    1.10
   1 -12   6   32.01    1.04
  -1 -12  -6   29.69    1.05
  -1 -12  -6   33.88    1.10
   1 -12   6   33.96    1.17
   1  12   7    3.31    0.42
   1  12   7    2.78    0.41
  -1  12  -7    2.74    0.40
  -1  12  -7    3.68    0.42
  -1  12  -7    3.63    0.41
  -1 -12  -7    3.13    0.38
   1 -12   7    3.76    0.47
  -1 -12  -7    3.20    0.38
   1 -12   7    3.06    0.41
   1 -12   7    3.25    0.42
  -1 -12  -7    3.31    0.38
   1 -12   7    2.47    0.37
   1 -12   7    2.63    0.40
   1  12   8   -0.28    0.22
  -1  12  -8   -0.02    0.20
  -1  12  -8   -0.05    0.21
  -1  12  -8   -0.20    0.21
   1  12   8   -0.13    0.24
   1 -12   8   -0.03    0.23
   1 -12   8    0.33    0.29
   1 -12   8   -0.22    0.21
  -1 -12  -8   -0.25    0.17
   1 -12   8    0.20    0.23
  -1 -12  -8   -0.03    0.20
  -1  12  -9    2.89    0.41
   1  12   9    4.04    0.49
  -1  12  -9    3.13    0.47
  -1  12  -9    2.94    0.41
   1  12   9    2.59    0.46
   1 -12   9    2.94    0.41
   1 -12   9    4.18    0.52
  -1 -12  -9    3.17    0.41
   1 -12   9    2.64    0.42
  -1 -12  -9    3.43    0.41
   1 -12   9    3.60    0.47
  -1  12 -10   10.30    0.70
   1  12  10    9.92    0.75
  -1  12 -10   10.15    0.77
   1  12  10   10.36    0.76
  -1 -12 -10    9.65    0.67
   1 -12  10    9.19    0.69
   1 -12  10   10.45    0.74
   1 -12  10   10.78    0.78
   1 -12  10   11.66    0.80
   1  12  11    2.79    0.52
  -1  12 -11    2.09    0.40
   1  12  11    2.19    0.47
  -1  12 -11    1.84    0.43
   1 -12  11    2.02    0.48
  -1 -12 -11    2.35    0.42
   1 -12  11    2.52    0.47
   1 -12  11    1.64    0.45
  -1  12 -12    1.67    0.40
   1  12  12    2.66    0.51
   1  12  12    2.43    0.52
  -1  12 -12    1.99    0.49
   1 -12  12    1.98    0.45
   1 -12  12    2.44    0.53
   1 -12  12    2.20    0.49
   1  13 -13    4.17    0.64
  -1  13  13    4.51    0.65
  -1  13  13    5.25    0.63
  -1 -13  13    4.82    0.67
  -1 -13  13    5.04    0.67
  -1 -13  13    6.22    0.67
  -1  13  12    5.53    0.66
  -1  13  12    5.97    0.66
   1  13 -12    7.32    0.74
   1  13 -12    5.90    0.57
  -1 -13  12    5.45    0.66
  -1 -13  12    5.44    0.67
  -1 -13  12    5.50    0.62
   1  13 -11    5.05    0.61
   1  13 -11    4.52    0.51
  -1  13  11    5.40    0.64
  -1  13  11    5.35    0.60
  -1 -13  11    5.04    0.62
  -1 -13  11    5.62    0.61
  -1 -13  11    4.17    0.56
  -1  13  10   -0.04    0.26
   1  13 -10   -0.12    0.27
   1  13 -10    0.04    0.24
   1  13 -10   -0.18    0.20
  -1  13  10    0.14    0.31
  -1 -13  10    0.59    0.31
  -1 -13  10    0.20    0.27
  -1 -13  10   -0.10    0.27
  -1 -13  10   -0.36    0.26
  -1  13   9   14.94    0.83
  -1  13   9   15.04    0.80
   1  13  -9   16.09    0.84
   1  13  -9   13.99    0.72
  -1  13   9   14.52    0.75
   1  13  -9   13.77    0.73
  -1 -13   9   13.65    0.79
   1 -13  -9   12.92    0.68
  -1 -13   9   14.41    0.82
  -1 -13   9   14.41    0.78
  -1 -13   9   14.76    0.82
   1  13  -8    0.23    0.22
  -1  13   8    0.02    0.20
   1  13  -8    0.06    0.20
  -1  13   8    0.47    0.28
   1  13  -8    0.49    0.27
  -1  13   8    0.29    0.22
  -1 -13   8   -0.01    0.23
  -1 -13   8    0.22    0.27
  -1 -13   8    0.30    0.24
   1 -13  -8    0.39    0.23
  -1 -13   8    0.56    0.28
  -1  13   7   30.09    1.10
   1  13  -7   30.31    1.10
  -1  13   7   30.65    1.14
   1  13  -7   30.08    1.05
   1  13  -7   30.16    1.05
  -1  13   7   30.54    1.06
  -1 -13   7   31.62    1.04
  -1 -13   7   29.96    1.10
  -1 -13   7   32.29    1.14
  -1 -13   7   28.91    1.12
  -1 -13   7   29.08    1.12
   1 -13  -7   30.17    1.06
   1  13  -6    1.09    0.25
  -1  13   6    1.06    0.26
  -1  13   6    0.62    0.28
  -1  13   6    1.74    0.30
   1  13  -6    1.49    0.30
   1  13  -6    1.26    0.26
  -1 -13   6    1.06    0.28
  -1 -13   6    1.10    0.25
   1 -13  -6    1.36    0.28
  -1 -13   6    1.02    0.29
  -1 -13   6    0.64    0.26
  -1 -13   6    0.85    0.28
   1  13  -5   14.46    0.64
   1  13  -5   15.06    0.67
  -1  13   5   15.95    0.72
   1  13  -5   15.80    0.68
  -1  13   5   14.82    0.66
   1  13  -5   14.87    0.69
  -1  13   5   15.82    0.73
  -1 -13   5   14.66    0.71
  -1 -13   5   14.99    0.68
  -1 -13   5   14.34    0.73
  -1 -13   5   14.86    0.75
  -1 -13   5   15.66    0.68
   1 -13  -5   15.01    0.70
  -1  13   4    8.03    0.53
   1  13  -4    8.38    0.50
   1  13  -4    8.77    0.51
   1  13  -4    8.59    0.48
   1  13  -4    7.47    0.48
  -1  13   4    8.88    0.50
  -1 -13   4    8.43    0.48
  -1 -13   4    8.43    0.52
  -1 -13   4    8.53    0.53
   1 -13  -4    8.05    0.53
  -1 -13   4    8.34    0.55
  -1 -13   4    8.37    0.57
   1 -13  -4    8.10    0.46
   1 -13  -4    8.33    0.53
   1  13  -3   22.86    0.83
   1  13  -3   22.80    0.82
  -1  13   3   26.28    0.88
  -1  13   3   22.11    0.83
   1  13  -3   22.35    0.73
  -1  13   3   24.90    0.84
  -1  13   3   24.29    0.87
   1  13  -3   23.12    0.82
   1  13  -3   23.09    0.81
   1 -13  -3   23.07    0.82
   1 -13  -3   22.87    0.77
   1 -13  -3   23.47    0.88
   1 -13  -3   23.76    0.87
  -1 -13   3   22.72    0.90
  -1 -13   3   23.19    0.79
  -1 -13   3   23.82    0.87
  -1 -13   3   22.38    0.88
  -1 -13   3   22.78    0.87
   1  13  -2    1.67    0.23
  -1  13   2    1.52    0.26
  -1  13   2    1.46    0.25
   1  13  -2    1.68    0.26
   1  13  -2    1.49    0.25
   1  13  -2    0.95    0.22
   1  13  -2    1.66    0.25
  -1  13   2    1.50    0.25
  -1  13   2    1.39    0.24
  -1 -13   2    1.91    0.24
  -1 -13   2    1.56    0.27
  -1 -13   2    1.44    0.27
  -1 -13   2    1.46    0.27
   1 -13  -2    1.71    0.29
  -1 -13   2    1.64    0.29
   1 -13  -2    1.74    0.25
   1 -13  -2    2.03    0.29
   1 -13  -2    1.41    0.26
   1  13  -1   19.85    0.75
  -1  13   1   21.01    0.75
   1  13  -1   19.80    0.75
  -1  13   1   19.21    0.73
  -1  13   1   20.65    0.76
   1  13  -1   19.55    0.70
   1  13  -1   18.83    0.68
  -1  13   1   21.05    0.76
   1  13  -1   20.07    0.75
   1 -13  -1   19.64    0.77
  -1 -13   1   20.57    0.80
  -1 -13   1   20.61    0.80
   1 -13  -1   18.51    0.77
   1 -13  -1   22.24    0.81
  -1 -13   1   19.90    0.67
  -1 -13   1   19.96    0.78
  -1 -13   1   20.17    0.80
   1 -13  -1   19.75    0.74
  -1  13   0    7.98    0.46
   1  13   0    7.56    0.46
   1  13   0    9.10    0.46
  -1  13   0    8.12    0.47
   1  13   0    8.48    0.48
  -1  13   0    7.80    0.47
  -1  13   0    7.91    0.44
   1  13   0    8.20    0.43
   1  13   0    7.92    0.47
  -1  13   0    7.69    0.39
  -1 -13   0    8.56    0.49
  -1 -13   0    8.24    0.50
   1 -13   0    8.18    0.50
  -1 -13   0    8.99    0.54
  -1 -13   0    8.00    0.50
   1 -13   0    8.42    0.51
   1 -13   0    8.68    0.50
   1 -13   0    9.03    0.51
  -1  13  -1   32.39    1.02
   1  13   1   31.38    1.02
  -1  13  -1   31.59    1.01
   1  13   1   31.31    0.94
  -1  13  -1   31.16    0.96
   1  13   1   31.97    1.02
   1  13   1   31.27    1.01
  -1  13  -1   31.97    1.01
  -1 -13  -1   31.34    1.06
   1 -13   1   31.50    1.05
   1 -13   1   31.13    1.04
   1 -13   1   31.01    1.04
  -1 -13  -1   30.45    1.04
  -1 -13  -1   31.48    1.04
   1 -13   1   32.70    1.07
  -1 -13  -1   33.18    1.01
   1  13   2    2.99    0.34
   1  13   2    2.67    0.32
  -1  13  -2    2.70    0.32
   1  13   2    2.83    0.36
   1  13   2    3.00    0.29
  -1  13  -2    3.24    0.35
  -1  13  -2    3.26    0.34
  -1  13  -2    3.11    0.31
  -1 -13  -2    2.81    0.30
   1 -13   2    2.82    0.35
   1 -13   2    2.50    0.33
  -1 -13  -2    2.30    0.33
  -1 -13  -2    2.56    0.32
   1 -13   2    3.14    0.38
  -1 -13  -2    2.94    0.36
   1 -13   2    3.06    0.36
   1 -13   2    2.33    0.27
  -1  13  -3    8.48    0.51
  -1  13  -3    8.03    0.44
  -1  13  -3    8.01    0.50
   1  13   3    9.75    0.46
  -1  13  -3    8.00    0.50
   1  13   3    8.90    0.54
  -1 -13  -3    8.34    0.48
  -1 -13  -3    8.33    0.56
   1 -13   3    9.05    0.55
   1 -13   3    8.75    0.55
   1 -13   3    9.03    0.48
   1 -13   3    7.84    0.55
  -1 -13  -3    9.25    0.47
   1 -13   3    8.28    0.53
  -1  13  -4    2.03    0.32
   1  13   4    2.35    0.34
  -1  13  -4    1.70    0.28
  -1  13  -4    2.08    0.26
   1  13   4    2.20    0.29
   1  13   4    1.88    0.32
  -1  13  -4    1.74    0.29
  -1 -13  -4    2.32    0.29
   1 -13   4    2.00    0.31
   1 -13   4    1.89    0.30
  -1 -13  -4    1.93    0.31
   1 -13   4    1.68    0.31
  -1 -13  -4    2.61    0.35
   1 -13   4    2.41    0.35
   1 -13   4    1.93    0.33
  -1 -13  -4    1.82    0.29
   1  13   5   14.68    0.73
   1  13   5   14.66    0.73
  -1  13  -5   15.35    0.74
  -1  13  -5   14.21    0.69
  -1  13  -5   14.36    0.69
   1 -13   5   14.06    0.72
   1 -13   5   16.51    0.71
   1 -13   5   13.96    0.68
  -1 -13  -5   15.05    0.69
   1 -13   5   13.69    0.72
  -1 -13  -5   15.07    0.72
   1 -13   5   16.46    0.76
  -1 -13  -5   14.80    0.69
  -1  13  -6    0.47    0.22
   1  13   6    0.66    0.28
  -1  13  -6    0.25    0.21
   1  13   6    0.02    0.22
  -1  13  -6    0.36    0.26
   1 -13   6    0.59    0.26
   1 -13   6   -0.16    0.23
   1 -13   6    0.25    0.25
   1 -13   6    0.23    0.24
  -1 -13  -6    0.42    0.22
   1 -13   6    0.59    0.23
  -1 -13  -6    0.36    0.24
  -1 -13  -6    0.44    0.22
   1  13   7   16.65    0.83
  -1  13  -7   16.20    0.77
   1  13   7   15.15    0.82
  -1  13  -7   15.82    0.77
  -1  13  -7   16.05    0.81
   1 -13   7   16.46    0.81
   1 -13   7   18.66    0.88
  -1 -13  -7   16.53    0.78
   1 -13   7   17.41    0.84
   1 -13   7   17.07    0.83
  -1 -13  -7   18.36    0.81
   1 -13   7   17.98    1.05
  -1 -13  -7   15.67    0.76
  -1  13  -8    0.74    0.28
   1  13   8    0.96    0.34
  -1  13  -8    0.90    0.27
  -1  13  -8    0.60    0.30
   1  13   8    0.87    0.31
  -1 -13  -8    1.02    0.29
   1 -13   8    0.64    0.31
   1 -13   8    0.62    0.29
   1 -13   8    0.95    0.31
   1 -13   8    1.09    0.33
  -1 -13  -8    0.90    0.27
   1  13   9   12.74    0.84
  -1  13  -9   12.01    0.71
  -1  13  -9   11.93    0.81
   1  13   9   13.03    0.81
   1 -13   9   12.94    0.81
   1 -13   9   12.49    0.79
  -1 -13  -9   11.77    0.72
   1 -13   9   13.62    0.81
  -1 -13  -9   11.29    0.69
   1 -13   9   12.52    0.81
  -1  13 -10    0.33    0.35
   1  13  10   -0.69    0.28
   1  13  10   -0.21    0.27
  -1  13 -10    0.29    0.29
   1 -13  10    0.51    0.32
   1 -13  10   -0.02    0.34
  -1 -13 -10    0.06    0.26
   1 -13  10    0.07    0.30
  -1  13 -11   10.02    0.72
   1  13  11    9.22    0.83
   1  13  11    9.86    0.78
  -1  13 -11    9.84    0.82
   1 -13  11    9.82    0.80
   1 -13  11    9.51    0.80
   1 -13  11    9.70    0.80
  -1 -13 -11    8.91    0.69
  -1  13 -12    1.83    0.47
   1  13  12    1.85    0.48
   1  13  12    2.25    0.50
  -1  13 -12    1.50    0.40
   1 -13  12    1.24    0.49
   1 -13  12    3.35    0.54
   1 -13  12    1.59    0.48
  -1  14  12    0.05    0.36
   1  14 -12    0.17    0.29
   1  14 -12    0.36    0.38
  -1  14  12   -0.13    0.38
  -1 -14  12    0.49    0.39
  -1 -14  12    0.47    0.36
  -1 -14  12    0.23    0.36
  -1  14  11    1.78    0.42
   1  14 -11    1.78    0.38
  -1  14  11    1.31    0.43
   1  14 -11    2.39    0.48
  -1 -14  11    0.51    0.38
  -1 -14  11    1.06    0.39
  -1 -14  11    1.43    0.41
  -1  14  10   17.15    0.96
   1  14 -10   16.71    0.85
  -1  14  10   17.10    0.92
   1  14 -10   17.51    0.92
  -1 -14  10   16.92    0.92
  -1 -14  10   16.51    0.91
  -1 -14  10   18.18    0.96
  -1  14   9    1.60    0.41
   1  14  -9    1.12    0.34
   1  14  -9    1.73    0.33
  -1  14   9    1.73    0.37
   1  14  -9    1.07    0.30
  -1 -14   9    1.29    0.36
  -1 -14   9    1.73    0.42
  -1 -14   9    1.50    0.38
  -1 -14   9    0.86    0.35
   1  14  -8   -0.03    0.21
  -1  14   8   -0.12    0.20
   1  14  -8    0.19    0.25
   1  14  -8   -0.40    0.17
  -1  14   8   -0.28    0.22
  -1  14   8   -0.15    0.27
  -1 -14   8    0.34    0.27
  -1 -14   8   -0.02    0.23
  -1 -14   8    0.22    0.27
  -1 -14   8   -0.16    0.23
   1 -14  -8   -0.28    0.21
  -1  14   7    1.84    0.34
  -1  14   7    1.28    0.34
   1  14  -7    1.71    0.31
  -1  14   7    2.10    0.34
   1  14  -7    1.23    0.31
   1  14  -7    1.37    0.31
  -1 -14   7    1.29    0.31
  -1 -14   7    1.99    0.31
   1 -14  -7    1.33    0.31
  -1 -14   7    1.69    0.36
  -1 -14   7    2.04    0.38
  -1 -14   7    1.30    0.35
   1  14  -6   38.75    1.25
  -1  14   6   40.13    1.26
   1  14  -6   38.72    1.25
  -1  14   6   40.34    1.34
  -1  14   6   38.67    1.31
   1  14  -6   39.20    1.29
  -1 -14   6   39.93    1.28
  -1 -14   6   39.11    1.34
  -1 -14   6   38.78    1.33
  -1 -14   6   42.20    1.28
  -1 -14   6   39.02    1.34
   1 -14  -6   40.09    1.29
  -1  14   5    0.76    0.29
  -1  14   5    1.35    0.27
   1  14  -5    0.81    0.26
   1  14  -5    1.12    0.26
   1  14  -5    1.11    0.25
   1  14  -5    1.04    0.25
   1 -14  -5    1.14    0.27
  -1 -14   5    0.86    0.26
  -1 -14   5    0.98    0.30
  -1 -14   5    1.06    0.31
  -1 -14   5    1.21    0.27
  -1 -14   5    0.79    0.24
  -1  14   4   -0.21    0.16
  -1  14   4   -0.05    0.19
   1  14  -4   -0.10    0.19
   1  14  -4    0.09    0.16
   1  14  -4   -0.19    0.17
   1  14  -4    0.13    0.18
   1 -14  -4    0.05    0.21
  -1 -14   4   -0.12    0.16
   1 -14  -4   -0.32    0.17
   1 -14  -4   -0.11    0.16
  -1 -14   4   -0.11    0.19
  -1 -14   4   -0.32    0.22
  -1 -14   4   -0.11    0.20
  -1 -14   4   -0.51    0.19
   1  14  -3    2.95    0.34
  -1  14   3    2.64    0.35
   1  14  -3    2.74    0.34
  -1  14   3    2.66    0.35
   1  14  -3    3.14    0.33
  -1  14   3    2.91    0.36
  -1  14   3    3.14    0.35
   1  14  -3    2.96    0.34
  -1 -14   3    3.11    0.41
  -1 -14   3    3.08    0.38
   1 -14  -3    2.35    0.29
   1 -14  -3    2.85    0.34
  -1 -14   3    2.68    0.31
  -1 -14   3    2.44    0.34
   1 -14  -3    2.92    0.36
   1 -14  -3    2.90    0.36
  -1 -14   3    3.39    0.38
  -1  14   2   38.63    1.19
   1  14  -2   38.98    1.16
  -1  14   2   39.25    1.20
   1  14  -2   36.07    1.16
   1  14  -2   36.35    1.12
   1  14  -2   37.43    1.17
   1  14  -2   36.33    1.07
  -1  14   2   39.64    1.19
  -1  14   2   40.05    1.18
  -1 -14   2   39.06    1.23
  -1 -14   2   37.17    1.24
   1 -14  -2   38.80    1.14
   1 -14  -2   37.41    1.23
   1 -14  -2   38.33    1.22
  -1 -14   2   39.66    1.23
  -1 -14   2   35.93    1.21
   1 -14  -2   36.79    1.18
  -1 -14   2   36.52    1.08
   1  14  -1    0.87    0.20
  -1  14   1    0.62    0.20
   1  14  -1    0.38    0.20
   1  14  -1    0.81    0.23
   1  14  -1    0.82    0.21
  -1  14   1    0.75    0.21
  -1  14   1    0.66    0.22
  -1  14   1    0.77    0.22
   1  14  -1    0.77    0.23
  -1 -14   1    0.81    0.25
  -1 -14   1    0.57    0.24
   1 -14  -1    0.58    0.22
   1 -14  -1    0.87    0.24
  -1 -14   1    0.84    0.26
   1 -14  -1    0.46    0.21
  -1 -14   1    0.70    0.25
   1 -14  -1    1.20    0.27
  -1  14   0    3.13    0.35
  -1  14   0    4.27    0.38
   1  14   0    3.27    0.33
   1  14   0    3.56    0.37
  -1  14   0    4.32    0.39
   1  14   0    4.24    0.34
   1  14   0    4.63    0.40
   1  14   0    4.01    0.38
  -1  14   0    3.62    0.36
   1 -14   0    2.89    0.36
  -1 -14   0    4.07    0.42
   1 -14   0    4.86    0.44
  -1 -14   0    3.34    0.39
   1 -14   0    4.05    0.43
  -1 -14   0    3.33    0.38
  -1 -14   0    3.72    0.40
   1 -14   0    3.34    0.38
   1  14   1    0.33    0.20
  -1  14  -1    0.10    0.17
  -1  14  -1    0.19    0.17
  -1  14  -1   -0.04    0.18
   1  14   1    0.06    0.16
   1  14   1    0.17    0.19
   1  14   1    0.37    0.18
  -1  14  -1    0.00    0.17
   1 -14   1    0.24    0.21
   1 -14   1   -0.11    0.18
  -1 -14  -1   -0.03    0.17
  -1 -14  -1    0.11    0.21
  -1 -14  -1    0.24    0.21
   1 -14   1    0.04    0.19
  -1 -14  -1   -0.24    0.17
   1 -14   1    0.01    0.20
  -1  14  -2   91.01    2.28
  -1  14  -2   89.55    2.27
   1  14   2   91.79    2.31
   1  14   2   88.43    2.28
  -1  14  -2   91.29    2.21
   1  14   2   90.34    2.19
   1  14   2   90.36    2.28
  -1  14  -2   88.34    2.27
   1 -14   2   88.19    2.31
   1 -14   2   87.63    2.33
  -1 -14  -2   86.99    2.32
   1 -14   2   89.14    2.32
  -1 -14  -2   91.57    2.22
  -1 -14  -2   88.70    2.33
   1 -14   2   90.91    2.33
  -1 -14  -2   87.92    2.27
   1  14   3    0.83    0.25
   1  14   3    1.19    0.29
  -1  14  -3    0.39    0.21
  -1  14  -3    0.59    0.21
  -1  14  -3    0.27    0.20
  -1  14  -3    0.73    0.21
  -1 -14  -3    0.63    0.22
  -1 -14  -3    1.16    0.29
  -1 -14  -3    0.57    0.25
   1 -14   3    0.58    0.25
   1 -14   3    1.07    0.26
   1 -14   3    0.53    0.24
   1 -14   3    0.64    0.26
   1 -14   3    0.98    0.23
  -1  14  -4    4.02    0.42
  -1  14  -4    5.46    0.46
   1  14   4    4.39    0.46
  -1  14  -4    5.87    0.48
  -1  14  -4    5.08    0.40
   1  14   4    5.13    0.49
   1 -14   4    5.33    0.51
  -1 -14  -4    4.68    0.43
   1 -14   4    5.55    0.45
   1 -14   4    5.39    0.51
   1 -14   4    4.50    0.44
  -1 -14  -4    4.39    0.47
   1 -14   4    6.05    0.51
   1  14   5    3.43    0.44
  -1  14  -5    3.76    0.45
   1  14   5    4.42    0.49
  -1  14  -5    3.90    0.43
  -1  14  -5    4.28    0.44
   1 -14   5    3.65    0.45
  -1 -14  -5    4.26    0.43
   1 -14   5    3.62    0.40
  -1 -14  -5    4.10    0.41
   1 -14   5    4.15    0.43
   1 -14   5    4.44    0.49
   1 -14   5    4.14    0.47
  -1 -14  -5    4.27    0.45
  -1  14  -6   43.79    1.39
  -1  14  -6   40.28    1.41
   1  14   6   43.00    1.45
  -1  14  -6   43.08    1.38
   1  14   6   44.47    1.46
  -1 -14  -6   44.39    1.38
   1 -14   6   43.04    1.38
  -1 -14  -6   45.63    1.42
   1 -14   6   45.36    1.47
  -1 -14  -6   44.59    1.37
   1 -14   6   43.44    1.44
   1 -14   6   44.66    1.46
   1 -14   6   44.88    1.37
  -1  14  -7    0.45    0.25
   1  14   7    0.66    0.31
   1  14   7    0.47    0.27
  -1  14  -7    0.76    0.27
  -1  14  -7   -0.14    0.24
  -1 -14  -7    0.59    0.26
   1 -14   7    0.46    0.29
  -1 -14  -7    0.59    0.26
   1 -14   7    0.19    0.25
   1 -14   7    0.39    0.25
  -1 -14  -7    0.32    0.24
   1 -14   7    0.31    0.27
  -1  14  -8    0.02    0.27
   1  14   8   -0.36    0.25
  -1  14  -8   -0.46    0.21
   1  14   8   -0.09    0.29
  -1 -14  -8   -0.04    0.21
   1 -14   8   -0.05    0.26
  -1 -14  -8    0.04    0.23
   1 -14   8    0.17    0.29
   1 -14   8    0.33    0.30
  -1  14  -9    0.50    0.33
  -1  14  -9    0.13    0.26
   1  14   9    0.53    0.35
   1  14   9   -0.01    0.30
   1 -14   9    0.21    0.32
   1 -14   9    0.20    0.31
  -1 -14  -9    0.26    0.28
   1 -14   9   -0.05    0.30
   1  14  10   30.49    1.31
  -1  14 -10   26.60    1.23
  -1  14 -10   28.16    1.17
   1  14  10   28.42    1.27
   1 -14  10   28.84    1.27
  -1 -14 -10   27.36    1.12
   1 -14  10   26.98    1.22
   1 -14  10   28.24    1.23
   1  14  11    0.07    0.36
  -1  14 -11   -0.33    0.29
   1  14  11   -0.12    0.32
  -1  14 -11   -0.19    0.29
   1 -14  11    0.00    0.36
  -1 -14 -11    0.30    0.29
   1 -14  11    0.43    0.34
   1 -14  11    0.21    0.39
   1  15 -12    3.63    0.52
   1  15 -12    4.87    0.64
  -1  15  12    4.07    0.62
  -1  15  12    2.95    0.51
  -1 -15  12    3.73    0.61
  -1 -15  12    3.44    0.56
  -1 -15  12    3.96    0.60
   1  15 -11    5.93    0.68
  -1  15  11    5.54    0.66
   1  15 -11    5.21    0.58
  -1  15  11    6.26    0.72
  -1 -15  11    5.79    0.65
  -1 -15  11    5.35    0.67
  -1 -15  11    6.08    0.68
  -1  15  10   -0.39    0.33
  -1  15  10    0.62    0.35
   1  15 -10    0.65    0.31
   1  15 -10    0.99    0.38
  -1 -15  10    0.19    0.32
  -1 -15  10    0.23    0.34
  -1 -15  10    0.80    0.36
   1  15  -9    1.35    0.37
  -1  15   9    1.28    0.40
  -1  15   9    1.71    0.39
   1  15  -9    1.26    0.34
  -1 -15   9    1.24    0.36
  -1 -15   9    0.70    0.34
  -1 -15   9    1.18    0.38
  -1  15   8   10.18    0.73
   1  15  -8   10.41    0.64
   1  15  -8    9.77    0.70
  -1  15   8   11.18    0.71
   1  15  -8    8.88    0.64
   1 -15  -8   10.42    0.66
  -1 -15   8    9.62    0.71
  -1 -15   8   11.47    0.77
  -1 -15   8    9.71    0.69
  -1  15   7    5.62    0.56
   1  15  -7    5.58    0.50
  -1  15   7    4.73    0.68
   1  15  -7    4.75    0.51
  -1  15   7    5.43    0.57
   1  15  -7    5.18    0.50
  -1 -15   7    5.14    0.57
  -1 -15   7    5.70    0.57
  -1 -15   7    4.44    0.51
  -1 -15   7    5.77    0.55
   1 -15  -7    5.65    0.53
  -1 -15   7    5.43    0.49
   1  15  -6   -0.12    0.20
  -1  15   6    0.14    0.25
   1  15  -6   -0.12    0.19
  -1  15   6   -0.32    0.20
  -1  15   6   -0.06    0.19
   1  15  -6   -0.23    0.18
   1  15  -6    0.05    0.21
   1 -15  -6   -0.27    0.20
  -1 -15   6   -0.33    0.20
  -1 -15   6    0.15    0.24
  -1 -15   6   -0.38    0.22
  -1 -15   6   -0.22    0.22
  -1 -15   6   -0.14    0.23
  -1  15   5   20.02    0.88
   1  15  -5   20.38    0.81
   1  15  -5   21.20    0.85
  -1  15   5   19.38    0.82
   1  15  -5   19.81    0.85
   1  15  -5   19.21    0.83
  -1 -15   5   19.75    0.89
  -1 -15   5   18.71    0.91
  -1 -15   5   20.35    0.84
  -1 -15   5   21.46    0.88
   1 -15  -5   18.63    0.87
  -1 -15   5   20.16    0.92
   1 -15  -5   19.90    0.89
  -1  15   4   17.33    0.76
   1  15  -4   18.94    0.79
  -1  15   4   18.67    0.81
  -1  15   4   17.80    0.81
  -1  15   4   18.99    0.82
   1  15  -4   18.33    0.76
   1  15  -4   18.08    0.79
   1  15  -4   18.32    0.79
  -1 -15   4   19.06    0.83
  -1 -15   4   17.75    0.84
  -1 -15   4   18.55    0.75
   1 -15  -4   17.44    0.82
   1 -15  -4   17.31    0.77
   1 -15  -4   18.17    0.84
  -1 -15   4   18.45    0.87
  -1 -15   4   19.21    0.86
  -1  15   3    9.61    0.61
   1  15  -3   10.84    0.57
   1  15  -3   10.68    0.59
   1  15  -3   11.30    0.59
   1  15  -3   10.73    0.59
  -1  15   3    9.98    0.57
  -1  15   3   10.29    0.60
  -1  15   3   10.34    0.60
   1 -15  -3    9.62    0.60
   1 -15  -3   10.41    0.64
  -1 -15   3   10.43    0.64
   1 -15  -3   10.32    0.58
  -1 -15   3   11.35    0.66
  -1 -15   3   10.91    0.62
  -1 -15   3    9.82    0.59
  -1 -15   3   10.35    0.65
   1  15  -2    5.88    0.46
   1  15  -2    5.92    0.46
  -1  15   2    6.60    0.49
   1  15  -2    5.85    0.46
  -1  15   2    5.85    0.44
   1  15  -2    4.84    0.41
  -1  15   2    4.92    0.45
  -1  15   2    5.71    0.47
  -1 -15   2    5.72    0.49
   1 -15  -2    5.94    0.51
  -1 -15   2    6.03    0.52
   1 -15  -2    6.01    0.47
   1 -15  -2    5.21    0.44
  -1 -15   2    6.31    0.51
   1 -15  -2    5.45    0.50
  -1 -15   2    5.98    0.54
  -1  15   1   22.43    0.83
   1  15  -1   20.45    0.75
   1  15  -1   21.43    0.83
   1  15  -1   23.31    0.85
  -1  15   1   22.05    0.82
   1  15  -1   19.92    0.82
   1  15  -1   22.13    0.79
  -1  15   1   21.49    0.84
  -1  15   1   22.39    0.86
   1 -15  -1   22.19    0.89
  -1 -15   1   20.76    0.90
   1 -15  -1   21.76    0.84
   1 -15  -1   21.57    0.89
  -1 -15   1   20.30    0.88
  -1 -15   1   19.75    0.84
   1 -15  -1   20.64    0.85
  -1 -15   1   20.89    0.89
  -1  15   0   22.36    0.82
  -1  15   0   21.45    0.85
  -1  15   0   23.52    0.86
   1  15   0   21.76    0.86
   1  15   0   22.03    0.86
   1  15   0   21.42    0.80
  -1  15   0   20.70    0.85
   1  15   0   23.78    0.88
   1  15   0   20.66    0.78
  -1 -15   0   22.13    0.90
   1 -15   0   22.70    0.87
   1 -15   0   22.93    0.90
   1 -15   0   22.13    0.91
   1 -15   0   22.90    0.91
  -1 -15   0   22.90    0.93
  -1 -15   0   20.20    0.88
  -1 -15   0   22.94    0.88
   1  15   1   48.23    1.42
   1  15   1   48.51    1.38
  -1  15  -1   46.96    1.35
  -1  15  -1   48.57    1.41
  -1  15  -1   48.31    1.42
   1  15   1   50.73    1.45
  -1  15  -1   48.58    1.42
   1  15   1   45.11    1.32
   1  15   1   46.09    1.41
   1 -15   1   44.91    1.44
   1 -15   1   46.77    1.45
  -1 -15  -1   46.40    1.43
   1 -15   1   45.57    1.42
  -1 -15  -1   47.34    1.48
   1 -15   1   48.73    1.48
  -1 -15  -1   47.78    1.39
  -1 -15  -1   46.22    1.47
  -1  15  -2    0.33    0.20
   1  15   2    0.19    0.20
   1  15   2    0.82    0.25
   1  15   2    0.11    0.20
  -1  15  -2   -0.10    0.17
  -1  15  -2    0.20    0.20
  -1  15  -2   -0.02    0.16
   1 -15   2    0.13    0.21
  -1 -15  -2   -0.04    0.21
   1 -15   2    0.41    0.25
  -1 -15  -2   -0.11    0.20
   1 -15   2    0.08    0.22
   1 -15   2    0.13    0.20
  -1 -15  -2    0.18    0.19
  -1 -15  -2    0.10    0.22
  -1  15  -3   10.86    0.62
   1  15   3    8.88    0.59
   1  15   3   10.95    0.63
  -1  15  -3   10.63    0.55
  -1  15  -3   10.33    0.60
   1  15   3   10.20    0.62
  -1  15  -3   11.11    0.63
  -1 -15  -3   10.30    0.59
   1 -15   3   10.28    0.65
  -1 -15  -3    9.03    0.61
   1 -15   3   10.98    0.66
  -1 -15  -3   10.86    0.67
   1 -15   3   10.45    0.64
   1 -15   3   11.67    0.69
   1  15   4   19.07    0.86
  -1  15  -4   16.09    0.79
   1  15   4   17.50    0.83
  -1  15  -4   17.36    0.78
  -1  15  -4   16.31    0.78
   1 -15   4   17.96    0.77
  -1 -15  -4   17.36    0.84
   1 -15   4   19.79    0.84
  -1 -15  -4   16.43    0.81
   1 -15   4   16.06    0.81
   1 -15   4   17.90    0.87
   1 -15   4   17.78    0.84
   1  15   5   26.88    1.10
  -1  15  -5   29.66    1.09
   1  15   5   31.30    1.16
  -1  15  -5   28.54    1.06
  -1  15  -5   29.08    1.10
   1 -15   5   28.73    1.13
  -1 -15  -5   30.84    1.13
   1 -15   5   29.04    1.04
   1 -15   5   30.04    1.09
   1 -15   5   30.45    1.16
   1 -15   5   29.12    1.14
  -1  15  -6    0.02    0.25
   1  15   6   -0.08    0.26
   1  15   6    0.14    0.26
  -1  15  -6    0.08    0.23
  -1  15  -6    0.01    0.22
   1 -15   6    0.30    0.22
   1 -15   6   -0.05    0.25
   1 -15   6    0.26    0.26
   1 -15   6    0.12    0.24
   1 -15   6    0.64    0.30
  -1 -15  -6    0.20    0.25
  -1  15  -7    4.42    0.52
   1  15   7    4.32    0.53
   1  15   7    3.79    0.50
  -1  15  -7    3.83    0.46
  -1 -15  -7    4.42    0.48
   1 -15   7    5.02    0.57
  -1 -15  -7    3.93    0.44
  -1 -15  -7    4.22    0.46
   1 -15   7    5.29    0.54
   1 -15   7    4.08    0.53
   1  15   8    7.97    0.67
   1  15   8    7.84    0.71
  -1  15  -8    8.18    0.71
  -1  15  -8    8.99    0.64
   1 -15   8    8.95    0.73
   1 -15   8    8.03    0.67
  -1 -15  -8    8.98    0.65
  -1 -15  -8    7.95    0.60
   1 -15   8    7.82    0.69
  -1  15  -9   17.18    0.90
  -1  15  -9   17.51    0.96
   1  15   9   19.54    1.03
   1  15   9   18.56    1.01
   1 -15   9   17.90    0.96
  -1 -15  -9   17.80    0.89
   1 -15   9   19.75    1.02
   1 -15   9   17.92    1.00
  -1  15 -10    1.04    0.38
   1  15  10    0.33    0.35
  -1  15 -10    0.75    0.39
   1  15  10    1.68    0.47
   1 -15  10    0.84    0.38
   1 -15  10    1.27    0.43
   1 -15  10    1.12    0.43
  -1 -15 -10    0.39    0.31
   1  15  11    0.37    0.43
  -1  15 -11    0.61    0.42
  -1  15 -11    0.92    0.38
   1  15  11    0.38    0.39
   1 -15  11    1.56    0.46
   1 -15  11    0.98    0.41
   1 -15  11   -0.02    0.38
  -1  16  11    4.12    0.59
   1  16 -11    4.40    0.55
  -1  16  11    4.56    0.65
   1  16 -11    3.40    0.56
  -1 -16  11    3.78    0.61
  -1 -16  11    3.70    0.58
  -1 -16  11    3.76    0.58
  -1  16  10   10.61    0.81
   1  16 -10   10.23    0.81
   1  16 -10    9.85    0.72
  -1  16  10   11.91    0.90
  -1 -16  10   11.05    0.82
  -1 -16  10   11.48    0.86
  -1 -16  10    9.37    0.80
  -1  16   9    8.87    0.77
  -1  16   9    9.30    0.75
   1  16  -9    7.72    0.70
   1  16  -9    7.14    0.64
  -1 -16   9    8.80    0.74
  -1 -16   9    8.96    0.78
  -1 -16   9    9.08    0.74
   1  16  -8    1.10    0.36
   1  16  -8    1.12    0.30
  -1  16   8    1.17    0.35
  -1  16   8    1.27    0.39
  -1 -16   8    1.29    0.38
  -1 -16   8    1.36    0.40
  -1 -16   8    1.06    0.34
   1 -16  -8    0.63    0.29
  -1  16   7   13.51    0.79
   1  16  -7   12.85    0.72
   1  16  -7   14.05    0.78
   1  16  -7   14.34    0.76
  -1  16   7   14.26    0.86
  -1 -16   7   14.04    0.84
  -1 -16   7   13.65    0.80
  -1 -16   7   13.74    0.74
  -1 -16   7   14.45    0.78
   1 -16  -7   13.87    0.78
   1  16  -6   11.38    0.66
   1  16  -6   11.15    0.63
   1  16  -6   12.38    0.71
   1  16  -6   11.66    0.67
  -1  16   6   11.67    0.74
  -1 -16   6   12.04    0.79
   1 -16  -6   11.03    0.71
  -1 -16   6   10.80    0.73
  -1 -16   6   10.14    0.66
  -1 -16   6   12.05    0.78
  -1 -16   6   12.86    0.71
   1  16  -5   11.25    0.61
   1  16  -5   10.03    0.63
  -1  16   5    9.66    0.60
   1  16  -5   10.04    0.64
   1  16  -5    9.32    0.61
  -1  16   5   11.04    0.67
  -1 -16   5    9.99    0.71
  -1 -16   5   10.55    0.66
   1 -16  -5    9.90    0.68
  -1 -16   5    9.23    0.68
  -1 -16   5    9.94    0.67
  -1 -16   5    9.99    0.62
  -1  16   4    0.30    0.23
  -1  16   4    0.17    0.21
   1  16  -4    0.28    0.21
   1  16  -4    0.26    0.23
   1  16  -4    0.44    0.23
  -1  16   4    0.37    0.25
  -1  16   4   -0.33    0.19
   1  16  -4    0.26    0.23
  -1 -16   4    0.50    0.27
  -1 -16   4   -0.15    0.24
  -1 -16   4    0.71    0.26
   1 -16  -4    0.20    0.22
   1 -16  -4    0.24    0.26
  -1 -16   4    0.52    0.27
   1  16  -3    9.77    0.61
   1  16  -3    9.93    0.59
  -1  16   3    8.72    0.59
  -1  16   3   10.12    0.62
   1  16  -3   10.62    0.59
   1  16  -3   10.26    0.59
  -1  16   3    9.82    0.60
  -1  16   3   11.27    0.60
  -1 -16   3   10.35    0.69
  -1 -16   3    9.59    0.66
   1 -16  -3    9.99    0.64
   1 -16  -3    9.66    0.67
   1 -16  -3    9.07    0.57
  -1 -16   3   10.72    0.65
  -1 -16   3   10.34    0.67
   1  16  -2    2.93    0.37
  -1  16   2    3.57    0.40
  -1  16   2    3.52    0.40
   1  16  -2    4.57    0.42
  -1  16   2    3.54    0.38
   1  16  -2    3.84    0.40
   1  16  -2    2.88    0.37
  -1  16   2    4.37    0.44
  -1 -16   2    3.44    0.43
  -1 -16   2    3.14    0.43
   1 -16  -2    3.22    0.37
  -1 -16   2    2.68    0.38
   1 -16  -2    3.57    0.45
   1 -16  -2    3.43    0.40
  -1 -16   2    3.45    0.41
   1 -16  -2    2.58    0.38
   1  16  -1   21.07    0.87
   1  16  -1   22.10    0.88
  -1  16   1   20.75    0.87
  -1  16   1   22.41    0.86
   1  16  -1   21.54    0.81
   1  16  -1   23.24    0.89
  -1  16   1   22.06    0.88
  -1  16   1   21.63    0.85
  -1 -16   1   21.89    0.91
   1 -16  -1   21.95    0.91
  -1 -16   1   23.38    0.94
   1 -16  -1   22.05    0.92
  -1 -16   1   22.03    0.92
  -1 -16   1   22.02    0.93
   1 -16  -1   20.14    0.84
   1 -16  -1   22.73    0.95
  -1  16   0    0.22    0.20
   1  16   0    0.16    0.19
  -1  16   0    0.16    0.19
   1  16   0    0.18    0.20
  -1  16   0    0.01    0.20
   1  16   0    0.31    0.21
  -1  16   0    0.03    0.20
   1  16   0    0.39    0.19
   1  16   0    0.26    0.20
   1 -16   0    0.33    0.22
   1 -16   0   -0.09    0.20
   1 -16   0    0.19    0.22
  -1 -16   0    0.21    0.22
  -1 -16   0    0.06    0.23
  -1 -16   0   -0.08    0.22
   1 -16   0    0.26    0.22
  -1 -16   0    0.06    0.23
   1  16   1   11.87    0.67
   1  16   1   11.35    0.64
  -1  16  -1   12.42    0.67
   1  16   1   12.59    0.66
  -1  16  -1   12.07    0.64
  -1  16  -1   11.52    0.59
   1  16   1   12.21    0.61
  -1  16  -1   10.93    0.63
   1 -16   1   12.30    0.69
  -1 -16  -1   11.78    0.68
   1 -16   1   11.64    0.70
   1 -16   1   12.98    0.70
  -1 -16  -1   10.99    0.62
  -1 -16  -1   11.07    0.69
  -1 -16  -1   11.55    0.68
   1 -16   1   12.28    0.69
   1  16   2    5.31    0.50
   1  16   2    5.68    0.50
  -1  16  -2    5.75    0.48
  -1  16  -2    6.02    0.44
  -1  16  -2    5.43    0.50
   1  16   2    5.02    0.48
  -1  16  -2    5.09    0.48
  -1 -16  -2    4.71    0.50
  -1 -16  -2    5.60    0.48
  -1 -16  -2    5.32    0.49
  -1 -16  -2    5.06    0.51
   1 -16   2    5.13    0.53
   1 -16   2    5.74    0.54
   1 -16   2    5.01    0.51
   1 -16   2    4.67    0.48
  -1  16  -3   15.81    0.76
  -1  16  -3   15.87    0.81
   1  16   3   15.79    0.78
  -1  16  -3   17.01    0.80
   1  16   3   15.42    0.78
   1  16   3   17.28    0.80
  -1  16  -3   16.47    0.78
  -1 -16  -3   14.16    0.78
  -1 -16  -3   16.70    0.85
   1 -16   3   16.48    0.82
   1 -16   3   19.35    0.85
   1 -16   3   15.83    0.82
   1 -16   3   16.43    0.83
  -1 -16  -3   14.98    0.75
   1  16   4    0.80    0.28
  -1  16  -4    0.63    0.28
  -1  16  -4    0.45    0.24
   1  16   4    0.97    0.31
  -1  16  -4    0.39    0.26
   1  16   4    0.49    0.26
   1 -16   4    0.78    0.28
   1 -16   4    0.38    0.29
   1 -16   4    0.46    0.28
  -1 -16  -4    0.84    0.30
  -1 -16  -4    0.44    0.28
   1 -16   4    0.20    0.26
  -1  16  -5   16.12    0.82
  -1  16  -5   18.63    0.85
   1  16   5   17.47    0.87
  -1  16  -5   17.62    0.86
   1  16   5   17.91    0.89
   1 -16   5   18.69    0.94
   1 -16   5   17.23    0.89
  -1 -16  -5   17.24    0.87
   1 -16   5   16.61    0.87
   1 -16   5   18.91    0.87
   1  16   6    6.36    0.62
  -1  16  -6    6.57    0.59
   1  16   6    6.17    0.60
  -1  16  -6    6.46    0.62
   1 -16   6    5.95    0.54
   1 -16   6    5.47    0.60
   1 -16   6    5.79    0.54
  -1 -16  -6    6.70    0.60
   1 -16   6    5.17    0.56
  -1  16  -7    8.03    0.64
   1  16   7    8.46    0.69
   1  16   7    9.53    0.72
  -1  16  -7    8.67    0.69
   1 -16   7    7.41    0.71
   1 -16   7    8.16    0.71
   1 -16   7    7.71    0.64
  -1 -16  -7    7.73    0.64
   1  16   8    0.17    0.32
   1  16   8   -0.13    0.26
  -1  16  -8    0.04    0.28
  -1  16  -8   -0.04    0.26
   1 -16   8    0.19    0.29
   1 -16   8   -0.19    0.30
   1 -16   8    0.02    0.31
   1  16   9    3.26    0.55
   1  16   9    2.09    0.49
  -1  16  -9    2.46    0.45
  -1  16  -9    2.50    0.50
   1 -16   9    2.50    0.49
  -1 -16  -9    2.07    0.42
   1 -16   9    2.99    0.53
   1 -16   9    2.14    0.46
  -1  16 -10    2.26    0.50
  -1  16 -10    2.56    0.45
   1  16  10    3.58    0.60
   1  16  10    3.35    0.56
   1 -16  10    2.43    0.50
  -1 -16 -10    2.54    0.45
   1 -16  10    2.67    0.52
   1 -16  10    2.23    0.52
  -1  17  10    0.66    0.37
   1  17 -10    0.53    0.33
  -1  17  10    0.58    0.40
   1  17 -10    0.52    0.37
  -1 -17  10   -0.03    0.36
  -1 -17  10   -0.18    0.35
  -1 -17  10    0.55    0.37
  -1  17   9   -0.24    0.31
   1  17  -9   -0.07    0.31
  -1  17   9    0.17    0.36
   1  17  -9    0.17    0.28
  -1 -17   9   -0.05    0.33
  -1 -17   9    0.27    0.34
  -1 -17   9   -0.39    0.30
  -1  17   8   19.98    1.03
   1  17  -8   17.44    0.90
   1  17  -8   19.33    0.95
  -1  17   8   18.66    0.98
   1 -17  -8   18.58    0.94
  -1 -17   8   16.86    0.95
  -1 -17   8   18.59    0.95
  -1 -17   8   19.66    1.04
   1  17  -7    1.00    0.30
  -1  17   7    0.99    0.37
   1  17  -7    1.18    0.34
  -1 -17   7    0.81    0.32
  -1 -17   7    0.66    0.33
   1 -17  -7    0.86    0.32
  -1 -17   7    0.90    0.36
  -1 -17   7    0.04    0.29
   1  17  -6    0.33    0.26
   1  17  -6    0.18    0.27
  -1  17   6    0.05    0.29
   1  17  -6    0.25    0.27
  -1 -17   6    0.62    0.32
  -1 -17   6    0.04    0.23
  -1 -17   6   -0.28    0.28
   1 -17  -6    0.37    0.27
  -1 -17   6   -0.10    0.35
  -1  17   5    0.79    0.32
   1  17  -5    2.03    0.35
   1  17  -5    2.44    0.38
   1  17  -5    1.93    0.34
   1  17  -5    2.36    0.39
  -1  17   5    2.55    0.42
  -1 -17   5    1.73    0.40
  -1 -17   5    2.23    0.38
   1 -17  -5    2.09    0.40
  -1 -17   5    1.86    0.40
   1  17  -4   37.98    1.29
   1  17  -4   39.05    1.29
  -1  17   4   39.00    1.34
  -1  17   4   41.54    1.38
  -1  17   4   34.68    1.35
  -1  17   4   39.15    1.33
   1  17  -4   37.90    1.29
   1  17  -4   39.78    1.28
  -1 -17   4   39.56    1.40
   1 -17  -4   39.80    1.39
  -1 -17   4   42.53    1.38
  -1 -17   4   38.08    1.37
  -1 -17   4   39.77    1.39
   1  17  -3    0.48    0.24
  -1  17   3    0.26    0.22
  -1  17   3    0.10    0.24
   1  17  -3   -0.07    0.20
   1  17  -3   -0.13    0.20
  -1  17   3    0.02    0.24
  -1  17   3    0.16    0.21
   1  17  -3    0.12    0.22
  -1 -17   3    0.37    0.29
  -1 -17   3    0.54    0.24
  -1 -17   3    0.31    0.27
   1 -17  -3    0.55    0.24
  -1 -17   3   -0.06    0.24
   1 -17  -3    0.09    0.24
   1 -17  -3    0.43    0.26
  -1  17   2    0.86    0.28
   1  17  -2    0.76    0.27
   1  17  -2    0.77    0.26
  -1  17   2    0.89    0.27
  -1  17   2    1.06    0.26
  -1  17   2    0.67    0.25
   1  17  -2    0.80    0.24
   1  17  -2    1.08    0.28
   1 -17  -2    0.14    0.25
  -1 -17   2    0.81    0.31
  -1 -17   2    1.18    0.31
  -1 -17   2    0.62    0.30
  -1 -17   2    0.88    0.31
   1 -17  -2    0.88    0.31
   1 -17  -2    0.63    0.26
  -1  17   1    0.77    0.27
  -1  17   1    0.32    0.22
  -1  17   1    0.68    0.26
  -1  17   1    0.14    0.20
   1  17  -1    0.50    0.25
   1  17  -1    0.57    0.25
   1  17  -1    0.71    0.26
   1 -17  -1    0.71    0.27
   1 -17  -1    0.66    0.25
   1 -17  -1    0.47    0.26
  -1 -17   1    0.37    0.25
   1 -17  -1    0.36    0.24
  -1 -17   1    0.29    0.26
  -1 -17   1    0.55    0.28
  -1 -17   1    0.56    0.27
  -1  17   0   18.57    0.82
  -1  17   0   16.59    0.77
   1  17   0   17.81    0.82
   1  17   0   17.35    0.80
   1  17   0   18.36    0.83
  -1  17   0   17.50    0.81
  -1  17   0   19.17    0.79
   1 -17   0   16.21    0.83
  -1 -17   0   17.11    0.84
  -1 -17   0   16.04    0.80
   1 -17   0   16.61    0.84
  -1 -17   0   16.57    0.84
   1 -17   0   17.04    0.81
  -1 -17   0   18.38    0.88
   1 -17   0   16.38    0.83
   1  17   1    1.52    0.33
   1  17   1    0.63    0.25
   1  17   1    0.89    0.26
  -1  17  -1    0.77    0.27
  -1  17  -1    1.35    0.30
   1  17   1    0.65    0.26
  -1  17  -1    1.32    0.29
  -1  17  -1    1.10    0.29
  -1 -17  -1    0.99    0.30
  -1 -17  -1    1.07    0.30
   1 -17   1    1.19    0.32
  -1 -17  -1    1.08    0.33
   1 -17   1    1.06    0.33
   1 -17   1    1.13    0.31
  -1 -17  -1    0.87    0.27
   1 -17   1    1.10    0.30
   1  17   2    1.08    0.30
  -1  17  -2    2.34    0.35
   1  17   2    2.04    0.36
  -1  17  -2    1.92    0.34
  -1  17  -2    1.73    0.33
  -1  17  -2    1.33    0.27
   1  17   2    1.94    0.36
  -1 -17  -2    1.50    0.36
  -1 -17  -2    1.71    0.37
   1 -17   2    1.78    0.37
   1 -17   2    1.78    0.36
  -1 -17  -2    1.35    0.32
   1 -17   2    2.37    0.40
   1 -17   2    2.15    0.38
   1  17   3    1.81    0.36
  -1  17  -3    2.23    0.37
   1  17   3    2.08    0.36
  -1  17  -3    1.38    0.30
   1  17   3    1.61    0.33
  -1  17  -3    2.16    0.37
  -1 -17  -3    1.75    0.35
   1 -17   3    1.91    0.37
   1 -17   3    1.99    0.39
  -1 -17  -3    1.76    0.50
   1 -17   3    1.71    0.35
   1 -17   3    1.50    0.36
  -1 -17  -3    1.79    0.39
  -1  17  -4   24.81    1.04
   1  17   4   25.82    1.08
  -1  17  -4   23.59    1.23
   1  17   4   25.92    1.07
  -1  17  -4   26.65    1.06
  -1 -17  -4   26.94    1.12
  -1 -17  -4   25.34    1.10
   1 -17   4   26.01    1.09
   1 -17   4   28.33    1.11
   1 -17   4   26.93    1.12
   1  17   5    0.38    0.29
  -1  17  -5    0.79    0.30
  -1  17  -5    0.78    0.29
   1 -17   5    0.28    0.28
  -1 -17  -5    1.03    0.35
   1 -17   5    1.36    0.33
  -1 -17  -5    0.80    0.32
   1 -17   5    0.78    0.34
  -1  17  -6    0.76    0.31
   1  17   6    0.40    0.31
  -1  17  -6    0.80    0.33
   1  17   6   -0.03    0.27
   1 -17   6    0.72    0.33
  -1 -17  -6    0.33    0.30
   1 -17   6    0.35    0.30
   1 -17   6    0.34    0.27
   1  17   7    0.41    0.35
  -1  17  -7   -0.43    0.23
  -1  17  -7   -0.19    0.27
   1  17   7   -0.24    0.25
   1 -17   7    0.20    0.32
  -1 -17  -7    0.29    0.29
   1 -17   7    0.07    0.29
  -1  17  -8   14.49    0.84
   1  17   8   14.96    0.95
  -1  17  -8   14.31    0.90
   1  17   8   13.96    0.88
   1 -17   8   13.00    0.87
   1 -17   8   13.52    0.89
   1 -17   8   12.21    0.84
  -1  17  -9   -0.32    0.28
   1  17   9   -0.36    0.31
  -1  17  -9   -0.16    0.31
   1  17   9    0.19    0.35
   1 -17   9    0.01    0.35
   1 -17   9   -0.13    0.32
   1 -17   9   -0.59    0.29
   1  17  10    1.20    0.43
   1  17  10    0.78    0.44
  -1  17 -10    0.89    0.44
   1 -17  10    1.07    0.44
   1 -17  10    1.67    0.47
   1 -17  10    1.48    0.47
  -1  18  10    1.28    0.45
  -1  18  10    1.65    0.51
   1  18 -10    1.59    0.47
   1  18 -10    0.95    0.37
  -1 -18  10    2.25    0.52
  -1 -18  10    1.48    0.47
  -1 -18  10    0.78    0.41
   1  18  -9    5.17    0.57
  -1  18   9    4.79    0.64
  -1  18   9    4.37    0.61
   1  18  -9    4.67    0.60
  -1 -18   9    5.16    0.65
  -1 -18   9    5.46    0.65
  -1 -18   9    5.25    0.62
  -1  18   8    0.90    0.39
   1  18  -8    0.25    0.28
   1  18  -8   -0.36    0.28
  -1 -18   8   -0.52    0.32
   1 -18  -8    0.02    0.28
  -1 -18   8   -0.27    0.33
  -1 -18   8    0.01    0.30
  -1  18   7   15.07    0.91
   1  18  -7   13.08    0.81
   1  18  -7   13.34    0.79
  -1 -18   7   11.97    0.83
  -1 -18   7   13.48    0.90
   1 -18  -7   13.94    0.84
  -1  18   6    0.89    0.36
   1  18  -6    1.55    0.36
  -1  18   6    0.89    0.35
   1  18  -6    0.69    0.31
  -1 -18   6    0.89    0.34
  -1 -18   6    1.33    0.40
   1 -18  -6    1.06    0.35
  -1 -18   6    0.72    0.31
  -1  18   5   29.05    1.17
   1  18  -5   28.13    1.12
  -1  18   5   30.06    1.20
   1  18  -5   29.70    1.15
   1  18  -5   27.88    1.35
  -1 -18   5   29.23    1.24
  -1 -18   5   29.28    1.17
   1 -18  -5   29.84    1.19
  -1 -18   5   28.26    1.20
  -1  18   4    0.15    0.25
   1  18  -4    0.29    0.26
  -1  18   4    0.33    0.28
   1  18  -4    0.31    0.25
   1  18  -4    0.11    0.25
  -1 -18   4    0.13    0.27
  -1 -18   4    0.75    0.32
  -1 -18   4    0.11    0.28
   1 -18  -4    0.65    0.28
   1  18  -3    4.92    0.50
   1  18  -3    5.14    0.50
  -1  18   3    5.69    0.56
  -1  18   3    4.90    0.52
   1  18  -3    5.71    0.55
   1  18  -3    6.23    0.57
  -1 -18   3    4.51    0.53
  -1 -18   3    4.49    0.54
  -1 -18   3    5.32    0.56
   1 -18  -3    5.26    0.57
   1  18  -2    0.88    0.29
   1  18  -2    1.02    0.29
   1  18  -2    0.93    0.29
  -1  18   2    1.34    0.32
  -1  18   2    0.63    0.28
  -1  18   2    1.49    0.30
  -1 -18   2    0.92    0.32
   1 -18  -2    0.77    0.29
  -1 -18   2    0.83    0.32
  -1 -18   2    0.57    0.32
  -1 -18   2    0.48    0.30
   1 -18  -2    1.39    0.35
   1 -18  -2    1.04    0.32
  -1  18   1   13.46    0.74
   1  18  -1   12.97    0.73
  -1  18   1   12.75    0.71
   1  18  -1   13.05    0.75
  -1  18   1   12.58    0.69
   1  18  -1   11.92    0.70
  -1  18   1   13.86    1.07
  -1 -18   1   12.94    0.76
   1 -18  -1   12.49    0.77
   1 -18  -1   12.26    0.74
  -1 -18   1   13.06    0.78
   1 -18  -1   12.94    0.71
   1 -18  -1   14.65    0.78
  -1 -18   1   12.79    0.79
  -1 -18   1   13.16    0.77
  -1  18   0   -0.11    0.24
  -1  18   0    0.18    0.23
   1  18   0    0.38    0.24
  -1  18   0    0.29    0.23
  -1  18   0    0.54    0.26
   1  18   0    0.39    0.25
   1  18   0    0.41    0.25
   1 -18   0    0.39    0.26
  -1 -18   0    0.51    0.28
   1 -18   0    0.09    0.24
   1 -18   0    0.74    0.28
   1 -18   0    0.25    0.26
  -1 -18   0    0.04    0.25
  -1 -18   0    0.81    0.31
  -1 -18   0    0.52    0.29
  -1  18  -1    4.46    0.45
   1  18   1    3.98    0.53
   1  18   1    4.12    0.48
   1  18   1    3.76    0.46
  -1  18  -1    4.42    0.49
  -1  18  -1    4.40    0.48
  -1 -18  -1    3.45    0.48
   1 -18   1    3.55    0.48
   1 -18   1    3.82    0.48
  -1 -18  -1    4.50    0.47
   1 -18   1    3.96    0.49
  -1 -18  -1    3.21    0.45
   1 -18   1    4.45    0.51
  -1 -18  -1    3.93    0.48
   1  18   2    8.98    0.62
  -1  18  -2    9.85    0.66
   1  18   2   10.62    0.68
  -1  18  -2    9.20    0.62
   1  18   2    7.81    0.62
  -1 -18  -2    9.10    0.65
   1 -18   2   10.47    0.72
  -1 -18  -2    9.25    0.72
   1 -18   2   10.95    0.72
  -1 -18  -2    9.59    0.70
   1 -18   2    9.82    0.70
  -1  18  -3    5.90    0.58
  -1  18  -3    5.71    0.56
   1  18   3    5.83    0.57
   1  18   3    5.12    0.55
  -1 -18  -3    7.09    0.67
  -1 -18  -3    6.23    0.63
   1 -18   3    6.45    0.61
   1 -18   3    6.18    0.60
   1 -18   3    6.35    0.63
  -1  18  -4    0.31    0.29
  -1  18  -4    0.16    0.27
   1  18   4    0.06    0.28
   1  18   4    0.19    0.29
  -1 -18  -4   -0.37    0.22
  -1 -18  -4    0.17    0.29
   1 -18   4   -0.09    0.26
   1 -18   4    0.35    0.32
   1 -18   4    0.69    0.31
   1  18   5   19.62    1.00
  -1  18  -5   16.64    0.88
  -1  18  -5   17.09    0.91
   1  18   5   19.28    0.95
  -1 -18  -5   16.16    0.92
  -1 -18  -5   17.21    0.94
   1 -18   5   18.33    0.98
   1 -18   5   16.68    0.92
   1 -18   5   17.15    0.90
  -1  18  -6    2.42    0.45
   1  18   6    2.52    0.49
  -1  18  -6    1.96    0.42
   1 -18   6    1.99    0.42
   1 -18   6    2.55    0.49
   1 -18   6    1.85    0.39
  -1 -18  -6    1.65    0.41
  -1  18  -7    7.66    0.70
  -1  18  -7    6.45    0.62
   1  18   7    7.45    0.72
   1  18   7    6.25    0.69
   1 -18   7    5.78    0.67
  -1 -18  -7    6.69    0.66
   1 -18   7    6.29    0.67
  -1  18  -8    0.43    0.33
   1  18   8    0.23    0.36
  -1  18  -8    0.30    0.34
   1  18   8    0.62    0.37
   1 -18   8    0.58    0.38
   1 -18   8    0.44    0.37
  -1  18  -9    7.07    0.69
  -1  18  -9    5.56    0.68
   1  18   9    6.45    0.71
   1  18   9    7.36    0.76
   1 -18   9    7.28    0.78
   1 -18   9    7.36    0.77
   1  19  -9    1.95    0.46
  -1  19   9    1.33    0.47
   1  19  -9    1.51    0.40
  -1 -19   9    1.55    0.46
  -1 -19   9    1.41    0.46
   1  19  -8    3.42    0.53
  -1  19   8    3.35    0.56
   1  19  -8    3.11    0.49
   1 -19  -8    4.03    0.54
  -1 -19   8    3.59    0.55
  -1 -19   8    3.93    0.61
  -1  19   7    4.71    0.61
   1  19  -7    3.82    0.52
   1  19  -7    5.83    0.59
  -1  19   7    5.09    0.62
  -1 -19   7    5.14    0.65
   1 -19  -7    4.43    0.55
  -1 -19   7    4.54    0.58
  -1  19   6    1.88    0.41
  -1  19   6    0.95    0.35
   1  19  -6    1.39    0.38
   1  19  -6    1.20    0.36
   1 -19  -6    1.75    0.41
  -1 -19   6    1.26    0.39
  -1 -19   6    1.39    0.38
  -1 -19   6    1.40    0.42
   1  19  -5    1.13    0.37
  -1  19   5    1.36    0.38
  -1  19   5    1.68    0.40
   1  19  -5    0.71    0.31
  -1 -19   5    1.22    0.36
  -1 -19   5    1.24    0.42
  -1 -19   5    1.04    0.38
   1 -19  -5    1.51    0.40
   1  19  -4   15.49    0.79
   1  19  -4   14.91    0.84
  -1  19   4   16.72    0.88
  -1  19   4   14.25    0.86
   1 -19  -4   16.01    0.88
  -1 -19   4   15.17    0.89
  -1 -19   4   13.34    0.87
  -1 -19   4   14.36    0.87
   1  19  -3    5.60    0.54
  -1  19   3    4.31    0.52
  -1  19   3    5.11    0.56
   1  19  -3    4.64    0.52
   1 -19  -3    5.69    0.60
  -1 -19   3    5.18    0.58
  -1 -19   3    5.81    0.62
  -1 -19   3    6.33    0.63
  -1  19   2    0.26    0.27
   1  19  -2    0.28    0.26
  -1  19   2    0.25    0.27
   1  19  -2    0.14    0.26
  -1 -19   2    0.11    0.30
   1 -19  -2    0.18    0.26
  -1 -19   2   -0.14    0.26
  -1 -19   2    0.00    0.26
   1 -19  -2    0.28    0.29
  -1  19   1    7.27    0.69
  -1  19   1    8.00    0.62
   1  19  -1   10.07    0.67
  -1  19   1    8.32    0.66
   1  19  -1    7.75    0.63
  -1 -19   1    7.96    0.65
   1 -19  -1    8.63    0.69
   1 -19  -1    7.12    0.65
  -1 -19   1    9.45    0.69
   1 -19  -1    6.75    0.66
  -1 -19   1    7.88    0.69
   1 -19  -1    8.06    0.67
   1  19   0   11.25    0.72
  -1  19   0   11.77    0.69
  -1  19   0   12.32    0.75
   1  19   0   11.23    0.74
  -1  19   0   12.81    0.70
  -1 -19   0   11.30    0.72
   1 -19   0   10.42    0.78
   1 -19   0    9.89    0.71
  -1 -19   0   11.04    0.79
  -1 -19   0   10.75    0.76
   1 -19   0   11.40    0.72
   1  19   1   16.17    0.84
  -1  19  -1   13.90    0.79
   1  19   1   14.87    0.82
  -1  19  -1   12.30    0.73
  -1  19  -1   13.91    0.75
   1 -19   1   13.36    0.79
  -1 -19  -1   13.81    0.81
   1 -19   1   13.49    0.85
  -1 -19  -1   12.78    0.80
   1 -19   1   13.16    0.80
  -1 -19  -1   12.80    0.82
   1  19   2    1.23    0.35
  -1  19  -2    0.85    0.32
   1  19   2    1.28    0.34
  -1  19  -2    1.23    0.34
  -1 -19  -2    0.94    0.31
   1 -19   2    1.16    0.36
   1 -19   2    1.59    0.37
  -1 -19  -2    0.68    0.32
   1 -19   2    0.65    0.31
  -1 -19  -2    1.39    0.38
   1  19   3   10.86    0.73
  -1  19  -3    8.83    0.69
   1  19   3   11.07    0.76
  -1  19  -3   10.04    0.70
   1 -19   3    9.49    0.74
  -1 -19  -3   11.31    0.77
   1 -19   3   10.79    0.75
  -1 -19  -3   10.77    0.75
   1 -19   3   10.34    0.77
  -1  19  -4    8.95    0.71
  -1  19  -4    9.49    0.71
   1  19   4    9.30    0.72
   1  19   4    9.33    0.72
   1 -19   4    8.80    0.74
   1 -19   4    9.61    0.74
  -1 -19  -4    8.68    0.70
   1 -19   4    9.99    0.75
  -1 -19  -4    9.19    0.75
   1  19   5   12.39    0.86
  -1  19  -5   11.24    0.77
   1  19   5   11.76    0.83
  -1  19  -5    9.30    0.74
  -1 -19  -5   11.31    0.78
   1 -19   5   10.50    0.76
   1 -19   5    9.45    0.79
   1 -19   5   10.47    0.84
  -1  19  -6   -0.16    0.30
   1  19   6    0.19    0.30
   1  19   6   -0.15    0.31
  -1  19  -6    0.02    0.27
  -1 -19  -6   -0.10    0.28
   1 -19   6    0.32    0.31
   1 -19   6    0.08    0.29
   1 -19   6    0.06    0.35
  -1  19  -7    2.91    0.49
  -1  19  -7    3.29    0.52
   1  19   7    2.87    0.54
   1 -19   7    3.05    0.53
   1 -19   7    3.50    0.58
  -1 -19  -7    2.80    0.48
   1  19   8    7.09    0.76
   1  19   8    7.76    0.79
  -1  19  -8    6.97    0.68
  -1  19  -8    6.39    0.71
   1 -19   8   10.11    0.88
   1 -19   8    6.44    0.71
  -1  20   8    0.47    0.37
  -1  20   8    0.93    0.42
   1  20  -8    0.09    0.32
   1  20  -8    0.63    0.38
   1 -20  -8    0.60    0.40
  -1 -20   8    1.15    0.42
  -1 -20   8    1.29    0.45
   1  20  -7   -0.14    0.27
  -1  20   7    0.29    0.34
   1  20  -7   -0.33    0.28
  -1  20   7    0.20    0.34
  -1 -20   7    0.34    0.38
  -1 -20   7   -0.56    0.27
   1 -20  -7    0.14    0.31
   1  20  -6   11.75    0.78
  -1  20   6   11.46    0.82
  -1  20   6   12.77    0.86
   1 -20  -6   11.00    0.83
  -1 -20   6   10.43    0.87
  -1 -20   6   11.11    0.80
  -1 -20   6    9.51    0.78
  -1  20   5    0.59    0.34
   1  20  -5   -0.12    0.27
  -1  20   5   -0.28    0.28
   1 -20  -5    0.83    0.35
  -1 -20   5    0.58    0.35
  -1 -20   5    0.46    0.38
  -1 -20   5    0.00    0.31
   1  20  -4    0.09    0.27
  -1  20   4   -0.13    0.26
  -1  20   4   -0.23    0.29
  -1 -20   4   -0.21    0.32
   1 -20  -4   -0.06    0.30
  -1 -20   4    0.55    0.33
  -1 -20   4    0.12    0.30
   1  20  -3    1.61    0.38
  -1  20   3    2.30    0.43
   1  20  -3    2.13    0.40
  -1  20   3    1.34    0.39
  -1 -20   3    1.27    0.38
  -1 -20   3    2.28    0.44
  -1 -20   3    1.73    0.42
   1 -20  -3    1.23    0.39
   1  20  -2   18.77    0.92
  -1  20   2   20.08    0.97
  -1  20   2   19.03    0.94
   1  20  -2   18.82    0.94
  -1 -20   2   19.32    1.00
  -1 -20   2   17.90    0.97
   1 -20  -2   19.75    1.02
  -1 -20   2   18.57    0.99
   1  20  -1    1.53    0.37
  -1  20   1    1.47    0.38
   1  20  -1    0.87    0.35
  -1  20   1    1.10    0.33
  -1 -20   1    1.44    0.37
  -1 -20   1    0.57    0.34
  -1 -20   1    1.29    0.40
   1 -20  -1    1.29    0.39
  -1  20   0    4.21    0.51
   1  20   0    3.17    0.45
   1  20   0    3.45    0.48
  -1  20   0    3.63    0.47
  -1 -20   0    2.82    0.46
   1 -20   0    3.16    0.47
  -1 -20   0    3.53    0.53
   1 -20   0    3.20    0.52
  -1 -20   0    4.36    0.59
   1 -20   0    3.58    0.53
   1  20   1    1.16    0.36
   1  20   1    1.31    0.36
  -1  20  -1    1.46    0.35
  -1  20  -1    1.52    0.38
   1 -20   1    1.14    0.34
   1 -20   1    1.34    0.40
   1 -20   1    0.69    0.35
  -1 -20  -1    1.36    0.39
  -1 -20  -1    0.62    0.34
   1  20   2   22.55    1.04
  -1  20  -2   20.96    0.99
  -1  20  -2   24.01    1.06
   1  20   2   22.90    1.07
   1 -20   2   21.89    1.06
  -1 -20  -2   21.74    1.10
   1 -20   2   23.19    1.10
   1 -20   2   21.29    1.06
  -1 -20  -2   20.23    1.04
  -1  20  -3    3.34    0.50
   1  20   3    3.81    0.52
   1  20   3    2.99    0.49
  -1  20  -3    3.34    0.48
   1 -20   3    3.86    0.53
   1 -20   3    2.91    0.49
   1 -20   3    3.94    0.54
  -1 -20  -3    4.32    0.58
  -1 -20  -3    3.86    0.55
   1  20   4    0.58    0.37
   1  20   4    0.98    0.37
  -1  20  -4    0.86    0.35
  -1  20  -4    0.44    0.33
  -1 -20  -4    0.64    0.42
   1 -20   4    0.67    0.34
  -1 -20  -4    0.48    0.37
   1 -20   4    0.51    0.38
   1 -20   4    0.27    0.32
  -1  20  -5    0.23    0.31
   1  20   5    0.34    0.37
  -1  20  -5   -0.09    0.32
   1  20   5    0.30    0.32
   1 -20   5    0.38    0.32
   1 -20   5    0.20    0.33
   1 -20   5    0.68    0.39
  -1 -20  -5    0.37    0.33
  -1  20  -6   13.53    0.89
   1  20   6   13.42    0.95
  -1  20  -6   14.20    0.92
   1  20   6   15.55    0.95
   1 -20   6   15.37    0.99
  -1 -20  -6   15.75    0.96
   1 -20   6   13.61    0.87
  -1  20  -7    0.45    0.35
   1  20   7    0.97    0.43
  -1  20  -7    0.36    0.36
   1  20   7    1.23    0.43
   1 -20   7    1.58    0.49
  -1 -20  -7    0.91    0.37
   1 -20   7    0.94    0.40
  -1  21   6    0.81    0.38
  -1  21   6    1.11    0.42
   1  21  -6    1.01    0.38
   1 -21  -6    1.11    0.40
  -1 -21   6    1.35    0.41
  -1 -21   6    0.67    0.38
  -1 -21   6    1.42    0.47
  -1  21   5   11.22    0.84
  -1  21   5   11.01    0.83
   1  21  -5   10.68    0.78
   1 -21  -5   10.23    0.82
  -1 -21   5   10.72    0.88
  -1 -21   5   11.11    0.85
  -1 -21   5   10.88    0.83
  -1  21   4    0.56    0.34
  -1  21   4    0.06    0.30
   1  21  -4    0.27    0.31
   1 -21  -4    0.69    0.38
  -1 -21   4    0.71    0.38
  -1 -21   4    0.57    0.38
  -1 -21   4    0.95    0.40
   1  21  -3    4.56    0.73
  -1  21   3    3.33    0.52
   1  21  -3    4.63    0.55
  -1  21   3    4.86    0.58
  -1 -21   3    3.90    0.56
  -1 -21   3    5.25    0.63
  -1 -21   3    3.82    0.58
   1 -21  -3    4.28    0.59
  -1  21   2   -0.40    0.26
   1  21  -2    0.54    0.31
   1  21  -2    0.33    0.28
  -1  21   2    0.00    0.31
  -1 -21   2   -0.50    0.27
   1 -21  -2    0.64    0.36
  -1 -21   2    0.32    0.33
  -1 -21   2    0.21    0.31
   1  21  -1   16.12    0.90
  -1  21   1   14.16    0.84
  -1  21   1   15.92    0.91
   1  21  -1   13.93    0.85
  -1 -21   1   14.97    0.89
  -1 -21   1   16.01    0.98
   1 -21  -1   12.93    0.92
  -1 -21   1   11.53    0.88
   1  21   0    0.97    0.37
   1  21   0    0.52    0.34
  -1  21   0    0.04    0.30
  -1 -21   0   -0.15    0.30
  -1 -21   0    0.96    0.39
   1 -21   0    0.48    0.36
   1 -21   0    0.74    0.36
  -1  21  -1   15.22    0.91
   1  21   1   16.74    0.95
   1  21   1   15.06    0.90
   1 -21   1   15.41    0.91
   1 -21   1   14.39    1.05
  -1 -21  -1   16.40    0.98
   1 -21   1   17.96    0.99
  -1 -21  -1   14.24    0.93
   1  21   2    0.26    0.31
   1  21   2   -0.03    0.29
  -1  21  -2    0.23    0.30
  -1 -21  -2    0.18    0.35
   1 -21   2   -0.32    0.28
   1 -21   2    0.03    0.27
   1 -21   2    0.70    0.36
  -1 -21  -2   -0.23    0.29
   1  21   3    5.27    0.61
   1  21   3    6.49    0.66
  -1  21  -3    7.47    0.70
  -1  21  -3    4.92    0.58
   1 -21   3    5.77    0.67
  -1 -21  -3    6.57    0.70
   1 -21   3    6.99    0.71
   1 -21   3    7.58    0.76
  -1 -21  -3    6.01    0.70
  -1  21  -4   -0.13    0.28
  -1  21  -4   -0.17    0.29
   1  21   4    0.04    0.33
   1  21   4   -0.34    0.29
   1 -21   4   -0.15    0.30
   1 -21   4    0.13    0.31
  -1 -21  -4   -0.49    0.31
   1 -21   4    0.21    0.32
   1  21   5   11.21    0.87
  -1  21  -5    9.70    0.80
  -1  21  -5    8.69    0.78
   1  21   5    8.41    0.79
  -1 -21  -5    9.73    0.84
   1 -21   5    7.13    0.75
   1 -21   5    9.44    0.82
   1 -21   5   10.93    0.82
  -1  22   4    0.80    0.38
  -1  22   4    0.79    0.38
   1  22  -4    0.17    0.34
  -1 -22   4    0.71    0.40
  -1 -22   4    0.09    0.35
  -1 -22   4    0.85    0.42
   1 -22  -4    0.43    0.39
  -1  22   3    4.05    0.56
  -1  22   3    4.64    0.59
   1  22  -3    4.05    0.55
   1 -22  -3    4.75    0.64
  -1 -22   3    4.57    0.62
  -1 -22   3    4.75    0.64
  -1 -22   3    4.63    0.63
   1  22  -2    5.08    0.59
   1  22  -2    5.17    0.58
  -1  22   2    4.99    0.60
  -1  22   2    5.55    0.67
   1 -22  -2    4.82    0.65
  -1 -22   2    7.54    0.73
  -1 -22   2    6.52    0.70
  -1 -22   2    5.29    0.67
  -1  22   1    2.57    0.48
   1  22  -1    2.40    0.46
  -1  22   1    2.43    0.54
   1  22  -1    1.82    0.43
   1 -22  -1    3.25    0.56
  -1 -22   1    2.04    0.46
  -1 -22   1    2.09    0.47
  -1 -22   1    3.42    0.59
   1  22   0    0.32    0.34
  -1  22   0    0.41    0.33
   1  22   0    0.32    0.35
   1 -22   0    0.37    0.37
  -1 -22   0   -0.14    0.33
  -1 -22   0   -0.19    0.32
  -1  22  -1    1.06    0.38
   1  22   1    1.43    0.42
   1  22   1    0.59    0.36
   1 -22   1    1.06    0.39
   1 -22   1    1.18    0.44
  -1 -22  -1    0.99    0.41
  -1 -22  -1    1.21    0.43
   1  22   2   13.86    0.89
  -1  22  -2   12.34    0.88
   1  22   2   11.68    0.84
  -1 -22  -2   12.70    0.92
   1 -22   2   10.37    0.84
  -1 -22  -2   10.11    0.87
   1 -22   2   12.58    0.93
  -1  22  -3    1.33    0.38
   1  22   3    0.87    0.42
   1  22   3    1.52    0.44
   1 -22   3    0.80    0.42
  -1 -22  -3    0.56    0.40
   1 -22   3    0.73    0.39
   1 -22   3    1.49    0.45
  -2   0  16   15.62    1.05
  -2   0  16   17.38    1.01
  -2   0  16   19.08    1.02
   2   0 -16   18.86    1.07
  -2   0  15   -0.03    0.30
  -2   0  15   -0.15    0.30
  -2   0  15    0.27    0.33
   2   0 -15    0.25    0.35
  -2   0  14    1.26    0.37
  -2   0  14    1.88    0.41
  -2   0  14    1.41    0.37
   2   0 -14    1.43    0.40
  -2   0  13   -0.06    0.27
  -2   0  13   -0.32    0.22
   2   0 -13   -0.03    0.25
  -2   0  13    0.33    0.26
  -2   0  12   24.67    0.96
  -2   0  12   24.57    0.95
  -2   0  12   21.28    0.91
   2   0 -12   24.18    0.99
   2   0 -12   22.32    0.82
  -2   0  11   -0.47    0.17
   2   0 -11   -0.07    0.15
  -2   0  11   -0.15    0.21
  -2   0  11   -0.33    0.16
   2   0 -11   -0.29    0.19
  -2   0  10    1.15    0.25
  -2   0  10    1.19    0.26
  -2   0  10    1.25    0.25
   2   0 -10    1.27    0.21
   2   0 -10    1.45    0.26
   2   0 -10    1.09    0.19
  -2   0   9    0.10    0.14
   2   0  -9   -0.05    0.10
   2   0  -9    0.01    0.15
  -2   0   9   -0.07    0.15
   2   0  -9    0.08    0.11
  -2   0   9    0.10    0.15
   2   0  -8   29.59    0.83
  -2   0   8   29.55    0.90
   2   0  -8   30.43    0.84
  -2   0   8   28.86    0.72
  -2   0   8   28.50    0.89
   2   0  -8   31.14    0.94
  -2   0   8   29.56    0.78
  -2   0   8   31.57    0.93
   2   0  -7    0.37    0.08
  -2   0   7    0.28    0.15
  -2   0   7    0.42    0.15
   2   0  -7    0.12    0.10
   2   0  -7    0.53    0.16
  -2   0   7    0.32    0.13
  -2   0   7    0.49    0.11
  -2   0   7    0.36    0.08
   2   0  -7    0.36    0.11
   2   0  -6    7.21    0.36
  -2   0   6    6.53    0.32
   2   0  -6    7.00    0.23
  -2   0   6    7.05    0.34
  -2   0   6    7.05    0.27
   2   0  -6    6.67    0.35
  -2   0   6    6.74    0.23
   2   0  -6    7.18    0.29
   2   0  -6    6.91    0.28
  -2   0   6    6.73    0.34
  -2   0   5    0.06    0.09
   2   0  -5   -0.03    0.09
   2   0  -5    0.06    0.05
  -2   0   5    0.01    0.06
   2   0  -5   -0.04    0.06
   2   0  -5   -0.01    0.06
   2   0  -5   -0.10    0.09
  -2   0   5    0.16    0.09
  -2   0   5   -0.04    0.05
  -2   0   5    0.15    0.10
  -2   0   4  225.24    4.71
   2   0  -4  227.69    4.69
  -2   0   4  223.20    4.69
  -2   0   4  224.45    4.73
  -2   0   4  225.18    4.68
   2   0  -4  223.33    4.78
   2   0  -4  224.32    4.77
  -2   0   4  223.31    4.75
   2   0  -4  227.86    4.68
   2   0  -4  228.90    4.69
  -2   0   4  220.33    4.77
  -2   0   3    0.03    0.07
  -2   0   3    0.09    0.05
   2   0  -3    0.18    0.09
  -2   0   3    0.00    0.07
   2   0  -3    0.01    0.05
  -2   0   3    0.02    0.05
  -2   0   3    0.04    0.05
   2   0  -3    0.07    0.07
   2   0  -2   48.75    1.06
  -2   0   2   47.18    1.06
  -2   0   2   46.67    1.06
   2   0  -2   47.70    1.08
  -2   0   1    0.01    0.05
  -2   0   0  806.24   16.69
   2   0   0  807.65   16.68
   2   0   0  808.58   16.76
  -2   0  -1    0.01    0.06
   2   0   1    0.25    0.08
  -2   0  -1   -0.02    0.07
   2   0   1    0.00    0.05
   2   0   1    0.01    0.08
   2   0   1   -0.04    0.07
  -2   0  -1    0.06    0.06
  -2   0  -1   -0.02    0.06
   2   0   2   70.36    1.60
   2   0   2   71.26    1.62
  -2   0  -2   71.67    1.59
   2   0   2   69.45    1.62
  -2   0  -2   72.84    1.60
  -2   0  -2   70.40    1.58
   2   0   2   71.53    1.55
  -2   0  -3    0.20    0.09
  -2   0  -3   -0.11    0.09
   2   0   3    0.16    0.08
   2   0   3   -0.06    0.10
   2   0   3    0.15    0.11
  -2   0  -3    0.06    0.09
  -2   0  -3    0.08    0.10
   2   0   3    0.34    0.10
  -2   0  -4  238.98    5.12
  -2   0  -4  239.40    5.14
   2   0   4  240.29    5.08
   2   0   4  232.87    5.15
   2   0   4  237.75    5.09
  -2   0  -4  237.31    5.13
   2   0   4  242.68    5.17
  -2   0  -4  245.85    5.07
  -2   0  -5    0.04    0.12
  -2   0  -5    0.14    0.09
  -2   0  -5    0.30    0.12
   2   0   5    0.09    0.14
  -2   0  -5    0.15    0.12
   2   0   5   -0.02    0.11
   2   0   5    0.17    0.10
   2   0   5    0.10    0.10
   2   0   6   45.03    1.24
  -2   0  -6   44.32    1.19
  -2   0  -6   43.34    1.19
   2   0   6   43.61    1.14
   2   0   6   43.23    1.12
  -2   0  -6   43.85    1.07
   2   0   6   43.88    1.21
  -2   0  -6   42.22    1.18
  -2   0  -7   -0.12    0.13
  -2   0  -7   -0.25    0.11
  -2   0  -7    0.09    0.14
   2   0   7   -0.06    0.11
   2   0   7   -0.01    0.14
   2   0   7    0.08    0.15
   2   0   7    0.19    0.14
  -2   0  -7   -0.15    0.11
  -2   0  -8   24.94    0.86
   2   0   8   24.95    0.90
   2   0   8   24.50    0.80
  -2   0  -8   23.53    0.84
   2   0   8   23.26    0.76
   2   0   8   24.53    0.89
  -2   0  -8   22.37    0.82
   2   0   9    0.21    0.23
  -2   0  -9    0.16    0.18
  -2   0  -9    0.24    0.19
   2   0   9    0.44    0.23
  -2   0  -9   -0.01    0.19
   2   0   9    0.18    0.18
  -2   0 -10   17.61    0.78
   2   0  10   16.77    0.82
   2   0  10   18.76    0.84
   2   0  10   18.46    0.75
  -2   0 -10   17.28    0.77
  -2   0 -10   18.58    0.80
  -2   0 -11    0.13    0.22
   2   0  11   -0.01    0.24
   2   0  11    0.12    0.26
  -2   0 -11   -0.30    0.23
  -2   0 -11    0.33    0.25
  -2   0 -12   18.10    0.87
   2   0  12   18.11    0.90
  -2   0 -12   18.75    0.92
   2   0  12   17.03    0.92
  -2   0 -12   16.79    0.84
   2   0  13   -0.34    0.27
   2   0  13   -0.08    0.30
  -2   0 -13    0.13    0.27
  -2   0 -13   -0.24    0.25
   2   0  14   -0.08    0.33
  -2   0 -14    0.14    0.31
  -2   0 -14    0.27    0.30
   2   0  14    0.54    0.38
   2   1 -16    0.01    0.35
  -2   1  16   -0.41    0.33
  -2   1  16    0.21    0.32
  -2  -1  16   -0.19    0.33
  -2  -1  16   -0.23    0.32
  -2   1  15    9.90    0.76
  -2   1  15   11.17    0.78
  -2   1  15    9.25    0.77
   2   1 -15   10.63    0.83
  -2  -1  15   10.90    0.81
   2  -1 -15   11.91    0.85
  -2  -1  15   11.15    0.80
  -2  -1  15    9.40    0.75
  -2   1  14    3.95    0.52
  -2   1  14    3.60    0.49
  -2   1  14    3.78    0.48
   2   1 -14    3.81    0.51
  -2  -1  14    3.71    0.53
  -2  -1  14    3.29    0.47
  -2  -1  14    3.67    0.49
   2  -1 -14    3.94    0.54
  -2   1  13   15.28    0.80
   2   1 -13   15.94    0.85
  -2   1  13   14.68    0.80
  -2   1  13   15.66    0.81
  -2  -1  13   14.90    0.83
  -2  -1  13   15.65    0.81
   2  -1 -13   15.84    0.83
  -2  -1  13   16.23    0.81
   2   1 -12    3.41    0.35
  -2   1  12    3.41    0.42
  -2   1  12    2.93    0.39
  -2   1  12    3.18    0.41
   2   1 -12    4.04    0.48
   2  -1 -12    2.44    0.32
  -2  -1  12    3.40    0.42
  -2  -1  12    2.69    0.38
   2  -1 -12    3.92    0.47
  -2  -1  12    3.34    0.44
   2   1 -11   23.89    0.81
  -2   1  11   25.07    0.90
  -2   1  11   22.56    0.90
  -2   1  11   23.97    0.93
   2   1 -11   23.59    0.94
  -2  -1  11   25.18    0.93
   2  -1 -11   24.20    0.82
  -2  -1  11   24.33    0.94
  -2  -1  11   23.96    0.91
   2  -1 -11   25.45    0.95
   2   1 -10    5.68    0.36
  -2   1  10    5.23    0.43
  -2   1  10    5.57    0.43
   2   1 -10    5.19    0.44
  -2   1  10    5.70    0.42
   2   1 -10    6.09    0.37
  -2  -1  10    5.63    0.44
  -2  -1  10    5.74    0.43
   2  -1 -10    5.02    0.35
   2  -1 -10    7.06    0.49
   2  -1 -10    5.60    0.36
  -2  -1  10    5.35    0.45
  -2   1   9   26.17    0.85
   2   1  -9   26.44    0.79
   2   1  -9   25.68    0.78
   2   1  -9   27.07    0.91
  -2   1   9   26.11    0.86
  -2   1   9   27.61    0.90
  -2  -1   9   26.85    0.88
   2  -1  -9   25.88    0.78
   2  -1  -9   26.42    0.79
  -2  -1   9   26.56    0.88
  -2  -1   9   25.73    0.75
  -2  -1   9   25.85    0.86
   2  -1  -9   25.86    0.89
  -2   1   8    5.94    0.36
  -2   1   8    5.58    0.24
  -2   1   8    5.28    0.36
  -2   1   8    5.86    0.36
   2   1  -8    5.30    0.30
   2   1  -8    5.37    0.37
   2   1  -8    5.61    0.31
  -2  -1   8    4.89    0.35
  -2  -1   8    5.56    0.29
   2  -1  -8    5.74    0.30
  -2  -1   8    5.08    0.24
  -2  -1   8    5.11    0.35
   2  -1  -8    5.45    0.37
   2  -1  -8    5.49    0.31
  -2  -1   8    5.62    0.38
  -2   1   7   39.94    0.94
   2   1  -7   39.77    1.08
  -2   1   7   39.35    1.08
   2   1  -7   40.07    1.02
   2   1  -7   41.04    1.02
  -2   1   7   41.31    1.11
   2   1  -7   40.41    1.11
  -2   1   7   38.78    1.06
   2  -1  -7   41.17    1.02
  -2  -1   7   40.30    1.09
  -2  -1   7   41.18    1.10
   2  -1  -7   39.89    1.11
  -2  -1   7   40.62    1.00
  -2  -1   7   40.37    0.96
   2  -1  -7   40.09    1.01
  -2  -1   7   39.74    1.08
   2   1  -6   18.85    0.53
   2   1  -6   17.57    0.58
  -2   1   6   17.61    0.57
  -2   1   6   17.89    0.59
   2   1  -6   17.69    0.60
  -2   1   6   18.03    0.46
  -2   1   6   18.07    0.57
   2   1  -6   18.58    0.53
   2  -1  -6   17.63    0.52
  -2  -1   6   17.11    0.56
   2  -1  -6   17.50    0.51
  -2  -1   6   18.29    0.52
  -2  -1   6   17.75    0.49
  -2  -1   6   18.55    0.59
  -2  -1   6   17.79    0.59
  -2   1   5   13.31    0.44
   2   1  -5   14.00    0.39
   2   1  -5   13.81    0.47
  -2   1   5   13.49    0.46
   2   1  -5   13.74    0.40
   2   1  -5   13.50    0.45
   2   1  -5   13.72    0.40
  -2   1   5   14.15    0.44
  -2  -1   5   13.66    0.39
   2  -1  -5   14.35    0.40
  -2  -1   5   13.25    0.43
   2  -1  -5   13.88    0.47
  -2  -1   5   13.00    0.46
  -2  -1   5   13.41    0.41
   2  -1  -5   13.67    0.39
   2  -1  -5   13.64    0.47
  -2   1   4   79.62    1.73
   2   1  -4   79.99    1.73
   2   1  -4   79.65    1.72
  -2   1   4   81.38    1.76
  -2   1   4   80.08    1.67
  -2   1   4   80.85    1.76
  -2   1   4   79.07    1.80
   2   1  -4   77.74    1.79
   2   1  -4   79.54    1.79
   2   1  -4   80.36    1.72
   2  -1  -4   80.41    1.80
   2  -1  -4   79.51    1.80
  -2  -1   4   79.84    1.78
   2  -1  -4   80.69    1.67
   2  -1  -4   81.76    1.71
   2  -1  -4   79.20    1.71
  -2  -1   4   76.49    1.78
  -2  -1   4   77.69    1.73
  -2  -1   4   79.11    1.76
  -2  -1   4   78.54    1.74
  -2   1   3  107.77    2.37
  -2   1   3  108.19    2.29
  -2   1   3  107.20    2.29
   2   1  -3  111.80    2.33
  -2   1   3  106.01    2.32
   2   1  -3  110.81    2.29
   2   1  -3  110.83    2.36
   2   1  -3  109.01    2.36
  -2   1   3  108.36    2.31
  -2  -1   3  111.00    2.31
  -2  -1   3  109.58    2.33
  -2  -1   3  108.57    2.32
  -2  -1   3  111.40    2.34
  -2  -1   3  108.05    2.36
   2   1  -2  183.54    3.90
   2   1  -2  185.40    3.92
   2   1  -2  183.91    3.91
  -2   1   2  186.37    3.91
  -2  -1   2  183.71    3.91
  -2  -1   2  191.45    3.85
   2  -1  -2  195.52    3.91
  -2  -1   2  179.91    3.91
  -2  -1   2  187.02    3.85
  -2  -1   2  186.61    3.92
  -2  -1   2  186.94    3.87
   2   1  -1  276.47    5.61
   2   1  -1  265.80    5.62
  -2   1   1  266.80    5.62
   2  -1  -1  281.54    5.65
  -2  -1   1  271.87    5.57
  -2  -1   1  270.46    5.63
  -2  -1   1  265.42    5.58
  -2  -1   1  263.56    5.62
  -2  -1   1  269.47    5.63
  -2   1   0   76.99    1.67
   2   1   0   80.41    1.68
  -2   1   0   78.08    1.70
  -2  -1   0   79.52    1.72
  -2  -1   0   78.50    1.68
   2  -1   0   78.91    1.70
   2  -1   0   79.03    1.67
   2  -1   0   78.24    1.72
  -2  -1   0   79.64    1.72
  -2   1  -1   88.08    1.87
   2   1   1   88.67    1.88
   2   1   1   85.20    1.84
  -2   1  -1   85.58    1.85
  -2   1  -1   80.67    1.85
  -2  -1  -1   85.25    1.86
  -2  -1  -1   83.00    1.86
   2  -1   1   86.50    1.88
  -2  -1  -1   86.66    1.87
   2  -1   1   84.86    1.88
   2  -1   1   87.07    1.89
   2  -1   1   85.24    1.88
  -2  -1  -1   87.54    1.87
   2   1   2   71.26    1.67
  -2   1  -2   76.23    1.66
  -2   1  -2   74.49    1.66
  -2   1  -2   74.50    1.66
   2   1   2   74.10    1.63
   2   1   2   72.30    1.68
  -2  -1  -2   74.44    1.65
   2  -1   2   74.82    1.67
   2  -1   2   75.09    1.68
  -2  -1  -2   73.17    1.66
  -2  -1  -2   73.15    1.62
  -2  -1  -2   74.06    1.66
   2  -1   2   73.77    1.68
   2   1   3  393.24    8.24
  -2   1  -3  392.16    8.27
   2   1   3  395.63    8.24
   2   1   3  386.40    8.29
  -2   1  -3  397.46    8.28
   2   1   3  401.14    8.31
  -2   1  -3  399.18    8.28
   2  -1   3  406.48    8.21
  -2  -1  -3  397.67    8.28
   2  -1   3  394.14    8.30
   2  -1   3  400.87    8.31
   2  -1   3  386.25    8.26
  -2  -1  -3  392.63    8.28
  -2  -1  -3  386.39    8.24
  -2  -1  -3  394.49    8.25
   2   1   4    7.71    0.36
   2   1   4    7.42    0.32
  -2   1  -4    6.74    0.30
  -2   1  -4    7.40    0.35
   2   1   4    8.28    0.39
   2   1   4    7.94    0.32
  -2  -1  -4    8.18    0.36
   2  -1   4    8.01    0.34
   2  -1   4    7.38    0.37
  -2  -1  -4    7.12    0.30
   2  -1   4    7.37    0.30
  -2  -1  -4    7.79    0.34
  -2  -1  -4    8.09    0.36
   2   1   5   22.51    0.66
   2   1   5   22.59    0.75
  -2   1  -5   23.34    0.72
  -2   1  -5   22.73    0.71
  -2   1  -5   23.03    0.64
   2   1   5   23.42    0.69
   2   1   5   23.38    0.73
  -2   1  -5   23.58    0.72
  -2  -1  -5   22.94    0.71
   2  -1   5   22.02    0.74
   2  -1   5   23.79    0.75
  -2  -1  -5   24.04    0.65
  -2  -1  -5   23.35    0.71
   2  -1   5   23.14    0.66
  -2  -1  -5   23.54    0.72
   2  -1   5   22.48    0.68
   2   1   6   32.04    0.98
  -2   1  -6   32.36    0.94
  -2   1  -6   30.11    0.93
   2   1   6   31.85    0.95
  -2   1  -6   30.70    0.93
   2   1   6   30.58    0.89
  -2   1  -6   31.64    0.82
   2   1   6   31.56    0.86
   2  -1   6   31.51    0.97
  -2  -1  -6   31.91    0.83
  -2  -1  -6   33.15    0.95
   2  -1   6   31.17    0.89
  -2  -1  -6   30.09    0.92
   2  -1   6   31.47    0.87
   2  -1   6   32.67    0.98
  -2  -1  -6   31.62    0.92
   2   1   7   28.18    0.93
   2   1   7   28.17    0.82
  -2   1  -7   28.92    0.92
  -2   1  -7   30.05    0.92
   2   1   7   29.35    0.96
  -2   1  -7   29.11    0.91
   2   1   7   29.12    0.88
   2  -1   7   30.75    0.97
  -2  -1  -7   27.01    0.89
   2  -1   7   29.50    0.85
   2  -1   7   27.63    0.85
   2  -1   7   29.74    0.95
  -2  -1  -7   28.34    0.90
  -2  -1  -7   28.09    0.90
  -2  -1  -7   27.10    0.80
  -2   1  -8    1.34    0.24
  -2   1  -8    1.18    0.24
   2   1   8    1.18    0.22
   2   1   8    1.52    0.24
   2   1   8    1.18    0.26
   2   1   8    1.00    0.25
  -2   1  -8    1.21    0.25
  -2  -1  -8    1.01    0.23
   2  -1   8    0.67    0.24
   2  -1   8    1.22    0.21
   2  -1   8    1.52    0.29
  -2  -1  -8    0.91    0.22
  -2  -1  -8    1.04    0.22
   2  -1   8    1.13    0.21
  -2   1  -9    4.65    0.42
   2   1   9    4.22    0.44
  -2   1  -9    5.18    0.46
  -2   1  -9    4.68    0.43
   2   1   9    4.67    0.45
   2   1   9    4.68    0.41
   2  -1   9    4.73    0.46
  -2  -1  -9    5.06    0.43
  -2  -1  -9    5.44    0.44
   2  -1   9    4.87    0.40
   2  -1   9    5.35    0.49
  -2  -1  -9    5.17    0.44
   2   1  10    2.13    0.36
  -2   1 -10    1.11    0.27
   2   1  10    1.62    0.35
   2   1  10    1.77    0.30
  -2   1 -10    1.81    0.31
  -2   1 -10    1.61    0.32
  -2  -1 -10    1.11    0.27
   2  -1  10    1.48    0.32
  -2  -1 -10    1.72    0.33
   2  -1  10    1.73    0.35
  -2  -1 -10    1.32    0.29
  -2   1 -11   24.74    0.96
  -2   1 -11   26.11    1.03
   2   1  11   21.84    1.02
   2   1  11   25.34    1.03
  -2   1 -11   23.12    0.95
  -2  -1 -11   24.68    1.00
   2  -1  11   22.52    1.02
  -2  -1 -11   23.16    0.95
  -2  -1 -11   22.94    0.96
   2  -1  11   25.38    1.06
  -2   1 -12    0.65    0.26
  -2   1 -12    0.27    0.30
   2   1  12    0.65    0.31
  -2   1 -12    0.96    0.30
   2   1  12    0.45    0.32
   2  -1  12    0.14    0.32
  -2  -1 -12    0.34    0.30
   2  -1  12   -0.12    0.28
  -2  -1 -12    0.37    0.25
  -2  -1 -12    0.56    0.27
   2   1  13   11.18    0.85
   2   1  13   13.68    0.83
  -2   1 -13   14.29    0.82
  -2   1 -13   12.48    0.84
   2  -1  13   12.36    0.85
   2  -1  13   13.02    0.86
  -2  -1 -13   13.60    0.83
  -2  -1 -13   12.10    0.76
  -2   1 -14    3.07    0.52
   2   1  14    3.18    0.52
  -2   1 -14    1.96    0.40
   2   1  14    2.18    0.46
   2  -1  14    2.80    0.53
  -2  -1 -14    2.56    0.43
  -2  -1 -14    2.57    0.52
   2  -1  14    3.03    0.52
   2   2 -16    3.88    0.61
  -2   2  16    4.07    0.58
  -2   2  16    4.50    0.59
  -2  -2  16    3.59    0.58
  -2  -2  16    4.22    0.61
   2   2 -15    6.04    0.65
  -2   2  15    4.55    0.58
  -2   2  15    5.35    0.61
  -2  -2  15    6.34    0.67
  -2  -2  15    6.40    0.68
  -2  -2  15    4.72    0.58
  -2   2  14    0.04    0.29
  -2   2  14   -0.07    0.25
  -2   2  14   -0.29    0.25
   2   2 -14   -0.06    0.27
  -2  -2  14   -0.18    0.30
  -2  -2  14    0.01    0.27
  -2  -2  14    0.66    0.32
  -2   2  13    0.14    0.27
   2   2 -13    0.31    0.26
  -2   2  13    0.28    0.24
  -2   2  13    0.17    0.25
  -2  -2  13    0.61    0.32
  -2  -2  13    0.28    0.25
   2  -2 -13    0.20    0.27
  -2  -2  13    0.34    0.27
   2   2 -12   10.65    0.56
  -2   2  12   12.03    0.67
   2   2 -12   12.28    0.70
  -2   2  12   11.12    0.65
  -2   2  12   12.02    0.65
   2  -2 -12   10.00    0.76
  -2  -2  12   11.29    0.65
  -2  -2  12   12.04    0.67
  -2  -2  12   10.75    0.68
   2  -2 -12   10.91    0.66
   2   2 -11   30.48    0.97
  -2   2  11   29.77    1.03
   2   2 -11   30.48    1.23
  -2   2  11   32.13    1.08
   2   2 -11   32.36    1.13
  -2   2  11   30.61    1.09
  -2  -2  11   32.24    1.08
  -2  -2  11   31.42    1.09
   2  -2 -11   32.36    1.12
   2  -2 -11   31.17    0.96
  -2  -2  11   31.45    1.09
   2   2 -10    0.86    0.24
  -2   2  10    0.58    0.22
   2   2 -10    0.61    0.19
  -2   2  10    0.67    0.24
   2   2 -10    0.87    0.19
  -2   2  10    0.71    0.23
  -2  -2  10    0.58    0.20
   2  -2 -10    0.66    0.18
  -2  -2  10    0.68    0.21
   2  -2 -10    1.08    0.26
  -2  -2  10    0.80    0.26
   2  -2 -10    0.50    0.17
  -2   2   9    5.22    0.37
   2   2  -9    5.06    0.32
   2   2  -9    4.75    0.31
   2   2  -9    5.09    0.41
  -2   2   9    5.38    0.40
  -2   2   9    4.21    0.36
   2  -2  -9    4.76    0.31
  -2  -2   9    4.51    0.31
   2  -2  -9    5.34    0.32
   2  -2  -9    5.40    0.41
  -2  -2   9    5.96    0.39
  -2  -2   9    5.01    0.37
  -2  -2   9    4.61    0.36
  -2  -2   9    5.27    0.40
   2   2  -8   15.88    0.59
  -2   2   8   16.57    0.64
  -2   2   8   14.99    0.59
   2   2  -8   16.28    0.63
   2   2  -8   16.37    0.54
   2   2  -8   16.31    0.55
  -2   2   8   15.98    0.58
  -2  -2   8   15.74    0.61
  -2  -2   8   16.16    0.61
  -2  -2   8   15.73    0.63
   2  -2  -8   15.87    0.62
  -2  -2   8   15.72    0.53
  -2  -2   8   15.69    0.50
   2  -2  -8   16.14    0.53
   2  -2  -8   15.67    0.53
   2   2  -7   58.52    1.42
   2   2  -7   60.32    1.49
  -2   2   7   58.59    1.46
  -2   2   7   57.56    1.30
   2   2  -7   59.58    1.53
  -2   2   7   62.07    1.53
  -2   2   7   59.63    1.49
   2   2  -7   61.34    1.43
  -2  -2   7   58.33    1.48
   2  -2  -7   59.26    1.52
   2  -2  -7   61.26    1.42
  -2  -2   7   60.52    1.52
  -2  -2   7   59.62    1.43
   2  -2  -7   58.29    1.41
  -2  -2   7   60.23    1.50
  -2  -2   7   60.66    1.40
  -2   2   6   22.76    0.68
   2   2  -6   22.87    0.68
  -2   2   6   23.07    0.71
   2   2  -6   22.89    0.63
   2   2  -6   22.86    0.64
  -2   2   6   23.08    0.66
  -2  -2   6   23.26    0.65
   2  -2  -6   22.36    0.62
  -2  -2   6   22.51    0.70
  -2  -2   6   23.09    0.68
   2  -2  -6   21.76    0.70
  -2  -2   6   23.95    0.63
  -2  -2   6   22.37    0.69
   2  -2  -6   24.08    0.63
   2   2  -5   43.26    1.01
  -2   2   5   44.35    1.09
  -2   2   5   42.96    1.02
   2   2  -5   41.47    1.00
   2   2  -5   42.39    1.06
  -2   2   5   42.29    1.04
  -2  -2   5   41.30    1.07
  -2  -2   5   41.59    1.01
   2  -2  -5   43.70    0.99
  -2  -2   5   41.06    1.04
   2  -2  -5   43.36    0.99
  -2  -2   5   41.88    1.03
   2   2  -4   23.08    0.64
   2   2  -4   23.29    0.59
  -2   2   4   24.11    0.62
   2   2  -4   23.52    0.65
  -2   2   4   24.51    0.60
   2   2  -4   22.97    0.59
  -2   2   4   24.13    0.66
  -2  -2   4   22.81    0.62
  -2  -2   4   23.18    0.65
  -2  -2   4   23.95    0.63
   2  -2  -4   25.12    0.57
  -2  -2   4   22.66    0.61
   2  -2  -4   24.78    0.58
   2  -2  -4   24.73    0.57
  -2   2   3   97.89    2.06
  -2   2   3   97.41    2.04
   2   2  -3   96.09    2.11
   2   2  -3   99.09    2.06
   2   2  -3   96.91    2.06
   2   2  -3   97.08    2.12
  -2   2   3   95.36    2.07
   2  -2  -3   99.81    2.07
  -2  -2   3   96.58    2.11
  -2  -2   3   96.94    2.13
   2  -2  -3   96.57    2.12
  -2  -2   3   98.87    2.11
  -2  -2   3   95.30    2.09
  -2  -2   3   93.37    2.09
  -2  -2   3   96.23    2.07
   2   2  -2   45.85    1.05
   2   2  -2   44.86    0.99
   2   2  -2   45.29    1.02
  -2   2   2   46.48    1.04
   2   2  -2   46.16    1.05
  -2   2   2   47.52    1.00
  -2   2   2   47.17    1.01
   2   2  -2   45.70    0.99
   2   2  -2   45.38    1.05
  -2  -2   2   44.00    1.05
   2  -2  -2   45.78    1.03
  -2  -2   2   44.88    1.02
  -2  -2   2   45.25    1.05
   2  -2  -2   46.62    1.03
  -2  -2   2   45.19    1.00
  -2  -2   2   45.36    1.00
  -2  -2   2   45.25    1.05
  -2  -2   2   43.53    1.01
   2   2  -1  105.25    2.26
   2   2  -1  103.15    2.21
   2   2  -1  103.88    2.21
  -2   2   1  104.89    2.25
  -2   2   1  106.02    2.26
   2   2  -1  105.59    2.25
   2  -2  -1  106.80    2.24
   2  -2  -1  103.35    2.25
   2  -2  -1  105.93    2.25
  -2  -2   1  105.45    2.22
  -2  -2   1  108.78    2.22
  -2  -2   1  103.94    2.26
  -2  -2   1  104.65    2.26
  -2   2   0   62.42    1.39
  -2   2   0   62.03    1.36
   2   2   0   60.23    1.39
   2   2   0   63.43    1.36
   2   2   0   63.09    1.38
  -2   2   0   63.25    1.36
   2  -2   0   62.22    1.40
  -2  -2   0   62.90    1.40
   2  -2   0   63.30    1.37
  -2  -2   0   63.77    1.39
  -2  -2   0   62.15    1.37
   2  -2   0   64.62    1.35
  -2  -2   0   62.73    1.37
  -2  -2   0   62.42    1.40
   2  -2   0   62.60    1.40
   2   2   1    0.27    0.09
   2   2   1   -0.01    0.07
  -2   2  -1   -0.03    0.07
  -2   2  -1    0.13    0.08
  -2   2  -1    0.04    0.07
   2   2   1    0.14    0.08
   2   2   1    0.29    0.08
   2  -2   1    0.13    0.09
  -2  -2  -1    0.10    0.07
  -2  -2  -1    0.06    0.07
  -2  -2  -1    0.04    0.07
  -2  -2  -1    0.07    0.08
   2  -2   1    0.04    0.08
   2  -2   1    0.14    0.08
   2  -2   1    0.15    0.08
  -2   2  -2    0.61    0.10
  -2   2  -2    0.86    0.12
   2   2   2    0.94    0.13
   2   2   2    0.97    0.14
   2   2   2    1.18    0.13
  -2   2  -2    0.90    0.13
  -2  -2  -2    0.96    0.12
   2  -2   2    0.77    0.13
  -2  -2  -2    0.87    0.12
   2  -2   2    0.76    0.12
  -2  -2  -2    1.12    0.12
   2  -2   2    0.75    0.13
  -2  -2  -2    0.92    0.12
  -2  -2  -2    1.16    0.11
   2  -2   2    0.70    0.12
  -2   2  -3    3.09    0.22
  -2   2  -3    3.13    0.22
   2   2   3    3.16    0.21
   2   2   3    3.45    0.24
   2   2   3    3.66    0.24
  -2   2  -3    2.78    0.22
   2  -2   3    3.14    0.21
   2  -2   3    3.44    0.24
   2  -2   3    3.22    0.16
  -2  -2  -3    3.32    0.22
  -2  -2  -3    3.27    0.19
   2  -2   3    3.33    0.22
  -2  -2  -3    3.33    0.21
   2  -2   3    3.81    0.25
  -2  -2  -3    3.39    0.20
   2   2   4   62.07    1.58
  -2   2  -4   66.92    1.59
   2   2   4   63.81    1.56
  -2   2  -4   67.00    1.59
   2   2   4   65.41    1.62
  -2   2  -4   66.05    1.59
  -2  -2  -4   65.00    1.55
  -2  -2  -4   66.28    1.53
   2  -2   4   68.44    1.57
  -2  -2  -4   66.68    1.59
   2  -2   4   67.18    1.62
   2  -2   4   69.02    1.58
   2  -2   4   66.65    1.50
  -2  -2  -4   66.48    1.52
  -2  -2  -4   66.84    1.59
  -2   2  -5   24.59    0.78
   2   2   5   25.58    0.78
  -2   2  -5   23.83    0.76
   2   2   5   25.30    0.80
   2   2   5   25.38    0.75
  -2   2  -5   24.80    0.76
  -2  -2  -5   25.87    0.69
   2  -2   5   25.88    0.69
  -2  -2  -5   25.56    0.74
  -2  -2  -5   25.39    0.77
   2  -2   5   24.85    0.75
   2  -2   5   25.11    0.80
   2  -2   5   25.63    0.80
  -2  -2  -5   24.93    0.77
  -2  -2  -5   26.59    0.70
  -2   2  -6    3.38    0.31
   2   2   6    3.03    0.32
  -2   2  -6    3.20    0.23
  -2   2  -6    3.70    0.31
  -2   2  -6    3.38    0.31
   2   2   6    2.78    0.28
   2   2   6    3.32    0.28
   2  -2   6    3.14    0.24
  -2  -2  -6    2.98    0.28
   2  -2   6    3.73    0.33
  -2  -2  -6    3.24    0.23
   2  -2   6    2.86    0.31
  -2  -2  -6    3.47    0.31
   2  -2   6    3.43    0.28
  -2  -2  -6    3.43    0.28
  -2  -2  -6    3.29    0.23
  -2   2  -7   36.26    1.09
   2   2   7   38.43    1.11
  -2   2  -7   37.22    1.10
   2   2   7   38.74    1.08
   2   2   7   38.62    1.15
  -2   2  -7   37.04    1.12
   2  -2   7   36.84    1.02
  -2  -2  -7   37.18    1.09
  -2  -2  -7   38.47    1.10
  -2  -2  -7   36.82    1.08
   2  -2   7   36.62    1.13
   2  -2   7   35.86    1.04
  -2  -2  -7   37.28    0.97
  -2  -2  -7   36.59    0.96
   2  -2   7   37.10    1.14
   2   2   8   23.72    0.81
   2   2   8   23.31    0.87
   2   2   8   22.06    0.83
  -2   2  -8   24.21    0.87
  -2   2  -8   23.09    0.83
  -2   2  -8   22.96    0.82
  -2  -2  -8   21.59    0.81
  -2  -2  -8   23.37    0.83
   2  -2   8   22.74    0.88
   2  -2   8   23.98    0.89
  -2  -2  -8   22.72    0.83
   2  -2   8   22.09    0.78
   2  -2   8   24.11    0.77
   2   2   9    9.62    0.61
   2   2   9   10.59    0.60
  -2   2  -9    9.05    0.55
   2   2   9   10.47    0.56
  -2   2  -9    9.88    0.56
  -2   2  -9   10.75    0.62
  -2  -2  -9   10.17    0.57
   2  -2   9    9.21    0.50
   2  -2   9    9.64    0.62
   2  -2   9   10.34    0.62
   2  -2   9    9.46    0.50
  -2  -2  -9   10.55    0.57
  -2  -2  -9   10.28    0.57
   2   2  10    0.53    0.27
  -2   2 -10    0.31    0.22
  -2   2 -10    0.69    0.28
  -2   2 -10    0.52    0.24
   2   2  10    0.45    0.27
   2   2  10    0.82    0.26
  -2  -2 -10    0.52    0.24
   2  -2  10    0.23    0.26
  -2  -2 -10    0.80    0.26
  -2  -2 -10    0.75    0.26
   2  -2  10    0.81    0.28
   2   2  11    9.42    0.66
   2   2  11    8.07    0.64
  -2   2 -11   10.23    0.68
  -2   2 -11    8.97    0.62
  -2   2 -11    9.73    0.62
   2   2  11    8.67    0.61
  -2  -2 -11    7.49    0.57
   2  -2  11    9.61    0.67
   2  -2  11    9.64    0.67
  -2  -2 -11    8.81    0.62
  -2  -2 -11    8.29    0.61
   2   2  12   19.20    0.92
  -2   2 -12   17.39    0.85
   2   2  12   17.00    0.93
  -2   2 -12   19.34    0.94
  -2   2 -12   16.60    0.84
  -2  -2 -12   17.29    0.85
  -2  -2 -12   16.23    0.83
  -2  -2 -12   18.48    0.89
   2  -2  12   15.79    0.90
   2  -2  12   19.11    0.97
   2   2  13   10.22    0.74
   2   2  13    6.54    0.68
  -2   2 -13    8.05    0.67
  -2   2 -13    9.17    0.75
  -2  -2 -13    7.37    0.65
  -2  -2 -13    8.28    0.70
   2  -2  13    7.33    0.73
   2  -2  13    7.05    0.71
   2   2  14    0.18    0.33
   2   2  14    0.23    0.33
  -2   2 -14    0.11    0.34
  -2   2 -14    0.37    0.30
   2  -2  14    0.20    0.37
  -2  -2 -14    0.72    0.38
   2  -2  14    0.77    0.38
  -2  -2 -14    0.07    0.28
  -2   3  16    0.04    0.35
   2   3 -16    0.47    0.39
  -2   3  16    0.32    0.36
  -2  -3  16    0.34    0.37
  -2  -3  16   -0.41    0.34
   2   3 -15    0.39    0.38
  -2   3  15    1.32    0.39
  -2   3  15    0.39    0.36
  -2  -3  15    0.24    0.34
  -2  -3  15    0.87    0.41
  -2   3  14   10.57    0.73
  -2   3  14   10.21    0.73
   2   3 -14   11.96    0.80
  -2  -3  14   10.28    0.76
  -2  -3  14   10.35    0.71
  -2  -3  14   10.40    0.74
  -2   3  13    0.32    0.29
   2   3 -13    1.16    0.35
  -2   3  13    0.08    0.24
  -2   3  13    0.30    0.26
  -2  -3  13    0.58    0.27
  -2  -3  13    0.06    0.29
  -2  -3  13    1.07    0.32
  -2   3  12    1.37    0.31
   2   3 -12    1.53    0.34
  -2   3  12    1.50    0.35
   2   3 -12    1.68    0.27
  -2   3  12    1.92    0.33
  -2  -3  12    1.95    0.35
  -2  -3  12    2.07    0.38
  -2  -3  12    1.86    0.34
  -2   3  11    0.52    0.26
  -2   3  11    0.67    0.24
  -2   3  11    0.44    0.22
   2   3 -11    0.59    0.20
   2   3 -11    0.72    0.26
   2   3 -11    0.53    0.23
  -2  -3  11    0.45    0.25
   2  -3 -11    0.50    0.20
  -2  -3  11    0.61    0.28
  -2  -3  11    0.30    0.22
   2   3 -10   63.91    1.69
  -2   3  10   67.94    1.84
  -2   3  10   68.48    1.76
  -2   3  10   67.78    1.80
   2   3 -10   69.33    1.71
   2   3 -10   68.25    1.85
  -2  -3  10   69.82    1.80
   2  -3 -10   62.30    1.69
  -2  -3  10   71.47    1.86
   2  -3 -10   69.65    1.70
  -2  -3  10   64.81    1.69
  -2  -3  10   70.16    1.82
   2   3  -9    1.48    0.26
  -2   3   9    1.22    0.23
  -2   3   9    1.21    0.24
   2   3  -9    0.62    0.19
   2   3  -9    1.01    0.19
   2   3  -9    1.29    0.19
  -2   3   9    1.17    0.21
  -2  -3   9    1.22    0.26
   2  -3  -9    1.10    0.18
  -2  -3   9    1.08    0.19
  -2  -3   9    1.12    0.22
  -2  -3   9    1.21    0.17
   2  -3  -9    0.95    0.18
  -2  -3   9    1.15    0.22
   2   3  -8    0.99    0.16
   2   3  -8    0.45    0.16
  -2   3   8    0.95    0.21
   2   3  -8    0.63    0.14
  -2   3   8    0.46    0.16
   2   3  -8    0.52    0.18
  -2   3   8    0.54    0.17
  -2  -3   8    0.58    0.14
  -2  -3   8    0.64    0.17
   2  -3  -8    0.49    0.13
   2  -3  -8    0.61    0.13
  -2  -3   8    0.52    0.17
  -2  -3   8    0.87    0.21
  -2  -3   8    0.56    0.15
   2   3  -7    2.26    0.21
  -2   3   7    2.54    0.23
   2   3  -7    2.36    0.26
  -2   3   7    2.32    0.25
  -2   3   7    2.30    0.24
   2   3  -7    1.98    0.22
   2   3  -7    2.13    0.20
   2  -3  -7    2.29    0.21
   2  -3  -7    2.68    0.21
   2  -3  -7    2.44    0.15
  -2  -3   7    2.07    0.20
  -2  -3   7    2.47    0.28
  -2  -3   7    1.88    0.22
  -2  -3   7    2.26    0.24
  -2  -3   7    2.30    0.22
  -2   3   6  168.31    3.58
   2   3  -6  171.50    3.68
   2   3  -6  162.30    3.58
   2   3  -6  169.12    3.63
  -2   3   6  166.55    3.63
   2   3  -6  165.06    3.58
  -2   3   6  165.58    3.68
  -2  -3   6  159.30    3.66
   2  -3  -6  169.31    3.51
  -2  -3   6  159.43    3.52
  -2  -3   6  165.29    3.64
   2  -3  -6  171.64    3.57
   2  -3  -6  164.24    3.56
  -2  -3   6  164.62    3.61
  -2  -3   6  164.61    3.59
  -2   3   5    0.22    0.12
  -2   3   5    0.25    0.09
   2   3  -5    0.15    0.11
   2   3  -5    0.18    0.11
  -2   3   5    0.05    0.09
   2   3  -5    0.27    0.09
   2   3  -5    0.19    0.09
   2  -3  -5    0.25    0.08
   2  -3  -5    0.18    0.08
  -2  -3   5    0.17    0.11
   2  -3  -5    0.11    0.07
  -2  -3   5    0.19    0.10
  -2  -3   5    0.21    0.11
  -2  -3   5    0.11    0.10
  -2  -3   5    0.05    0.06
   2   3  -4   60.64    1.43
  -2   3   4   66.39    1.47
  -2   3   4   67.35    1.52
  -2   3   4   65.96    1.41
   2   3  -4   64.16    1.44
   2   3  -4   61.83    1.48
   2   3  -4   62.81    1.49
  -2  -3   4   61.20    1.48
   2  -3  -4   65.85    1.42
   2  -3  -4   68.08    1.43
  -2  -3   4   61.13    1.41
   2  -3  -4   68.39    1.43
  -2  -3   4   61.45    1.47
  -2  -3   4   63.86    1.48
  -2   3   3    8.96    0.25
  -2   3   3    8.62    0.27
   2   3  -3    8.37    0.27
   2   3  -3    8.69    0.27
   2   3  -3    8.47    0.30
  -2   3   3    8.13    0.28
   2   3  -3    8.66    0.31
  -2  -3   3    8.20    0.31
   2  -3  -3    8.40    0.25
  -2  -3   3    8.63    0.30
  -2  -3   3    8.43    0.28
   2  -3  -3    8.72    0.28
  -2  -3   3    8.63    0.32
  -2   3   2    2.16    0.17
   2   3  -2    2.28    0.14
   2   3  -2    2.30    0.13
   2   3  -2    2.38    0.14
   2   3  -2    2.06    0.17
  -2   3   2    2.07    0.14
   2   3  -2    2.20    0.18
   2   3  -2    2.20    0.14
  -2   3   2    2.07    0.14
   2  -3  -2    1.89    0.16
  -2  -3   2    2.35    0.16
  -2  -3   2    2.23    0.18
  -2  -3   2    2.45    0.16
  -2  -3   2    2.44    0.17
   2  -3  -2    2.06    0.14
  -2  -3   2    2.14    0.14
  -2   3   1  186.38    4.02
   2   3  -1  193.21    4.00
  -2   3   1  184.70    3.99
   2   3  -1  189.70    3.99
   2   3  -1  198.32    4.03
   2   3  -1  193.44    4.00
   2   3  -1  189.73    4.03
  -2  -3   1  189.77    4.03
  -2  -3   1  190.92    4.00
   2  -3  -1  192.07    4.03
   2  -3  -1  188.78    4.01
  -2  -3   1  186.50    4.03
  -2  -3   1  190.74    4.04
  -2  -3   1  194.82    4.02
  -2  -3   1  183.84    4.00
  -2  -3   1  198.74    4.01
   2   3   0   41.17    0.96
  -2   3   0   42.09    0.94
   2   3   0   41.19    0.96
  -2   3   0   40.27    0.94
  -2   3   0   40.97    0.98
  -2  -3   0   40.66    0.95
  -2  -3   0   41.99    0.97
  -2  -3   0   41.65    0.98
  -2  -3   0   41.45    0.96
   2  -3   0   41.63    0.94
   2  -3   0   40.92    0.93
   2  -3   0   39.99    0.97
   2  -3   0   41.04    0.97
   2  -3   0   40.48    0.98
   2   3   1   53.82    1.26
  -2   3  -1   54.21    1.25
   2   3   1   55.18    1.25
   2   3   1   54.58    1.27
  -2   3  -1   55.04    1.27
  -2   3  -1   54.29    1.25
  -2  -3  -1   54.77    1.26
  -2  -3  -1   54.35    1.27
   2  -3   1   55.51    1.29
   2  -3   1   57.91    1.27
  -2  -3  -1   56.80    1.25
   2  -3   1   52.68    1.28
  -2  -3  -1   54.72    1.26
  -2  -3  -1   53.23    1.25
   2  -3   1   54.69    1.26
   2  -3   1   53.80    1.26
   2   3   2  223.54    4.68
  -2   3  -2  211.44    4.66
   2   3   2  222.13    4.65
  -2   3  -2  216.93    4.65
   2   3   2  221.15    4.64
  -2   3  -2  213.73    4.64
   2  -3   2  215.96    4.66
   2  -3   2  217.12    4.67
  -2  -3  -2  221.79    4.58
   2  -3   2  209.28    4.66
   2  -3   2  213.13    4.67
  -2  -3  -2  226.56    4.66
  -2  -3  -2  217.28    4.64
  -2  -3  -2  225.99    4.63
  -2  -3  -2  224.43    4.66
  -2   3  -3    0.91    0.14
   2   3   3    0.74    0.14
  -2   3  -3    0.87    0.15
  -2   3  -3    0.65    0.13
   2   3   3    0.89    0.15
   2   3   3    0.99    0.14
   2  -3   3    0.75    0.09
  -2  -3  -3    1.10    0.13
  -2  -3  -3    0.98    0.13
  -2  -3  -3    0.91    0.14
   2  -3   3    0.72    0.15
   2  -3   3    0.84    0.14
   2  -3   3    0.97    0.15
  -2  -3  -3    1.07    0.13
   2  -3   3    0.67    0.15
  -2  -3  -3    1.02    0.15
  -2   3  -4    1.39    0.18
   2   3   4    1.66    0.20
   2   3   4    1.99    0.22
   2   3   4    1.61    0.19
  -2   3  -4    1.32    0.17
  -2   3  -4    1.58    0.20
  -2  -3  -4    1.62    0.16
  -2  -3  -4    1.39    0.19
   2  -3   4    1.74    0.15
   2  -3   4    2.01    0.24
   2  -3   4    1.35    0.20
  -2  -3  -4    1.28    0.16
   2  -3   4    1.73    0.20
   2  -3   4    1.62    0.20
  -2  -3  -4    1.24    0.18
  -2  -3  -4    1.66    0.17
  -2   3  -5    0.77    0.16
   2   3   5    0.39    0.15
   2   3   5    0.51    0.15
   2   3   5    0.63    0.16
  -2   3  -5    0.54    0.15
  -2   3  -5    0.64    0.17
   2  -3   5    0.73    0.17
   2  -3   5    0.55    0.17
   2  -3   5    0.35    0.14
   2  -3   5    0.58    0.15
  -2  -3  -5    0.58    0.12
  -2  -3  -5    0.78    0.16
  -2  -3  -5    0.58    0.14
  -2  -3  -5    0.66    0.12
  -2  -3  -5    0.52    0.14
   2  -3   5    0.70    0.12
   2   3   6  173.97    4.03
  -2   3  -6  186.19    4.06
  -2   3  -6  181.62    4.08
   2   3   6  183.92    4.11
  -2   3  -6  180.07    4.05
   2   3   6  182.11    4.04
  -2  -3  -6  177.39    4.05
  -2  -3  -6  186.90    3.93
   2  -3   6  175.16    4.02
   2  -3   6  181.06    3.95
  -2  -3  -6  185.28    4.06
  -2  -3  -6  182.93    3.95
   2  -3   6  186.59    4.11
  -2  -3  -6  178.50    4.01
   2  -3   6  187.68    4.02
   2  -3   6  182.28    4.11
   2   3   7    2.99    0.33
   2   3   7    2.14    0.27
  -2   3  -7    1.97    0.27
   2   3   7    2.64    0.30
  -2   3  -7    2.24    0.28
  -2   3  -7    2.78    0.29
  -2  -3  -7    2.51    0.28
   2  -3   7    2.25    0.27
  -2  -3  -7    2.46    0.23
   2  -3   7    2.00    0.30
  -2  -3  -7    2.44    0.28
  -2  -3  -7    2.73    0.29
   2  -3   7    2.50    0.24
   2  -3   7    1.79    0.27
  -2   3  -8    1.20    0.23
   2   3   8    0.49    0.20
   2   3   8    0.64    0.25
  -2   3  -8    0.06    0.20
   2   3   8    0.72    0.22
  -2   3  -8    0.55    0.20
   2  -3   8    0.52    0.21
   2  -3   8    0.37    0.16
   2  -3   8    0.56    0.23
  -2  -3  -8    0.29    0.18
  -2  -3  -8    0.73    0.21
   2  -3   8    0.56    0.19
  -2  -3  -8    0.89    0.22
   2   3   9    0.31    0.22
  -2   3  -9    0.47    0.22
   2   3   9    0.53    0.25
  -2   3  -9    0.58    0.25
  -2   3  -9    0.60    0.22
   2   3   9    0.33    0.22
  -2  -3  -9    0.54    0.23
  -2  -3  -9    0.15    0.19
   2  -3   9    0.53    0.26
   2  -3   9    0.26    0.19
   2  -3   9    0.23    0.22
  -2  -3  -9    0.47    0.21
  -2   3 -10   53.31    1.58
   2   3  10   53.43    1.57
   2   3  10   56.41    1.61
   2   3  10   53.84    1.65
  -2   3 -10   55.14    1.66
  -2   3 -10   52.87    1.58
   2  -3  10   52.73    1.63
  -2  -3 -10   55.36    1.59
  -2  -3 -10   54.05    1.57
   2  -3  10   51.90    1.66
  -2  -3 -10   55.39    1.59
  -2   3 -11    0.27    0.25
   2   3  11    0.19    0.27
   2   3  11    0.69    0.30
   2   3  11    0.43    0.28
  -2   3 -11    0.36    0.24
  -2   3 -11    0.36    0.27
  -2  -3 -11    0.89    0.30
   2  -3  11    0.22    0.27
  -2  -3 -11    0.87    0.29
   2  -3  11    0.44    0.29
  -2  -3 -11    0.24    0.23
  -2   3 -12   -0.08    0.24
  -2   3 -12    0.11    0.26
   2   3  12    0.39    0.29
   2   3  12    0.20    0.29
  -2   3 -12    0.45    0.31
  -2  -3 -12    0.37    0.29
   2  -3  12   -0.22    0.24
   2  -3  12    0.17    0.31
  -2  -3 -12   -0.06    0.24
  -2  -3 -12   -0.11    0.25
  -2   3 -13    0.23    0.28
  -2   3 -13    0.02    0.32
   2   3  13    1.10    0.35
   2   3  13    0.29    0.32
   2  -3  13    0.27    0.35
  -2  -3 -13    0.56    0.33
   2  -3  13    0.29    0.34
  -2  -3 -13    0.73    0.32
   2   3  14   14.28    0.97
  -2   3 -14   14.94    0.95
  -2   3 -14   14.54    0.87
   2   3  14   14.01    0.92
   2  -3  14   14.58    0.98
   2  -3  14   14.91    0.94
  -2  -3 -14   15.84    0.94
  -2  -3 -14   15.42    0.88
  -2   4  16   -0.25    0.34
  -2   4  16    0.27    0.37
   2   4 -16    0.09    0.36
  -2  -4  16   -0.05    0.33
  -2  -4  16   -0.07    0.37
  -2   4  15    1.54    0.41
  -2   4  15    1.50    0.43
   2   4 -15    1.07    0.40
  -2  -4  15    2.13    0.46
  -2  -4  15    1.87    0.44
   2   4 -14    0.25    0.33
  -2   4  14   -0.04    0.31
  -2   4  14    0.53    0.32
  -2  -4  14    0.94    0.38
  -2  -4  14    0.34    0.31
  -2  -4  14    0.49    0.30
  -2   4  13    6.29    0.61
   2   4 -13    6.00    0.60
  -2   4  13    6.93    0.59
  -2  -4  13    6.52    0.56
  -2  -4  13    6.26    0.61
  -2  -4  13    6.42    0.59
   2   4 -12    0.26    0.19
  -2   4  12   -0.29    0.24
   2   4 -12    0.21    0.24
  -2   4  12   -0.08    0.20
  -2   4  12    0.08    0.27
  -2  -4  12   -0.01    0.28
  -2  -4  12   -0.11    0.19
  -2  -4  12   -0.02    0.22
   2   4 -11   36.41    1.25
   2   4 -11   40.13    1.31
  -2   4  11   38.03    1.19
  -2   4  11   39.98    1.27
  -2   4  11   40.70    1.33
   2   4 -11   41.49    1.18
  -2  -4  11   40.55    1.28
  -2  -4  11   39.13    1.30
   2  -4 -11   40.21    1.15
  -2  -4  11   40.38    1.25
   2   4 -10    0.63    0.24
  -2   4  10    0.12    0.18
  -2   4  10    0.35    0.19
   2   4 -10    0.30    0.18
   2   4 -10    0.36    0.17
  -2   4  10    0.18    0.23
  -2  -4  10    0.20    0.21
  -2  -4  10    0.47    0.25
  -2  -4  10    0.41    0.20
   2  -4 -10    0.32    0.16
   2  -4 -10    0.75    0.19
  -2  -4  10    0.34    0.19
   2   4  -9   14.72    0.67
  -2   4   9   14.46    0.58
  -2   4   9   15.98    0.68
   2   4  -9   15.59    0.59
   2   4  -9   15.70    0.59
   2   4  -9   16.82    0.63
  -2   4   9   16.03    0.65
  -2  -4   9   15.53    0.64
   2  -4  -9   15.48    0.57
   2  -4  -9   16.54    0.58
  -2  -4   9   15.04    0.59
  -2  -4   9   15.81    0.68
  -2  -4   9   16.49    0.67
  -2  -4   9   15.66    0.57
   2   4  -8   20.53    0.65
   2   4  -8   18.56    0.63
   2   4  -8   20.17    0.74
  -2   4   8   20.77    0.74
  -2   4   8   19.47    0.70
  -2   4   8   20.15    0.65
   2   4  -8   18.33    0.66
  -2  -4   8   18.79    0.72
   2  -4  -8   20.09    0.63
  -2  -4   8   19.89    0.69
  -2  -4   8   19.95    0.64
  -2  -4   8   19.63    0.71
   2  -4  -8   19.67    0.63
  -2  -4   8   19.82    0.67
  -2   4   7   62.64    1.60
  -2   4   7   62.21    1.56
   2   4  -7   64.59    1.51
   2   4  -7   59.66    1.53
  -2   4   7   61.02    1.48
   2   4  -7   63.42    1.51
   2   4  -7   63.60    1.60
  -2  -4   7   60.77    1.54
  -2  -4   7   62.34    1.38
  -2  -4   7   63.52    1.57
   2  -4  -7   64.31    1.49
  -2  -4   7   61.26    1.51
   2  -4  -7   60.12    1.48
   2  -4  -7   63.51    1.42
  -2  -4   7   61.75    1.60
   2   4  -6    0.89    0.14
  -2   4   6    1.13    0.15
  -2   4   6    1.17    0.17
   2   4  -6    1.05    0.16
   2   4  -6    0.82    0.14
  -2   4   6    1.19    0.19
   2   4  -6    0.67    0.16
  -2  -4   6    0.94    0.16
  -2  -4   6    1.16    0.18
   2  -4  -6    1.23    0.15
  -2  -4   6    1.25    0.20
  -2  -4   6    0.91    0.17
  -2  -4   6    1.15    0.11
   2  -4  -6    1.31    0.14
   2  -4  -6    1.12    0.15
  -2   4   5  106.23    2.29
   2   4  -5  104.79    2.34
  -2   4   5  103.97    2.41
   2   4  -5  107.82    2.37
   2   4  -5  106.42    2.34
  -2   4   5  104.39    2.37
   2   4  -5  104.82    2.40
  -2  -4   5  106.36    2.39
   2  -4  -5  104.69    2.31
  -2  -4   5  105.71    2.28
  -2  -4   5  105.21    2.39
  -2  -4   5  103.32    2.41
  -2  -4   5  108.92    2.38
   2  -4  -5  105.59    2.31
   2  -4  -5  107.26    2.32
   2   4  -4    4.30    0.25
   2   4  -4    4.28    0.24
  -2   4   4    4.27    0.23
   2   4  -4    4.78    0.23
   2   4  -4    3.90    0.21
  -2   4   4    4.49    0.27
  -2   4   4    4.44    0.18
  -2   4   4    4.09    0.16
   2  -4  -4    4.12    0.22
  -2  -4   4    4.21    0.26
   2  -4  -4    4.11    0.16
  -2  -4   4    4.04    0.25
   2  -4  -4    4.69    0.21
   2  -4  -4    4.32    0.20
  -2  -4   4    3.72    0.20
  -2  -4   4    4.42    0.26
  -2  -4   4    4.35    0.25
  -2   4   3  476.20    9.81
  -2   4   3  471.89    9.85
   2   4  -3  484.30    9.84
   2   4  -3  467.97    9.84
   2   4  -3  471.49    9.88
   2   4  -3  473.19    9.87
   2   4  -3  463.80    9.86
  -2   4   3  478.87    9.89
  -2  -4   3  477.96    9.87
   2  -4  -3  476.08    9.86
  -2  -4   3  467.96    9.89
  -2  -4   3  473.20    9.85
  -2  -4   3  469.47    9.89
   2  -4  -3  481.65    9.81
  -2  -4   3  476.21    9.89
   2   4  -2   40.81    0.98
   2   4  -2   41.94    1.01
   2   4  -2   42.90    0.98
   2   4  -2   42.00    0.98
  -2   4   2   40.14    1.02
  -2   4   2   42.49    1.01
  -2   4   2   42.49    1.03
  -2  -4   2   43.29    1.02
  -2  -4   2   43.85    1.04
  -2  -4   2   41.61    1.01
   2  -4  -2   43.34    0.99
   2  -4  -2   43.60    0.97
  -2  -4   2   41.80    1.01
   2  -4  -2   41.66    1.01
   2   4  -1   76.03    1.71
   2   4  -1   78.49    1.68
  -2   4   1   75.10    1.72
   2   4  -1   77.80    1.70
  -2   4   1   77.74    1.67
   2   4  -1   76.52    1.71
   2   4  -1   77.29    1.68
   2  -4  -1   75.99    1.71
  -2  -4   1   73.62    1.69
   2  -4  -1   77.16    1.69
  -2  -4   1   75.28    1.70
  -2  -4   1   76.19    1.71
  -2  -4   1   78.11    1.73
  -2  -4   1   74.73    1.71
  -2  -4   1   75.77    1.69
  -2  -4   1   76.88    1.70
   2  -4  -1   75.96    1.72
   2   4   0   16.87    0.49
   2   4   0   16.47    0.49
  -2   4   0   16.77    0.42
  -2   4   0   16.75    0.47
  -2   4   0   17.31    0.50
  -2   4   0   17.02    0.47
  -2  -4   0   15.53    0.47
  -2  -4   0   15.91    0.48
   2  -4   0   17.64    0.49
   2  -4   0   16.75    0.49
   2  -4   0   17.22    0.51
  -2  -4   0   16.61    0.50
   2  -4   0   17.81    0.50
  -2  -4   0   17.20    0.50
   2  -4   0   17.32    0.45
  -2  -4   0   16.52    0.47
  -2   4  -1   57.58    1.37
   2   4   1   58.73    1.36
  -2   4  -1   56.99    1.34
   2   4   1   58.45    1.37
  -2   4  -1   56.33    1.34
  -2  -4  -1   58.07    1.35
   2  -4   1   56.92    1.35
  -2  -4  -1   61.60    1.36
  -2  -4  -1   62.92    1.37
  -2  -4  -1   58.53    1.37
   2  -4   1   56.89    1.37
   2  -4   1   57.13    1.37
  -2  -4  -1   59.68    1.34
   2  -4   1   58.23    1.34
   2  -4   1   56.38    1.35
   2   4   2    3.85    0.22
  -2   4  -2    3.60    0.23
  -2   4  -2    4.14    0.26
  -2   4  -2    3.76    0.23
   2  -4   2    3.71    0.23
   2  -4   2    3.65    0.25
  -2  -4  -2    3.82    0.22
  -2  -4  -2    3.51    0.23
   2  -4   2    3.98    0.25
  -2  -4  -2    4.10    0.24
  -2  -4  -2    4.34    0.21
  -2  -4  -2    3.98    0.24
   2  -4   2    3.97    0.25
  -2   4  -3   16.43    0.54
  -2   4  -3   16.46    0.55
   2   4   3   17.46    0.56
   2   4   3   17.14    0.57
   2   4   3   17.58    0.53
  -2  -4  -3   18.59    0.51
  -2  -4  -3   17.05    0.53
  -2  -4  -3   16.94    0.55
   2  -4   3   17.18    0.57
   2  -4   3   16.56    0.56
   2  -4   3   16.55    0.56
   2  -4   3   16.75    0.52
  -2  -4  -3   17.76    0.50
   2  -4   3   17.24    0.57
  -2  -4  -3   16.80    0.55
   2   4   4   33.29    0.96
  -2   4  -4   32.26    0.92
  -2   4  -4   33.43    0.95
   2   4   4   31.79    0.92
  -2   4  -4   33.81    0.92
   2   4   4   33.68    0.91
  -2  -4  -4   34.99    0.88
  -2  -4  -4   33.37    0.89
  -2  -4  -4   34.62    0.93
   2  -4   4   32.53    0.95
   2  -4   4   32.12    0.94
   2  -4   4   34.52    0.94
  -2  -4  -4   33.67    0.93
   2  -4   4   33.44    0.94
  -2  -4  -4   35.29    0.86
   2  -4   4   33.14    0.82
   2   4   5  121.38    2.83
   2   4   5  117.86    2.80
  -2   4  -5  120.84    2.86
   2   4   5  126.38    2.88
  -2   4  -5  124.16    2.84
  -2   4  -5  125.82    2.84
   2  -4   5  123.99    2.87
  -2  -4  -5  123.19    2.78
  -2  -4  -5  120.81    2.83
   2  -4   5  126.66    2.88
   2  -4   5  120.39    2.83
  -2  -4  -5  126.02    2.84
  -2  -4  -5  128.46    2.73
  -2  -4  -5  128.50    2.77
   2  -4   5  126.60    2.83
   2  -4   5  123.63    2.72
   2   4   6    2.90    0.28
  -2   4  -6    4.23    0.35
   2   4   6    3.68    0.33
  -2   4  -6    3.30    0.30
   2   4   6    3.64    0.35
  -2   4  -6    3.85    0.32
  -2  -4  -6    3.78    0.32
  -2  -4  -6    2.91    0.23
   2  -4   6    3.22    0.29
   2  -4   6    3.66    0.30
  -2  -4  -6    3.30    0.28
  -2  -4  -6    3.72    0.26
   2  -4   6    3.61    0.24
  -2  -4  -6    3.62    0.32
   2  -4   6    3.96    0.36
   2  -4   6    3.46    0.34
   2   4   7   45.18    1.30
  -2   4  -7   46.75    1.31
  -2   4  -7   46.32    1.32
   2   4   7   47.96    1.31
  -2   4  -7   46.20    1.34
   2   4   7   48.27    1.37
   2  -4   7   45.73    1.37
   2  -4   7   46.89    1.21
  -2  -4  -7   46.89    1.31
  -2  -4  -7   47.71    1.28
  -2  -4  -7   47.29    1.31
   2  -4   7   46.66    1.27
  -2  -4  -7   47.13    1.20
   2  -4   7   46.40    1.37
   2  -4   7   47.28    1.30
   2   4   8   14.30    0.64
  -2   4  -8   14.52    0.68
   2   4   8   14.66    0.66
  -2   4  -8   14.65    0.65
   2   4   8   15.18    0.69
  -2   4  -8   14.87    0.64
   2  -4   8   14.01    0.69
   2  -4   8   14.06    0.60
  -2  -4  -8   15.06    0.65
   2  -4   8   14.46    0.63
  -2  -4  -8   14.35    0.64
   2  -4   8   15.35    0.71
  -2  -4  -8   14.15    0.62
  -2   4  -9   46.44    1.45
  -2   4  -9   45.55    1.39
  -2   4  -9   48.22    1.41
   2   4   9   48.44    1.41
   2   4   9   48.35    1.41
   2   4   9   48.47    1.48
   2  -4   9   45.73    1.35
  -2  -4  -9   44.76    1.37
   2  -4   9   45.87    1.45
  -2  -4  -9   46.96    1.38
  -2  -4  -9   50.19    1.42
   2  -4   9   44.89    1.46
  -2   4 -10    6.71    0.60
   2   4  10    6.64    0.56
  -2   4 -10    6.13    0.52
  -2   4 -10    6.90    0.56
   2   4  10    7.07    0.56
   2   4  10    7.19    0.55
   2  -4  10    6.90    0.62
   2  -4  10    6.42    0.58
   2  -4  10    6.82    0.50
  -2  -4 -10    7.06    0.54
  -2  -4 -10    6.05    0.53
  -2  -4 -10    6.73    0.52
  -2   4 -11    7.02    0.57
  -2   4 -11    6.68    0.57
   2   4  11    6.85    0.58
   2   4  11    6.26    0.61
  -2   4 -11    7.05    0.60
   2   4  11    6.82    0.59
   2  -4  11    8.67    0.65
   2  -4  11    8.59    0.65
  -2  -4 -11    7.37    0.56
  -2  -4 -11    9.14    0.61
  -2  -4 -11    7.08    0.58
   2   4  12    0.34    0.32
  -2   4 -12    1.08    0.33
   2   4  12    1.50    0.37
  -2   4 -12    1.22    0.38
   2   4  12    1.05    0.34
  -2  -4 -12    1.00    0.32
   2  -4  12    0.92    0.39
  -2  -4 -12    1.01    0.32
   2  -4  12    2.04    0.44
  -2  -4 -12    1.65    0.36
   2   4  13   12.17    0.83
  -2   4 -13   11.60    0.75
   2   4  13   12.19    0.86
  -2   4 -13   10.26    0.82
  -2  -4 -13   10.84    0.74
   2  -4  13   12.22    0.84
   2  -4  13   11.05    0.81
   2   4  14   -0.08    0.34
  -2   4 -14    0.12    0.35
  -2   4 -14   -0.09    0.29
  -2  -4 -14    0.10    0.30
   2  -4  14    0.13    0.37
   2  -4  14   -0.08    0.32
   2   5 -16    0.14    0.36
  -2   5  16   -0.55    0.32
  -2   5  16   -0.08    0.32
  -2  -5  16    1.00    0.45
  -2  -5  16    0.00    0.36
  -2   5  15    3.98    0.56
   2   5 -15    4.26    0.60
  -2   5  15    3.73    0.54
  -2  -5  15    4.09    0.60
  -2  -5  15    4.82    0.60
   2   5 -14    6.66    0.67
  -2   5  14    6.05    0.64
  -2   5  14    7.36    0.64
  -2  -5  14    7.94    0.72
  -2  -5  14    5.61    0.64
  -2   5  13    0.31    0.26
  -2   5  13    0.53    0.32
   2   5 -13    0.30    0.28
  -2  -5  13    0.08    0.29
  -2  -5  13    0.25    0.25
  -2  -5  13    0.22    0.27
  -2   5  12    1.51    0.37
   2   5 -12    2.68    0.41
  -2   5  12    1.96    0.36
   2   5 -12    3.13    0.35
  -2  -5  12    2.70    0.42
  -2  -5  12    2.58    0.36
  -2  -5  12    2.35    0.38
  -2   5  11   25.36    1.01
   2   5 -11   24.73    1.16
   2   5 -11   25.54    1.01
   2   5 -11   25.39    0.89
  -2   5  11   27.33    0.99
   2  -5 -11   25.72    0.86
  -2  -5  11   25.45    0.99
  -2  -5  11   25.58    0.95
  -2  -5  11   26.55    1.04
  -2  -5  11   25.20    0.90
   2   5 -10   52.66    1.45
  -2   5  10   54.33    1.59
   2   5 -10   56.22    1.50
   2   5 -10   54.05    1.59
  -2   5  10   50.75    1.43
   2   5 -10   56.14    1.46
  -2   5  10   55.57    1.54
   2  -5 -10   50.35    1.50
  -2  -5  10   56.97    1.60
  -2  -5  10   53.26    1.47
   2  -5 -10   54.98    1.43
  -2  -5  10   56.92    1.53
  -2  -5  10   53.75    1.56
   2   5  -9   42.00    1.18
   2   5  -9   40.14    1.14
  -2   5   9   40.49    1.12
   2   5  -9   42.90    1.28
   2   5  -9   43.12    1.16
  -2   5   9   41.44    1.22
  -2   5   9   40.41    1.26
   2  -5  -9   41.42    1.13
  -2  -5   9   41.68    1.18
  -2  -5   9   41.35    1.14
  -2  -5   9   40.42    1.26
   2  -5  -9   42.20    1.13
  -2  -5   9   42.96    1.25
  -2  -5   9   41.35    1.21
  -2   5   8    4.05    0.33
   2   5  -8    3.88    0.31
   2   5  -8    4.07    0.30
  -2   5   8    4.31    0.28
   2   5  -8    3.69    0.29
   2   5  -8    3.98    0.36
  -2   5   8    4.38    0.38
  -2  -5   8    4.03    0.36
  -2  -5   8    4.20    0.33
  -2  -5   8    4.33    0.35
  -2  -5   8    3.77    0.30
   2  -5  -8    3.93    0.28
   2  -5  -8    3.90    0.28
  -2   5   7   26.10    0.87
  -2   5   7   27.25    0.74
   2   5  -7   26.86    0.78
   2   5  -7   26.93    0.86
   2   5  -7   27.45    0.80
  -2   5   7   25.63    0.82
   2   5  -7   27.08    0.79
  -2  -5   7   26.98    0.85
   2  -5  -7   27.40    0.76
   2  -5  -7   27.06    0.76
  -2  -5   7   27.64    0.81
  -2  -5   7   26.25    0.82
  -2  -5   7   25.69    0.68
   2  -5  -7   26.63    0.72
  -2   5   6   48.34    1.27
  -2   5   6   49.85    1.18
   2   5  -6   50.03    1.24
  -2   5   6   48.81    1.32
   2   5  -6   50.25    1.30
   2   5  -6   51.28    1.24
   2   5  -6   48.36    1.25
  -2  -5   6   51.63    1.28
  -2  -5   6   50.82    1.32
  -2  -5   6   51.57    1.30
  -2  -5   6   48.66    1.16
   2  -5  -6   49.51    1.21
   2  -5  -6   50.52    1.22
   2  -5  -6   50.75    1.20
  -2  -5   6   50.16    1.29
   2   5  -5   78.24    1.85
   2   5  -5   79.94    1.82
  -2   5   5   79.75    1.72
  -2   5   5   80.91    1.68
  -2   5   5   78.31    1.88
   2   5  -5   77.26    1.80
  -2   5   5   77.52    1.83
   2   5  -5   80.47    1.81
   2  -5  -5   77.80    1.77
  -2  -5   5   78.73    1.85
  -2  -5   5   76.61    1.85
   2  -5  -5   78.62    1.68
  -2  -5   5   78.45    1.85
  -2  -5   5   76.50    1.87
   2  -5  -5   80.73    1.79
  -2  -5   5   77.75    1.76
   2  -5  -5   78.28    1.78
   2   5  -4    2.44    0.20
  -2   5   4    2.88    0.21
  -2   5   4    2.79    0.24
  -2   5   4    2.54    0.15
   2   5  -4    2.35    0.19
   2   5  -4    3.61    0.24
   2   5  -4    2.47    0.20
  -2  -5   4    2.21    0.21
  -2  -5   4    2.45    0.21
  -2  -5   4    2.11    0.21
   2  -5  -4    2.62    0.18
  -2  -5   4    2.37    0.22
   2  -5  -4    2.75    0.18
   2  -5  -4    2.52    0.15
   2  -5  -4    2.87    0.21
  -2  -5   4    2.30    0.19
   2   5  -3    0.20    0.10
   2   5  -3    0.40    0.10
   2   5  -3    0.41    0.10
  -2   5   3    0.28    0.11
  -2   5   3    0.31    0.12
  -2   5   3    0.28    0.10
   2   5  -3    0.35    0.11
   2   5  -3    0.39    0.10
  -2  -5   3    0.35    0.10
  -2  -5   3    0.23    0.10
   2  -5  -3    0.34    0.07
  -2  -5   3    0.26    0.11
  -2  -5   3    0.36    0.12
  -2  -5   3    0.28    0.11
   2  -5  -3    0.32    0.09
   2  -5  -3    0.33    0.10
   2   5  -2  112.53    2.56
   2   5  -2  113.28    2.53
   2   5  -2  117.37    2.56
  -2   5   2  119.62    2.59
   2   5  -2  115.16    2.52
  -2   5   2  117.81    2.55
   2   5  -2  118.86    2.54
  -2  -5   2  111.95    2.55
  -2  -5   2  116.83    2.59
  -2  -5   2  114.88    2.59
   2  -5  -2  120.53    2.56
  -2  -5   2  116.56    2.57
   2  -5  -2  117.77    2.57
   2  -5  -2  119.97    2.55
  -2  -5   2  116.94    2.57
   2  -5  -2  119.21    2.52
   2   5  -1   33.62    0.88
  -2   5   1   36.13    0.90
   2   5  -1   36.18    0.82
  -2   5   1   37.58    0.87
   2   5  -1   33.26    0.86
   2   5  -1   34.98    0.86
  -2   5   1   36.63    0.86
   2   5  -1   34.63    0.89
  -2   5   1   36.77    0.85
  -2  -5   1   34.98    0.89
  -2  -5   1   35.17    0.91
   2  -5  -1   35.34    0.90
  -2  -5   1   34.21    0.89
   2  -5  -1   36.48    0.87
  -2  -5   1   33.38    0.86
  -2  -5   1   33.68    0.87
   2  -5  -1   37.39    0.88
  -2  -5   1   34.03    0.87
  -2  -5   1   35.51    0.89
   2  -5  -1   36.02    0.89
  -2   5   0   32.58    0.81
   2   5   0   32.15    0.74
   2   5   0   31.27    0.83
  -2   5   0   33.89    0.77
  -2   5   0   33.11    0.84
   2   5   0   30.55    0.83
  -2   5   0   32.49    0.81
  -2  -5   0   31.43    0.82
  -2  -5   0   31.70    0.85
   2  -5   0   32.41    0.84
   2  -5   0   34.03    0.78
  -2  -5   0   30.89    0.83
   2  -5   0   31.84    0.83
  -2  -5   0   30.25    0.81
   2  -5   0   34.90    0.86
   2  -5   0   33.23    0.83
   2   5   1    3.80    0.16
  -2   5  -1    3.29    0.16
   2   5   1    3.64    0.23
  -2   5  -1    3.41    0.22
   2   5   1    3.56    0.24
  -2   5  -1    2.91    0.21
  -2  -5  -1    3.36    0.22
   2  -5   1    3.27    0.23
   2  -5   1    3.15    0.20
   2  -5   1    3.23    0.22
  -2  -5  -1    3.24    0.20
   2  -5   1    3.34    0.22
  -2  -5  -1    3.28    0.22
  -2  -5  -1    3.25    0.23
  -2  -5  -1    3.57    0.22
   2  -5   1    3.26    0.24
  -2   5  -2  129.29    2.93
  -2   5  -2  132.86    2.80
   2   5   2  131.12    2.86
   2   5   2  134.63    2.94
  -2   5  -2  127.34    2.89
   2   5   2  131.75    2.92
  -2   5  -2  131.18    2.90
  -2  -5  -2  132.80    2.91
  -2  -5  -2  135.70    2.92
   2  -5   2  129.89    2.90
   2  -5   2  131.50    2.94
  -2  -5  -2  133.00    2.91
   2  -5   2  131.40    2.92
  -2  -5  -2  136.40    2.89
  -2  -5  -2  132.34    2.86
   2  -5   2  129.83    2.93
   2  -5   2  130.05    2.90
   2   5   3   60.41    1.49
  -2   5  -3   59.23    1.49
   2   5   3   61.19    1.48
  -2   5  -3   60.15    1.46
   2   5   3   61.76    1.43
  -2   5  -3   59.80    1.46
   2  -5   3   61.32    1.44
   2  -5   3   58.60    1.48
  -2  -5  -3   58.85    1.46
   2  -5   3   59.14    1.49
  -2  -5  -3   60.97    1.47
   2  -5   3   59.82    1.48
   2  -5   3   61.05    1.49
  -2  -5  -3   59.38    1.45
  -2  -5  -3   62.71    1.42
  -2  -5  -3   59.78    1.39
  -2   5  -4    0.21    0.13
   2   5   4    0.10    0.14
  -2   5  -4    0.33    0.13
   2   5   4    0.34    0.13
  -2   5  -4    0.43    0.16
   2   5   4    0.20    0.13
  -2  -5  -4    0.31    0.13
  -2  -5  -4    0.39    0.13
  -2  -5  -4    0.33    0.10
   2  -5   4    0.60    0.16
  -2  -5  -4    0.40    0.14
   2  -5   4    0.33    0.14
   2  -5   4    0.54    0.13
   2  -5   4    0.14    0.14
  -2  -5  -4    0.52    0.11
   2  -5   4    0.52    0.17
  -2   5  -5   44.47    1.23
   2   5   5   48.52    1.27
  -2   5  -5   47.02    1.28
   2   5   5   47.23    1.29
  -2   5  -5   47.28    1.25
   2   5   5   47.10    1.21
   2  -5   5   43.26    1.25
  -2  -5  -5   47.95    1.20
   2  -5   5   49.04    1.26
  -2  -5  -5   47.92    1.25
  -2  -5  -5   46.48    1.14
   2  -5   5   47.74    1.28
   2  -5   5   45.39    1.27
  -2  -5  -5   46.43    1.13
  -2  -5  -5   44.92    1.24
   2  -5   5   45.58    1.13
  -2   5  -6   49.72    1.32
   2   5   6   46.36    1.27
  -2   5  -6   47.30    1.31
   2   5   6   48.83    1.36
   2   5   6   49.42    1.34
  -2   5  -6   46.41    1.34
  -2  -5  -6   49.09    1.18
   2  -5   6   49.46    1.20
  -2  -5  -6   48.45    1.32
  -2  -5  -6   48.78    1.32
  -2  -5  -6   47.13    1.24
   2  -5   6   49.14    1.31
   2  -5   6   49.70    1.37
   2  -5   6   48.68    1.36
  -2  -5  -6   46.31    1.17
   2  -5   6   47.62    1.32
   2   5   7   10.98    0.56
  -2   5  -7   12.32    0.57
  -2   5  -7   12.86    0.58
   2   5   7   11.16    0.58
  -2   5  -7   11.23    0.58
   2   5   7   11.64    0.53
  -2  -5  -7   11.43    0.55
   2  -5   7   12.40    0.47
  -2  -5  -7   12.01    0.56
   2  -5   7   11.57    0.54
  -2  -5  -7   11.27    0.48
   2  -5   7   13.02    0.64
   2  -5   7   12.04    0.56
   2  -5   7   13.43    0.62
   2   5   8    3.95    0.38
   2   5   8    4.72    0.43
  -2   5  -8    3.98    0.41
   2   5   8    5.12    0.48
  -2   5  -8    5.08    0.43
  -2   5  -8    3.95    0.38
   2  -5   8    5.24    0.39
  -2  -5  -8    5.08    0.42
   2  -5   8    4.58    0.40
   2  -5   8    4.06    0.42
   2  -5   8    3.84    0.43
  -2  -5  -8    4.70    0.41
  -2   5  -9   10.16    0.59
   2   5   9   10.29    0.57
   2   5   9   10.35    0.62
  -2   5  -9   10.03    0.59
   2   5   9   11.03    0.67
  -2   5  -9   11.22    0.65
   2  -5   9   11.43    0.60
  -2  -5  -9    9.97    0.59
   2  -5   9   11.66    0.67
   2  -5   9   10.40    0.66
   2  -5   9   10.59    0.64
  -2  -5  -9   10.52    0.60
  -2   5 -10   19.07    0.89
  -2   5 -10   17.55    0.83
  -2   5 -10   18.12    0.83
   2   5  10   19.39    0.86
   2   5  10   18.31    0.89
   2   5  10   19.34    0.82
  -2  -5 -10   19.05    0.83
  -2  -5 -10   19.23    0.82
   2  -5  10   17.88    0.88
   2  -5  10   18.16    0.89
   2  -5  10   18.84    0.81
  -2   5 -11   13.26    0.74
   2   5  11   12.67    0.71
  -2   5 -11   13.17    0.80
   2   5  11   13.61    0.81
   2   5  11   11.67    0.74
  -2   5 -11   11.81    0.69
  -2  -5 -11   12.21    0.71
   2  -5  11   12.57    0.78
  -2  -5 -11   12.90    0.72
   2  -5  11   11.26    0.75
   2   5  12    0.29    0.31
  -2   5 -12    0.60    0.29
   2   5  12   -0.04    0.33
  -2   5 -12    0.19    0.32
   2   5  12   -0.23    0.28
   2  -5  12    0.85    0.37
  -2  -5 -12    0.35    0.29
   2  -5  12    0.40    0.32
   2   5  13    3.29    0.55
  -2   5 -13    3.72    0.49
  -2   5 -13    4.12    0.58
   2  -5  13    3.86    0.57
   2  -5  13    3.46    0.54
  -2  -5 -13    3.90    0.50
   2   5  14    5.86    0.70
  -2   5 -14    5.40    0.60
  -2   5 -14    5.21    0.66
  -2  -5 -14    4.28    0.53
   2  -5  14    6.19    0.70
   2  -5  14    4.08    0.60
   2   6 -15    0.97    0.42
  -2   6  15    0.65    0.36
  -2   6  15    0.79    0.42
  -2  -6  15    0.53    0.41
  -2  -6  15    0.28    0.36
   2   6 -14    0.47    0.35
  -2   6  14   -0.08    0.26
  -2   6  14   -0.14    0.27
  -2  -6  14   -0.13    0.29
  -2  -6  14    0.27    0.34
  -2   6  13    1.59    0.39
   2   6 -13    1.57    0.40
  -2   6  13    1.61    0.37
  -2  -6  13    1.23    0.40
  -2  -6  13    1.82    0.38
  -2  -6  13    1.16    0.31
  -2   6  12   15.84    0.83
   2   6 -12   15.72    0.83
  -2   6  12   17.55    0.82
   2   6 -12   17.45    0.73
  -2  -6  12   15.81    0.81
  -2  -6  12   17.13    0.78
  -2  -6  12   17.05    0.86
   2   6 -11    0.66    0.23
  -2   6  11    0.46    0.29
  -2   6  11    0.66    0.25
   2   6 -11    0.50    0.27
   2  -6 -11    0.43    0.19
  -2  -6  11    0.13    0.21
  -2  -6  11    0.00    0.20
  -2  -6  11    0.51    0.25
  -2  -6  11    0.19    0.27
   2   6 -10    0.09    0.17
  -2   6  10    0.23    0.24
   2   6 -10   -0.06    0.22
   2   6 -10    0.15    0.16
  -2   6  10    0.36    0.19
   2   6 -10    0.43    0.20
  -2  -6  10    0.00    0.18
  -2  -6  10    0.24    0.26
   2  -6 -10   -0.03    0.15
  -2  -6  10    0.03    0.18
  -2  -6  10    0.31    0.22
  -2  -6  10    0.18    0.20
   2   6  -9    8.21    0.46
  -2   6   9    9.44    0.52
   2   6  -9    9.71    0.56
   2   6  -9    8.35    0.45
   2   6  -9    9.48    0.47
  -2   6   9    8.64    0.55
  -2  -6   9    9.94    0.51
  -2  -6   9    8.45    0.52
   2  -6  -9    8.34    0.43
   2  -6  -9    8.73    0.44
  -2  -6   9    9.18    0.47
  -2  -6   9    9.03    0.56
  -2  -6   9    9.57    0.50
  -2   6   8   75.49    1.86
   2   6  -8   80.03    1.94
  -2   6   8   80.28    2.05
   2   6  -8   79.73    1.94
  -2   6   8   78.63    2.00
   2   6  -8   82.38    1.95
   2   6  -8   81.14    2.05
   2  -6  -8   79.37    1.90
  -2  -6   8   82.06    2.03
  -2  -6   8   79.37    1.96
  -2  -6   8   82.50    2.06
   2  -6  -8   80.35    1.91
  -2  -6   8   80.78    1.99
   2   6  -7   14.19    0.53
   2   6  -7   14.81    0.60
  -2   6   7   14.69    0.47
  -2   6   7   15.03    0.58
  -2   6   7   15.37    0.63
   2   6  -7   15.24    0.54
   2   6  -7   14.37    0.54
  -2  -6   7   13.89    0.59
  -2  -6   7   15.30    0.60
  -2  -6   7   15.36    0.57
  -2  -6   7   14.29    0.46
  -2  -6   7   14.46    0.58
   2  -6  -7   15.50    0.52
   2  -6  -7   14.14    0.51
   2  -6  -7   15.22    0.50
   2   6  -6    1.30    0.17
  -2   6   6    1.54    0.14
  -2   6   6    1.10    0.18
   2   6  -6    0.86    0.16
   2   6  -6    0.86    0.19
  -2   6   6    1.64    0.23
   2   6  -6    1.06    0.16
   2  -6  -6    1.30    0.16
  -2  -6   6    1.11    0.14
   2  -6  -6    1.25    0.15
   2  -6  -6    1.42    0.17
  -2  -6   6    0.98    0.19
  -2  -6   6    0.88    0.19
  -2  -6   6    0.77    0.18
  -2  -6   6    0.98    0.20
   2   6  -5    5.12    0.32
  -2   6   5    5.03    0.20
   2   6  -5    5.46    0.29
   2   6  -5    5.59    0.29
  -2   6   5    4.64    0.33
  -2   6   5    5.20    0.21
  -2   6   5    5.34    0.31
   2   6  -5    5.36    0.28
  -2  -6   5    5.32    0.33
   2  -6  -5    5.15    0.29
  -2  -6   5    5.36    0.33
   2  -6  -5    5.34    0.26
   2  -6  -5    5.10    0.26
  -2  -6   5    5.43    0.34
  -2  -6   5    5.30    0.27
   2  -6  -5    5.48    0.21
   2   6  -4  192.97    4.11
  -2   6   4  189.44    4.13
   2   6  -4  190.84    4.14
  -2   6   4  188.58    4.17
   2   6  -4  195.35    4.14
  -2   6   4  186.80    4.17
   2   6  -4  191.72    4.11
   2   6  -4  190.56    4.12
  -2  -6   4  186.54    4.17
  -2  -6   4  188.22    4.16
  -2  -6   4  188.59    4.16
   2  -6  -4  192.44    4.05
   2  -6  -4  194.03    4.13
  -2  -6   4  197.29    4.18
   2  -6  -4  195.55    4.00
  -2  -6   4  187.32    4.10
   2   6  -3    0.91    0.13
   2   6  -3    0.92    0.15
   2   6  -3    0.82    0.13
   2   6  -3    0.93    0.14
  -2   6   3    1.11    0.17
   2   6  -3    0.85    0.14
  -2   6   3    0.94    0.14
  -2   6   3    1.11    0.16
   2  -6  -3    0.98    0.12
   2  -6  -3    0.94    0.13
   2  -6  -3    0.93    0.15
  -2  -6   3    0.91    0.16
  -2  -6   3    0.91    0.14
  -2  -6   3    1.00    0.15
  -2  -6   3    0.86    0.15
  -2  -6   3    0.96    0.16
   2   6  -2    0.85    0.12
  -2   6   2    1.09    0.15
   2   6  -2    0.91    0.14
   2   6  -2    0.84    0.14
   2   6  -2    0.89    0.13
  -2   6   2    0.98    0.15
   2   6  -2    0.80    0.13
  -2  -6   2    0.99    0.14
  -2  -6   2    0.74    0.14
   2  -6  -2    0.78    0.14
  -2  -6   2    0.65    0.14
  -2  -6   2    0.86    0.16
   2  -6  -2    1.12    0.15
  -2  -6   2    0.84    0.15
   2  -6  -2    0.77    0.12
   2  -6  -2    0.88    0.14
  -2   6   1    2.72    0.19
   2   6  -1    3.36    0.23
   2   6  -1    2.94    0.17
   2   6  -1    2.79    0.21
   2   6  -1    3.04    0.21
   2   6  -1    3.13    0.23
  -2   6   1    2.64    0.20
  -2   6   1    2.83    0.22
  -2   6   1    2.74    0.20
  -2  -6   1    2.95    0.24
   2  -6  -1    2.61    0.22
  -2  -6   1    2.83    0.21
   2  -6  -1    2.63    0.21
  -2  -6   1    2.95    0.20
   2  -6  -1    2.64    0.22
  -2  -6   1    2.85    0.23
   2  -6  -1    2.20    0.19
  -2  -6   1    2.95    0.21
  -2  -6   1    3.48    0.24
  -2  -6   1    3.10    0.22
   2   6   0  147.71    3.31
   2   6   0  151.10    3.21
  -2   6   0  150.11    3.28
   2   6   0  152.27    3.29
  -2   6   0  151.16    3.28
   2   6   0  148.36    3.31
   2   6   0  151.66    3.29
  -2   6   0  152.83    3.24
  -2   6   0  152.41    3.32
  -2  -6   0  150.03    3.31
   2  -6   0  152.38    3.32
  -2  -6   0  150.33    3.29
  -2  -6   0  152.31    3.29
   2  -6   0  151.81    3.32
   2  -6   0  150.49    3.30
  -2  -6   0  150.85    3.32
  -2  -6   0  154.43    3.30
   2  -6   0  156.90    3.23
   2  -6   0  149.26    3.30
   2   6   1    0.08    0.07
   2   6   1   -0.01    0.11
  -2   6  -1    0.10    0.08
  -2   6  -1   -0.02    0.10
   2   6   1    0.23    0.11
  -2   6  -1    0.03    0.09
  -2   6  -1    0.01    0.09
   2  -6   1   -0.01    0.11
   2  -6   1    0.08    0.10
  -2  -6  -1    0.14    0.10
  -2  -6  -1    0.13    0.10
  -2  -6  -1    0.17    0.12
   2  -6   1   -0.06    0.09
   2  -6   1   -0.03    0.11
   2  -6   1   -0.03    0.10
  -2  -6  -1    0.11    0.09
  -2  -6  -1    0.09    0.09
  -2   6  -2   15.42    0.52
  -2   6  -2   14.39    0.50
   2   6   2   16.02    0.54
  -2   6  -2   15.06    0.53
   2   6   2   15.96    0.45
  -2   6  -2   14.51    0.42
   2   6   2   15.76    0.54
   2  -6   2   14.75    0.51
   2  -6   2   15.02    0.54
   2  -6   2   16.02    0.55
  -2  -6  -2   15.76    0.52
  -2  -6  -2   15.42    0.53
  -2  -6  -2   14.88    0.50
  -2  -6  -2   15.79    0.48
   2  -6   2   14.32    0.50
   2  -6   2   14.47    0.54
  -2   6  -3    0.58    0.16
  -2   6  -3    0.74    0.15
   2   6   3    0.80    0.14
  -2   6  -3    0.61    0.15
   2   6   3    0.64    0.17
   2   6   3    1.04    0.19
   2  -6   3    0.42    0.15
   2  -6   3    0.41    0.14
  -2  -6  -3    0.68    0.12
  -2  -6  -3    0.78    0.16
   2  -6   3    0.57    0.13
  -2  -6  -3    1.17    0.15
   2  -6   3    0.32    0.15
  -2  -6  -3    0.79    0.15
  -2  -6  -3    0.75    0.15
   2  -6   3    1.17    0.19
   2   6   4   65.83    1.67
   2   6   4   64.56    1.57
  -2   6  -4   65.20    1.66
   2   6   4   63.73    1.64
  -2   6  -4   67.71    1.64
  -2   6  -4   64.84    1.63
   2  -6   4   66.79    1.59
   2  -6   4   67.45    1.66
  -2  -6  -4   66.81    1.55
  -2  -6  -4   64.09    1.52
   2  -6   4   67.30    1.67
   2  -6   4   63.74    1.65
  -2  -6  -4   67.12    1.63
   2  -6   4   67.73    1.66
  -2  -6  -4   65.86    1.64
  -2  -6  -4   66.91    1.61
   2   6   5   49.71    1.37
   2   6   5   49.37    1.28
  -2   6  -5   50.11    1.33
  -2   6  -5   50.41    1.37
  -2   6  -5   48.28    1.32
   2   6   5   48.90    1.34
  -2  -6  -5   49.34    1.29
  -2  -6  -5   48.59    1.32
  -2  -6  -5   49.62    1.20
  -2  -6  -5   49.33    1.22
   2  -6   5   48.96    1.34
   2  -6   5   51.34    1.38
  -2  -6  -5   50.71    1.33
   2  -6   5   51.67    1.35
   2  -6   5   51.42    1.37
  -2   6  -6    0.58    0.17
  -2   6  -6    0.25    0.15
   2   6   6    0.46    0.16
   2   6   6    0.52    0.20
   2   6   6    0.52    0.18
  -2   6  -6    0.25    0.18
  -2  -6  -6    0.33    0.14
   2  -6   6    0.46    0.17
   2  -6   6    0.33    0.17
   2  -6   6    0.14    0.15
  -2  -6  -6    0.40    0.17
  -2  -6  -6    0.28    0.11
   2  -6   6    0.52    0.13
  -2  -6  -6    0.57    0.18
   2  -6   6    0.28    0.19
   2   6   7    0.37    0.21
  -2   6  -7    0.52    0.20
   2   6   7    0.29    0.16
  -2   6  -7    0.63    0.20
   2   6   7    0.96    0.23
  -2   6  -7    0.24    0.20
  -2  -6  -7    0.94    0.22
  -2  -6  -7    0.50    0.17
   2  -6   7    0.27    0.19
   2  -6   7    0.55    0.21
  -2  -6  -7   -0.17    0.14
   2  -6   7    0.43    0.18
   2  -6   7    0.53    0.23
   2   6   8   40.40    1.29
   2   6   8   40.09    1.18
  -2   6  -8   39.01    1.22
  -2   6  -8   40.66    1.23
  -2   6  -8   38.61    1.27
   2   6   8   39.23    1.25
   2  -6   8   39.36    1.29
  -2  -6  -8   39.14    1.22
   2  -6   8   41.12    1.21
  -2  -6  -8   39.55    1.22
   2  -6   8   39.48    1.29
   2  -6   8   40.15    1.23
   2   6   9   11.43    0.66
  -2   6  -9   11.25    0.65
  -2   6  -9   10.54    0.61
   2   6   9   11.77    0.59
   2   6   9   10.53    0.67
  -2   6  -9   10.53    0.61
   2  -6   9   11.15    0.68
   2  -6   9   10.30    0.57
   2  -6   9   11.42    0.61
  -2  -6  -9   11.10    0.62
   2  -6   9   10.62    0.66
  -2  -6  -9   10.35    0.60
  -2   6 -10    1.20    0.34
   2   6  10    1.82    0.32
   2   6  10    1.94    0.38
   2   6  10    1.54    0.34
  -2   6 -10    1.27    0.30
  -2   6 -10    1.67    0.33
  -2  -6 -10    1.69    0.32
   2  -6  10    1.28    0.34
   2  -6  10    1.72    0.37
  -2  -6 -10    1.73    0.32
   2  -6  10    1.60    0.32
   2   6  11    1.53    0.37
  -2   6 -11    1.91    0.36
   2   6  11    2.23    0.41
  -2   6 -11    1.90    0.36
  -2   6 -11    1.80    0.40
   2  -6  11    1.87    0.40
  -2  -6 -11    1.39    0.33
   2  -6  11    1.62    0.39
  -2  -6 -11    1.99    0.35
   2   6  12   30.69    1.25
  -2   6 -12   27.32    1.20
   2   6  12   27.13    1.16
  -2   6 -12   28.34    1.14
  -2  -6 -12   27.43    1.12
   2  -6  12   29.15    1.25
   2  -6  12   30.45    1.25
   2   6  13    3.70    0.53
   2   6  13    3.68    0.56
  -2   6 -13    3.00    0.52
  -2   6 -13    3.49    0.49
  -2  -6 -13    3.32    0.50
   2  -6  13    4.61    0.61
   2  -6  13    3.74    0.58
  -2   6 -14    0.69    0.35
   2   6  14    0.56    0.39
  -2   6 -14    0.76    0.43
   2  -6  14    1.00    0.43
   2  -6  14    0.84    0.43
  -2  -6 -14    0.42    0.36
   2   7 -15    5.70    0.69
  -2   7  15    4.34    0.61
  -2   7  15    4.51    0.59
  -2  -7  15    4.60    0.64
  -2  -7  15    4.47    0.60
  -2   7  14    0.11    0.32
  -2   7  14    0.43    0.35
   2   7 -14    0.33    0.36
  -2  -7  14    1.03    0.42
  -2  -7  14    0.89    0.37
  -2   7  13   10.10    0.70
   2   7 -13    9.12    0.70
  -2   7  13    9.26    0.75
  -2  -7  13    9.63    0.72
  -2  -7  13    8.67    0.72
  -2   7  12    0.24    0.24
   2   7 -12   -0.17    0.19
   2   7 -12   -0.32    0.23
  -2   7  12   -0.17    0.26
  -2  -7  12   -0.46    0.20
  -2  -7  12    0.13    0.25
  -2  -7  12    0.04    0.29
  -2   7  11    7.86    0.56
  -2   7  11    8.50    0.63
   2   7 -11    8.82    0.64
   2   7 -11    8.60    0.53
  -2  -7  11    9.00    0.61
  -2  -7  11    8.95    0.65
  -2  -7  11    9.68    0.60
  -2  -7  11    9.04    0.56
   2   7 -10    0.16    0.18
   2   7 -10    0.37    0.18
   2   7 -10    0.56    0.25
  -2   7  10    0.35    0.20
   2   7 -10    0.29    0.19
  -2   7  10    0.49    0.26
  -2  -7  10    0.65    0.24
  -2  -7  10    0.41    0.21
  -2  -7  10    0.50    0.25
   2  -7 -10    0.39    0.17
  -2  -7  10    0.75    0.28
  -2  -7  10    0.47    0.20
   2   7  -9   21.84    0.77
  -2   7   9   22.95    0.85
   2   7  -9   24.58    0.81
   2   7  -9   21.59    0.76
  -2   7   9   23.07    0.90
   2   7  -9   23.13    0.88
  -2  -7   9   23.98    0.83
  -2  -7   9   22.02    0.84
   2  -7  -9   21.79    0.75
  -2  -7   9   23.94    0.92
  -2  -7   9   23.25    0.87
   2  -7  -9   22.88    0.76
   2   7  -8    0.05    0.12
  -2   7   8    0.25    0.20
  -2   7   8    0.24    0.17
   2   7  -8    0.58    0.21
   2   7  -8    0.16    0.15
   2   7  -8    0.05    0.14
  -2  -7   8    0.52    0.18
   2  -7  -8    0.30    0.14
  -2  -7   8    0.28    0.21
   2  -7  -8    0.06    0.12
   2  -7  -8    0.41    0.16
  -2  -7   8    0.22    0.18
  -2  -7   8    0.08    0.17
   2   7  -7   36.05    1.06
  -2   7   7   32.52    1.06
  -2   7   7   33.12    1.01
   2   7  -7   34.02    0.96
   2   7  -7   34.85    0.97
   2   7  -7   34.24    0.97
   2  -7  -7   34.73    0.94
  -2  -7   7   33.58    1.04
  -2  -7   7   34.29    1.04
   2  -7  -7   33.85    0.94
  -2  -7   7   33.38    0.90
   2  -7  -7   35.35    0.95
  -2  -7   7   34.30    1.05
  -2  -7   7   34.65    1.02
   2   7  -6    1.08    0.17
   2   7  -6    0.95    0.16
  -2   7   6    0.72    0.19
   2   7  -6    1.01    0.17
  -2   7   6    0.93    0.11
   2   7  -6    0.60    0.17
  -2   7   6    0.85    0.18
  -2  -7   6    1.16    0.16
   2  -7  -6    0.91    0.10
   2  -7  -6    0.91    0.15
  -2  -7   6    1.01    0.21
  -2  -7   6    0.92    0.19
   2  -7  -6    1.08    0.17
  -2  -7   6    0.83    0.19
  -2  -7   6    1.06    0.19
   2  -7  -6    0.99    0.15
   2   7  -5   16.77    0.59
   2   7  -5   17.19    0.57
  -2   7   5   14.94    0.50
  -2   7   5   17.47    0.62
   2   7  -5   17.78    0.57
   2   7  -5   17.32    0.56
  -2   7   5   16.52    0.59
   2  -7  -5   17.34    0.48
   2  -7  -5   16.27    0.51
   2  -7  -5   16.56    0.53
   2  -7  -5   16.85    0.54
   2  -7  -5   16.97    0.56
  -2  -7   5   17.10    0.62
  -2  -7   5   17.17    0.61
  -2  -7   5   16.55    0.61
  -2  -7   5   17.07    0.55
  -2  -7   5   16.84    0.63
   2   7  -4    2.16    0.20
   2   7  -4    2.45    0.23
   2   7  -4    2.82    0.23
  -2   7   4    2.52    0.24
   2   7  -4    2.64    0.22
  -2   7   4    2.90    0.24
   2   7  -4    2.57    0.24
  -2   7   4    2.71    0.26
   2  -7  -4    3.01    0.17
  -2  -7   4    2.54    0.23
  -2  -7   4    2.62    0.25
  -2  -7   4    2.43    0.25
[truncated: 1,524,737 more chars]
