# Supplementary material for: Crystal structure of bis­{μ2-[(2-imino­cyclo­pentyl­idene)methyl­idene]aza­nido-κ2 N:N′}bis­[(η5-penta­methyl­cyclo­penta­dien­yl)zirconium(IV)] hexane monosolvate
Source: Acta Crystallogr E Crystallogr Commun. 2015 Nov 14;71(Pt 12):m219–20. doi: 10.1107/S2056989015021234 (PMC4719842; doi:10.1107/S2056989015021234)
Supplement: Supplementary file 2 [file e-71-0m219-Isup2.hkl]

data_I                                                                          
_shelx_title ' AX0690_multiscan_m in P2(1)/c'                                   
_shelx_refln_list_code          4                                               
_shelx_F_calc_maximum      246.14                                               
_exptl_crystal_F_000      1084.00                                               
_reflns_d_resolution_high  0.7570                                               
                                                                                
loop_                                                                           
 _space_group_symop_operation_xyz                                               
 'x, y, z'                                                                      
 '-x, y+1/2, -z+1/2'                                                            
 '-x, -y, -z'                                                                   
 'x, -y-1/2, z-1/2'                                                             
                                                                                
_cell_length_a    13.4862                                                       
_cell_length_b    16.9048                                                       
_cell_length_c    13.0151                                                       
_cell_angle_alpha  90.000                                                       
_cell_angle_beta  117.723                                                       
_cell_angle_gamma  90.000                                                       
                                                                                
_shelx_F_squared_multiplier     1.000                                           
                                                                                
loop_                                                                           
 _refln_index_h                                                                 
 _refln_index_k                                                                 
 _refln_index_l                                                                 
 _refln_F_squared_calc                                                          
 _refln_F_squared_meas                                                          
 _refln_F_squared_sigma                                                         
 _refln_observed_status                                                         
   1   0   0        131.27         72.25         5.93 o                         
   2   0   0      51157.96      53164.86       635.19 o                         
   3   0   0         77.06        158.47         5.39 o                         
   4   0   0      10226.29      11510.56        86.32 o                         
   5   0   0       3106.33       2770.78        23.88 o                         
   6   0   0       9817.39      10831.00        83.10 o                         
   7   0   0        262.71        299.72         5.99 o                         
   8   0   0       6597.10       6310.85        56.30 o                         
   9   0   0         35.72         58.76         4.61 o                         
  10   0   0        178.20        243.18        13.28 o                         
  11   0   0       1859.67       1892.41        29.81 o                         
  12   0   0       1435.74       1452.03        30.29 o                         
  13   0   0       1124.05       1081.09        59.26 o                         
  14   0   0        740.26        812.46        52.67 o                         
  15   0   0        830.60        877.64        57.94 o                         
   1   1   0      12041.79      14386.19       121.90 o                         
   2   1   0       4763.02       5189.45        37.20 o                         
   3   1   0        488.13        535.35         6.08 o                         
   4   1   0       1382.81       1498.31        10.18 o                         
   5   1   0       1066.39       1244.09        12.40 o                         
   6   1   0         42.91         95.15         2.66 o                         
   7   1   0        811.13        731.76         7.10 o                         
   8   1   0         68.14         63.52         3.05 o                         
   9   1   0          8.72         20.85         2.72 o                         
  10   1   0        206.39        207.25         6.35 o                         
  11   1   0        223.15        249.40         7.83 o                         
  12   1   0         21.76         24.10         5.62 o                         
  13   1   0        163.45        142.53        14.49 o                         
  14   1   0         41.64         65.67        22.71 o                         
  15   1   0        136.57        125.56        20.42 o                         
   0   2   0      19628.12      23357.91       291.73 o                         
   1   2   0        101.66        124.14         2.94 o                         
   2   2   0       3646.81       4132.64        23.44 o                         
   3   2   0         23.03         28.34         1.58 o                         
   4   2   0       5120.91       4754.63        35.96 o                         
   5   2   0       1336.10       1354.12        11.44 o                         
   6   2   0       3484.08       3838.75        23.77 o                         
   7   2   0       1771.79       2078.42        15.98 o                         
   8   2   0       1793.13       1639.39        14.24 o                         
   9   2   0        234.40        240.93         6.07 o                         
  10   2   0       2485.38       2362.00        22.96 o                         
  11   2   0        400.21        359.24         9.82 o                         
  12   2   0        581.73        559.81        13.89 o                         
  13   2   0        364.19        305.88        16.65 o                         
  14   2   0         95.56        112.46        18.82 o                         
  15   2   0        475.45        521.98        55.63 o                         
   1   3   0       6182.31       6729.39        38.66 o                         
   2   3   0       2726.43       2707.17        16.87 o                         
   3   3   0       7790.84       8691.69        52.11 o                         
   4   3   0        281.81        489.60         5.90 o                         
   5   3   0      15638.27      16098.43        91.64 o                         
   6   3   0        987.41       1178.10         9.35 o                         
   7   3   0      12857.79      12962.98        73.01 o                         
   8   3   0        997.25        972.85        10.95 o                         
   9   3   0       4715.38       4687.25        37.42 o                         
  10   3   0        971.73       1062.90        14.08 o                         
  11   3   0       2912.01       2843.30        29.30 o                         
  12   3   0        327.93        361.32        11.66 o                         
  13   3   0       1651.74       1609.50        31.67 o                         
  14   3   0        614.47        704.84        25.14 o                         
  15   3   0        704.07        757.15        37.40 o                         
   0   4   0      10440.28      10732.57        80.54 o                         
   1   4   0        143.73        116.94         3.36 o                         
   2   4   0       1105.32       1110.24         7.89 o                         
   3   4   0         35.46         54.52         2.12 o                         
   4   4   0          2.93          0.20         1.59 o                         
   5   4   0         35.04         40.34         2.23 o                         
   6   4   0         18.15         31.49         2.22 o                         
   7   4   0          1.20          0.72         1.90 o                         
   8   4   0        526.38        553.03         8.24 o                         
   9   4   0        149.33        126.42         5.16 o                         
  10   4   0        131.39        126.98         5.99 o                         
  11   4   0        364.59        406.49         9.88 o                         
  12   4   0        112.29         89.24         6.64 o                         
  13   4   0         24.74         13.54         8.29 o                         
  14   4   0         42.19         53.73        11.35 o                         
  15   4   0        121.43        145.67        18.10 o                         
   1   5   0       5758.17       5880.51        29.82 o                         
   2   5   0       2229.45       2130.22        17.59 o                         
   3   5   0       3840.99       3495.32        20.85 o                         
   4   5   0       2150.55       2407.09        15.78 o                         
   5   5   0       5922.30       6332.53        38.98 o                         
   6   5   0       2347.87       2632.24        18.13 o                         
   7   5   0       4038.95       4112.39        30.92 o                         
   8   5   0       1043.64       1003.73        11.57 o                         
   9   5   0        421.43        399.73         7.95 o                         
  10   5   0       2331.57       2171.77        21.32 o                         
  11   5   0       1074.97       1053.61        16.21 o                         
  12   5   0       1023.21        991.06        16.84 o                         
  13   5   0       1038.81       1082.81        31.10 o                         
  14   5   0        277.07        254.63        15.78 o                         
  15   5   0        206.10        215.80        20.34 o                         
   0   6   0      14053.71      14656.53       103.85 o                         
   1   6   0       3368.15       3336.70        18.26 o                         
   2   6   0       9898.69       9970.28        49.69 o                         
   3   6   0       2623.87       2723.18        17.29 o                         
   4   6   0       1988.44       2098.59        14.32 o                         
   5   6   0       1456.50       1592.21        12.61 o                         
   6   6   0       6183.56       5958.93        37.84 o                         
   7   6   0       1275.91       1367.83        13.11 o                         
   8   6   0       3087.91       2972.35        24.32 o                         
   9   6   0        987.23        927.44        11.97 o                         
  10   6   0       1092.42       1116.04        14.45 o                         
  11   6   0       1354.15       1296.27        18.38 o                         
  12   6   0       1667.19       1670.58        22.12 o                         
  13   6   0        442.59        359.85        15.24 o                         
  14   6   0        536.42        527.73        20.59 o                         
  15   6   0        775.21        796.44        30.51 o                         
   1   7   0        937.72       1057.15         8.03 o                         
   2   7   0       2147.33       1956.44        12.24 o                         
   3   7   0        477.74        377.94         4.55 o                         
   4   7   0        842.20        944.20         8.00 o                         
   5   7   0         20.26          5.66         1.79 o                         
   6   7   0          2.40         13.84         2.31 o                         
   7   7   0        165.71        159.15         4.56 o                         
   8   7   0        282.45        279.94         6.36 o                         
   9   7   0        104.08        117.54         5.36 o                         
  10   7   0        277.12        265.13         7.71 o                         
  11   7   0         48.00         43.70         5.55 o                         
  12   7   0         34.47         39.94         6.01 o                         
  13   7   0        114.43        131.33        13.44 o                         
  14   7   0          0.51         11.39         8.75 o                         
   0   8   0       2594.51       2468.45        21.64 o                         
   1   8   0        330.82        292.18         4.40 o                         
   2   8   0       5034.65       5167.24        26.54 o                         
   3   8   0         11.61          6.85         1.68 o                         
   4   8   0       2711.08       2629.36        15.76 o                         
   5   8   0         39.29         27.01         2.09 o                         
   6   8   0       2111.87       2107.07        15.42 o                         
   7   8   0        341.54        360.76         6.58 o                         
   8   8   0       3910.72       3826.88        28.86 o                         
   9   8   0       2165.80       2023.98        19.78 o                         
  10   8   0       1793.13       1789.42        18.93 o                         
  11   8   0        167.75        161.92         7.38 o                         
  12   8   0        536.96        526.28        13.94 o                         
  13   8   0        781.22        755.30        20.05 o                         
  14   8   0        589.39        583.03        29.60 o                         
   1   9   0      11062.42      11645.72        60.32 o                         
   2   9   0       1182.76       1292.84         9.67 o                         
   3   9   0       4672.68       4388.78        24.10 o                         
   4   9   0        911.79       1008.77         8.35 o                         
   5   9   0       3454.56       3250.64        20.70 o                         
   6   9   0         14.86         22.35         2.59 o                         
   7   9   0       2901.05       2917.48        21.17 o                         
   8   9   0       1071.98       1033.34        12.47 o                         
   9   9   0       1209.67       1173.24        14.72 o                         
  10   9   0       1157.26       1137.42        14.94 o                         
  11   9   0        864.13        762.67        13.58 o                         
  12   9   0        652.34        586.53        16.73 o                         
  13   9   0        603.64        618.49        21.03 o                         
  14   9   0        159.09        144.01        17.72 o                         
   0  10   0        137.47        227.10         7.06 o                         
   1  10   0         30.69         43.18         2.49 o                         
   2  10   0        135.76        113.52         3.36 o                         
   3  10   0         64.34         67.73         2.59 o                         
   4  10   0          2.55         -0.79         1.75 o                         
   5  10   0        274.47        350.56         5.88 o                         
   6  10   0         20.41         23.13         2.81 o                         
   7  10   0          6.89         10.77         2.98 o                         
   8  10   0         14.94         11.01         3.45 o                         
   9  10   0        128.00        125.14         6.14 o                         
  10  10   0        252.58        244.55         8.59 o                         
  11  10   0          0.28         -1.72         5.16 o                         
  12  10   0          0.52          2.88         6.50 o                         
  13  10   0         33.79         40.49         9.82 o                         
  14  10   0         16.35         18.41        11.99 o                         
   1  11   0       9744.59       9744.98        52.08 o                         
   2  11   0        382.73        316.83         4.88 o                         
   3  11   0       4656.65       4449.33        24.63 o                         
   4  11   0        570.44        543.82         6.49 o                         
   5  11   0       6218.50       5724.90        34.04 o                         
   6  11   0        165.00        177.92         5.39 o                         
   7  11   0       6211.64       5853.68        38.67 o                         
   8  11   0        300.71        347.58         8.89 o                         
   9  11   0       2581.89       2477.63        31.84 o                         
  10  11   0        736.02        753.16        13.69 o                         
  11  11   0        770.81        711.15        15.60 o                         
  12  11   0        629.41        621.19        20.18 o                         
  13  11   0        687.31        736.00        39.82 o                         
   0  12   0        593.99        660.37         9.91 o                         
   1  12   0        268.75        297.25         5.85 o                         
   2  12   0        713.40        720.16         8.06 o                         
   3  12   0         58.92         72.97         3.53 o                         
   4  12   0       1484.30       1458.81        12.23 o                         
   5  12   0        136.70        141.54         4.73 o                         
   6  12   0       3592.94       3474.12        25.05 o                         
   7  12   0         23.74         23.14         3.75 o                         
   8  12   0       1022.93        988.26        13.52 o                         
   9  12   0        951.97       1022.05        15.94 o                         
  10  12   0        529.03        489.93        12.16 o                         
  11  12   0        413.12        440.94        14.30 o                         
  12  12   0        410.81        382.80        15.39 o                         
  13  12   0         73.21         47.66        10.82 o                         
   1  13   0        492.52        543.58         7.34 o                         
   2  13   0        270.78        237.69         5.99 o                         
   3  13   0       3730.25       3612.02        24.33 o                         
   4  13   0          0.72          0.15         2.67 o                         
   5  13   0        578.27        573.71         9.09 o                         
   6  13   0          0.71         -0.72         2.94 o                         
   7  13   0         41.20         40.44         3.90 o                         
   8  13   0         36.14         50.59         4.91 o                         
   9  13   0        115.63        141.31         7.57 o                         
  10  13   0          2.12          0.44         5.49 o                         
  11  13   0         37.54         44.26         7.32 o                         
  12  13   0          1.16         -2.06         7.28 o                         
   0  14   0       6526.12       6347.98        59.16 o                         
   1  14   0        271.69        252.40         7.83 o                         
   2  14   0       8268.07       7969.40        46.93 o                         
   3  14   0          0.44          1.25         3.07 o                         
   4  14   0       3177.47       3216.55        25.02 o                         
   5  14   0        236.51        248.77         6.55 o                         
   6  14   0       2617.60       2435.42        19.74 o                         
   7  14   0        405.45        385.65         8.56 o                         
   8  14   0        755.52        698.06        11.42 o                         
   9  14   0        356.17        332.96        11.23 o                         
  10  14   0       1092.63       1169.56        20.65 o                         
  11  14   0        178.69        184.72        10.34 o                         
  12  14   0        332.43        319.81        13.94 o                         
   1  15   0       1523.17       1458.20        13.80 o                         
   2  15   0        509.18        538.77         8.91 o                         
   3  15   0        169.34        176.71         5.93 o                         
   4  15   0        314.10        346.60         8.57 o                         
   5  15   0        383.91        395.22         9.16 o                         
   6  15   0        280.69        274.76         7.60 o                         
   7  15   0        156.27        148.99         6.41 o                         
   8  15   0        181.61        171.08         7.71 o                         
   9  15   0        192.51        213.71         9.86 o                         
  10  15   0        188.62        167.76         9.36 o                         
  11  15   0        193.33        188.64        10.15 o                         
   0  16   0        839.54        749.64        14.92 o                         
   1  16   0          1.49         10.38         3.30 o                         
   2  16   0        537.71        475.94         8.86 o                         
   3  16   0          1.66         10.35         3.73 o                         
   4  16   0        240.03        217.30         7.38 o                         
   5  16   0        439.68        494.81        10.39 o                         
   6  16   0        571.55        571.54        11.20 o                         
   7  16   0        241.52        258.78         9.31 o                         
   8  16   0        694.07        661.61        15.14 o                         
   9  16   0        176.77        154.79         9.83 o                         
  10  16   0        242.10        236.71        11.63 o                         
  11  16   0        152.40        156.48        10.45 o                         
   1  17   0       1187.09       1142.93        14.04 o                         
   2  17   0        204.01        195.14         6.57 o                         
   3  17   0       1319.34       1227.59        15.26 o                         
   4  17   0         59.88         65.53         5.39 o                         
   5  17   0       1491.59       1500.03        28.04 o                         
   6  17   0        140.22        136.84         9.16 o                         
   7  17   0       1189.34       1255.56        28.18 o                         
   8  17   0        455.95        435.23        13.73 o                         
   9  17   0       1351.98       1481.94        24.21 o                         
  10  17   0        236.72        193.96        11.24 o                         
   0  18   0        451.71        466.69        14.14 o                         
   1  18   0         10.67         22.84         4.34 o                         
   2  18   0        277.53        286.41         8.58 o                         
   3  18   0        114.45        117.44         6.66 o                         
   4  18   0         77.66         63.62         6.08 o                         
   5  18   0          0.47         -0.90         5.06 o                         
   6  18   0        390.44        357.87        12.20 o                         
   7  18   0         77.42         84.45         7.94 o                         
   8  18   0         34.09         29.92         7.73 o                         
   9  18   0          4.74         13.70         7.83 o                         
   1  19   0        745.76        748.40        14.54 o                         
   2  19   0        260.47        283.81        11.95 o                         
   3  19   0        596.49        632.65        15.51 o                         
   4  19   0        129.60        122.34         8.26 o                         
   5  19   0        258.39        264.85        10.85 o                         
   6  19   0        136.92        118.37         9.01 o                         
   7  19   0        276.09        255.40        12.01 o                         
   8  19   0        274.00        264.02        15.24 o                         
   0  20   0       2003.33       2073.34        53.66 o                         
   1  20   0        228.25        231.57        10.33 o                         
   2  20   0       1772.72       1898.88        26.41 o                         
   3  20   0        249.34        259.25        12.45 o                         
   4  20   0        877.51        895.37        23.56 o                         
   5  20   0        136.98        158.01        10.21 o                         
   6  20   0        792.71        768.64        18.33 o                         
   7  20   0        146.16        133.95        10.56 o                         
   1  21   0         36.11         31.05         9.08 o                         
   2  21   0         63.80         79.16         8.97 o                         
   3  21   0         18.36         21.04         7.75 o                         
   4  21   0         38.06         27.82         8.12 o                         
   5  21   0          6.13         15.57         7.37 o                         
   0  22   0        788.64        774.04        33.55 o                         
   1  22   0         14.01         11.47         9.11 o                         
   2  22   0        765.69        884.07        24.63 o                         
 -16   1   1        762.06        757.38        39.56 o                         
 -15   1   1         39.16         39.50        16.29 o                         
 -14   1   1       1345.89       1345.08        47.72 o                         
 -13   1   1          2.55         14.58         8.39 o                         
 -12   1   1       4587.07       4476.23        51.28 o                         
 -11   1   1        227.68        218.73         8.35 o                         
 -10   1   1       1550.93       1437.69        14.52 o                         
  -9   1   1         84.24         71.30         3.36 o                         
  -8   1   1       2075.95       2017.23        15.77 o                         
  -7   1   1       3184.27       2855.86        20.02 o                         
  -6   1   1       7006.99       6759.58        43.38 o                         
  -5   1   1        722.70        808.25        13.02 o                         
  -4   1   1      13689.66      14615.63        92.73 o                         
  -3   1   1       3326.37       3436.61        27.22 o                         
  -2   1   1      16688.06      17793.18       123.21 o                         
  -1   1   1      17608.78      19539.10       153.08 o                         
   0   1   1      29956.49      34308.56       270.34 o                         
   1   1   1      47166.24      50760.26       317.39 o                         
   2   1   1       5578.51       5645.77        34.10 o                         
   3   1   1       9093.94       9697.75        55.57 o                         
   4   1   1       3175.03       2879.88        18.71 o                         
   5   1   1       4998.51       4962.48        29.70 o                         
   6   1   1       6987.61       7726.18        42.11 o                         
   7   1   1       6952.52       7379.64        42.38 o                         
   8   1   1       1170.97       1182.57        11.82 o                         
   9   1   1       1085.61       1071.31        11.95 o                         
  10   1   1        515.84        527.95        10.15 o                         
  11   1   1       2148.86       2067.33        22.87 o                         
  12   1   1        224.82        236.50         8.88 o                         
  13   1   1        929.24        850.93        26.83 o                         
  14   1   1         44.78         41.42        13.33 o                         
  15   1   1       1022.00       1071.90        84.27 o                         
 -16   2   1         15.08          6.04        17.82 o                         
 -15   2   1        797.33        788.96        32.30 o                         
 -14   2   1         31.71         34.32        14.88 o                         
 -13   2   1       1439.59       1376.32        29.63 o                         
 -12   2   1          6.76         -2.76         5.29 o                         
 -11   2   1        662.92        707.57        14.24 o                         
 -10   2   1         36.98         48.72         3.74 o                         
  -9   2   1       3488.46       3462.19        28.45 o                         
  -8   2   1         76.32         44.69         2.73 o                         
  -7   2   1       3527.69       3538.86        22.91 o                         
  -6   2   1         12.23         37.63         1.67 o                         
  -5   2   1       9963.64      10009.90        55.29 o                         
  -4   2   1       1524.60       1489.91        12.66 o                         
  -3   2   1       1623.03       1724.50        12.06 o                         
  -2   2   1       6813.93       6928.14        40.93 o                         
  -1   2   1      24571.33      27661.27       158.95 o                         
   0   2   1       7803.79       8746.39        51.04 o                         
   1   2   1       3316.76       3605.75        21.37 o                         
   2   2   1          1.99          6.67         1.30 o                         
   3   2   1       8275.19       8522.55        51.30 o                         
   4   2   1       1512.03       1874.30        12.75 o                         
   5   2   1       8047.04       8565.76        48.88 o                         
   6   2   1       2773.64       2575.08        17.02 o                         
   7   2   1        984.92       1110.38         9.93 o                         
   8   2   1       3420.81       3163.29        23.72 o                         
   9   2   1         49.49         36.32         3.73 o                         
  10   2   1       3608.73       3677.77        32.82 o                         
  11   2   1        212.94        202.01         7.58 o                         
  12   2   1       1406.65       1434.92        20.39 o                         
  13   2   1         31.80         18.49         8.16 o                         
  14   2   1       1147.59       1146.60        36.85 o                         
  15   2   1         52.17         42.51        17.67 o                         
 -16   3   1         11.98         21.20        13.55 o                         
 -15   3   1         74.47         67.19        14.43 o                         
 -14   3   1         95.15        101.79        14.64 o                         
 -13   3   1         26.14         15.34         7.34 o                         
 -12   3   1         80.38         74.06         7.54 o                         
 -11   3   1        495.07        454.21        10.43 o                         
 -10   3   1        132.91        130.70         5.57 o                         
  -9   3   1         14.63          7.85         2.52 o                         
  -8   3   1        223.56        248.78         5.43 o                         
  -7   3   1         69.08         76.15         2.38 o                         
  -6   3   1        124.14        174.03         3.34 o                         
  -5   3   1        251.99        266.90         3.92 o                         
  -4   3   1        112.69         96.03         2.34 o                         
  -3   3   1       3300.22       3495.61        19.33 o                         
  -2   3   1      11767.71      12563.18        66.07 o                         
  -1   3   1      11952.69      13289.57        69.65 o                         
   0   3   1       3978.81       3879.62        22.14 o                         
   1   3   1        409.93        453.55         4.98 o                         
   2   3   1       3307.52       3604.73        20.78 o                         
   3   3   1       1029.03       1272.11        12.81 o                         
   4   3   1       1434.38       1514.73        12.08 o                         
   5   3   1       1031.96       1138.39         9.59 o                         
   6   3   1       1170.91       1195.16        10.19 o                         
   7   3   1         45.10         78.64         3.22 o                         
   8   3   1          5.77          1.45         2.71 o                         
   9   3   1        344.51        288.96         7.61 o                         
  10   3   1        182.89        196.63         7.18 o                         
  11   3   1        450.22        411.50        11.69 o                         
  12   3   1        111.26        128.48         7.40 o                         
  13   3   1        190.98        209.32        18.90 o                         
  14   3   1         13.29         26.29        18.25 o                         
  15   3   1         14.65         19.86        12.99 o                         
 -15   4   1        823.82        762.88        32.04 o                         
 -14   4   1        174.55        174.92        14.60 o                         
 -13   4   1       2023.32       1945.24        34.02 o                         
 -12   4   1        212.45        206.80        12.64 o                         
 -11   4   1       2184.03       2237.94        24.25 o                         
 -10   4   1       1907.45       1789.25        18.04 o                         
  -9   4   1       2297.36       2348.14        22.23 o                         
  -8   4   1        654.23        671.32         8.44 o                         
  -7   4   1      15298.26      16158.87        84.54 o                         
  -6   4   1       3455.56       3475.63        21.23 o                         
  -5   4   1      14347.07      14657.99        78.21 o                         
  -4   4   1        553.55        608.20         5.02 o                         
  -3   4   1       7273.33       7064.10        36.40 o                         
  -2   4   1       4871.16       5031.38        27.16 o                         
  -1   4   1       2595.14       2756.99        17.24 o                         
   0   4   1       1791.32       1977.18        11.68 o                         
   1   4   1      10499.37      10364.17        53.61 o                         
   2   4   1       3408.89       3841.26        23.95 o                         
   3   4   1        246.17        325.86         4.60 o                         
   4   4   1       5368.49       5684.27        33.80 o                         
   5   4   1        766.66        758.28         7.49 o                         
   6   4   1      12338.26      12729.69        71.86 o                         
   7   4   1        109.96        110.43         3.94 o                         
   8   4   1       7735.42       7320.70        50.29 o                         
   9   4   1        370.40        365.93         8.55 o                         
  10   4   1       5620.77       5433.55        44.65 o                         
  11   4   1         62.84         75.21         5.87 o                         
  12   4   1       3017.20       3266.61        34.30 o                         
  13   4   1         14.37          6.41         6.62 o                         
  14   4   1       1807.61       1791.69        39.89 o                         
  15   4   1          2.51         -2.04        13.59 o                         
 -15   5   1          4.04          0.05        11.23 o                         
 -14   5   1       1042.15       1127.64        30.29 o                         
 -13   5   1        272.28        274.23        13.44 o                         
 -12   5   1       2405.12       2361.23        32.38 o                         
 -11   5   1          5.00          4.24         4.05 o                         
 -10   5   1       1409.63       1416.68        15.84 o                         
  -9   5   1        586.69        562.17         9.07 o                         
  -8   5   1       3498.16       3422.27        25.01 o                         
  -7   5   1        347.88        351.36         5.11 o                         
  -6   5   1       5851.34       5879.33        37.15 o                         
  -5   5   1         40.55         54.45         2.05 o                         
  -4   5   1       7635.20       7155.61        36.50 o                         
  -3   5   1         14.49         40.04         1.82 o                         
  -2   5   1       1985.34       2327.59        16.70 o                         
  -1   5   1       3768.19       3938.77        22.61 o                         
   0   5   1       6452.86       6803.23        35.12 o                         
   1   5   1         60.88         41.39         2.09 o                         
   2   5   1        225.11        222.16         3.44 o                         
   3   5   1       1579.91       1452.39        17.30 o                         
   4   5   1        185.44        139.56         3.86 o                         
   5   5   1       2667.52       2836.66        20.82 o                         
   6   5   1          0.63          4.09         2.15 o                         
   7   5   1        459.42        465.29         7.37 o                         
   8   5   1        593.25        541.90         8.88 o                         
   9   5   1       1571.24       1496.19        15.88 o                         
  10   5   1        141.02        124.34         6.39 o                         
  11   5   1       1393.13       1425.42        17.66 o                         
  12   5   1        100.87        114.46         7.71 o                         
  13   5   1        546.66        545.15        16.19 o                         
  14   5   1         18.29         24.15        11.09 o                         
 -15   6   1        169.50        132.63        14.82 o                         
 -14   6   1         38.89         68.24        11.59 o                         
 -13   6   1        229.85        220.37        12.17 o                         
 -12   6   1          2.62         -0.58         5.45 o                         
 -11   6   1        808.09        771.07        12.93 o                         
 -10   6   1         26.28         39.99         4.42 o                         
  -9   6   1       1940.66       1943.80        20.45 o                         
  -8   6   1         53.05         54.25         3.25 o                         
  -7   6   1       2183.51       2193.17        16.24 o                         
  -6   6   1         55.95         63.11         2.27 o                         
  -5   6   1       1541.72       1703.02        11.55 o                         
  -4   6   1        524.87        683.63         6.18 o                         
  -3   6   1       1268.23       1264.63         8.17 o                         
  -2   6   1        206.47        189.17         3.15 o                         
  -1   6   1       1217.37       1349.38         9.96 o                         
   0   6   1        883.08       1038.95         8.35 o                         
   1   6   1        446.66        474.00         8.84 o                         
   2   6   1          5.55          3.88         1.52 o                         
   3   6   1         53.76         56.41         2.25 o                         
   4   6   1       1696.97       1488.08        12.37 o                         
   5   6   1        910.37        921.34         9.75 o                         
   6   6   1        963.26       1004.83        10.67 o                         
   7   6   1          0.91          0.97         2.43 o                         
   8   6   1        638.10        695.26        10.22 o                         
   9   6   1         24.98         21.33         3.75 o                         
  10   6   1          5.06         -1.45         3.71 o                         
  11   6   1        242.32        183.37         7.86 o                         
  12   6   1        344.95        359.15        12.20 o                         
  13   6   1          8.57         23.89         7.68 o                         
  14   6   1         79.39         64.61        10.71 o                         
 -15   7   1         55.02         68.91        14.16 o                         
 -14   7   1       1715.55       1614.02        41.98 o                         
 -13   7   1         79.35         84.25         8.60 o                         
 -12   7   1       2464.38       2428.11        29.63 o                         
 -11   7   1          7.36          3.11         4.05 o                         
 -10   7   1       2513.82       2606.13        23.52 o                         
  -9   7   1        108.07        123.08         5.28 o                         
  -8   7   1       2321.11       2213.52        18.50 o                         
  -7   7   1        659.49        610.27         7.46 o                         
  -6   7   1       3689.86       3847.96        24.66 o                         
  -5   7   1       3417.76       3711.26        21.24 o                         
  -4   7   1       2619.33       2452.27        14.50 o                         
  -3   7   1       4954.81       4757.95        23.82 o                         
  -2   7   1       5885.79       6240.84        33.27 o                         
  -1   7   1       7573.38       7549.94        38.48 o                         
   0   7   1       3348.95       3388.18        19.91 o                         
   1   7   1       2903.93       2872.26        16.44 o                         
   2   7   1       7490.03       7211.23        39.43 o                         
   3   7   1       8288.00       8663.75        46.94 o                         
   4   7   1       3620.93       3499.08        21.41 o                         
   5   7   1       6148.19       6437.27        39.39 o                         
   6   7   1        733.77        702.22         8.74 o                         
   7   7   1       3742.51       3763.55        28.11 o                         
   8   7   1          1.28          5.71         3.12 o                         
   9   7   1       5106.38       4918.82        37.73 o                         
  10   7   1         85.24         70.21         5.12 o                         
  11   7   1       2705.52       2622.23        27.58 o                         
  12   7   1          6.79          9.09         5.60 o                         
  13   7   1       1587.50       1680.08        30.07 o                         
  14   7   1         25.51         26.13         9.69 o                         
 -15   8   1        128.85        111.32        14.54 o                         
 -14   8   1          2.90          2.13        12.69 o                         
 -13   8   1        391.40        335.86        15.29 o                         
 -12   8   1         30.31         50.80         6.37 o                         
 -11   8   1        665.63        623.05        12.26 o                         
 -10   8   1         20.38          6.68         3.92 o                         
  -9   8   1        677.48        757.18        11.09 o                         
  -8   8   1        260.70        269.19         6.41 o                         
  -7   8   1       2754.95       2700.58        19.82 o                         
  -6   8   1        294.01        304.12         5.12 o                         
  -5   8   1       2425.20       2513.98        16.52 o                         
  -4   8   1         27.93         15.13         1.61 o                         
  -3   8   1       2662.78       2677.47        15.32 o                         
  -2   8   1       1243.62       1258.07         9.11 o                         
  -1   8   1       4730.10       4965.73        26.73 o                         
   0   8   1          2.10          6.26         1.68 o                         
   1   8   1       1966.84       2151.43        13.77 o                         
   2   8   1        940.85       1188.94         9.34 o                         
   3   8   1        569.19        500.15         6.18 o                         
   4   8   1       2210.11       2624.05        17.29 o                         
   5   8   1         55.73         34.21         2.80 o                         
   6   8   1        724.57        717.02         8.83 o                         
   7   8   1        565.68        580.37         9.13 o                         
   8   8   1        101.77        138.05         5.86 o                         
   9   8   1         70.85         82.41         5.25 o                         
  10   8   1        804.87        790.55        12.64 o                         
  11   8   1        124.16        101.24         6.58 o                         
  12   8   1        259.35        220.27        12.53 o                         
  13   8   1         39.97         58.81        10.16 o                         
  14   8   1        164.21        171.76        13.21 o                         
 -14   9   1        500.46        469.99        24.57 o                         
 -13   9   1          0.03         -3.08         9.01 o                         
 -12   9   1        385.90        397.81        14.32 o                         
 -11   9   1        154.51        117.08         6.88 o                         
 -10   9   1       1970.87       1971.28        20.20 o                         
  -9   9   1        142.74        126.29         5.65 o                         
  -8   9   1        328.46        275.68         6.89 o                         
  -7   9   1         37.71         40.44         3.10 o                         
  -6   9   1         97.40        101.86         3.60 o                         
  -5   9   1         40.97         47.65         2.39 o                         
  -4   9   1        266.69        302.57         4.21 o                         
  -3   9   1        212.89        235.61         3.91 o                         
  -2   9   1       6445.49       6216.74        33.14 o                         
  -1   9   1        290.11        377.40         4.84 o                         
   0   9   1        209.66        202.60         6.09 o                         
   1   9   1       1306.32       1162.14         8.95 o                         
   2   9   1       1385.37       1308.92        10.42 o                         
   3   9   1       1203.08       1125.20        10.04 o                         
   4   9   1       1138.56        967.74         9.39 o                         
   5   9   1       1856.56       1860.31        15.44 o                         
   6   9   1        827.82        856.09        10.45 o                         
   7   9   1       1214.74       1168.74        13.31 o                         
   8   9   1         55.90         82.90         5.06 o                         
   9   9   1       1789.42       1689.33        18.42 o                         
  10   9   1         49.08         62.90         5.39 o                         
  11   9   1        634.20        625.82        15.83 o                         
  12   9   1          0.15         -7.05         6.55 o                         
  13   9   1        545.31        548.64        19.42 o                         
 -14  10   1          7.21          7.85        10.50 o                         
 -13  10   1       1354.66       1342.14        35.98 o                         
 -12  10   1         95.42        119.29         9.06 o                         
 -11  10   1       2308.97       2223.75        25.21 o                         
 -10  10   1        262.93        271.57         8.76 o                         
  -9  10   1       3163.18       3078.58        28.13 o                         
  -8  10   1       3479.28       3381.79        27.97 o                         
  -7  10   1       2994.91       2975.24        22.31 o                         
  -6  10   1        805.12        831.99         9.11 o                         
  -5  10   1       2563.00       2387.58        15.23 o                         
  -4  10   1        617.37        538.52         5.92 o                         
  -3  10   1       3997.87       4050.87        23.41 o                         
  -2  10   1       1907.58       1770.58        12.31 o                         
  -1  10   1       7882.62       8179.56        42.77 o                         
   0  10   1       6548.74       6447.63        34.57 o                         
   1  10   1       3496.62       3756.22        21.86 o                         
   2  10   1       4917.99       4660.93        25.01 o                         
   3  10   1       1099.13        950.11         8.98 o                         
   4  10   1       5412.94       5536.43        34.20 o                         
   5  10   1        938.19        906.01        10.29 o                         
   6  10   1       5862.96       5742.33        37.55 o                         
   7  10   1       1665.98       1696.39        15.39 o                         
   8  10   1       4533.05       4466.51        33.87 o                         
   9  10   1         91.53         71.09         5.33 o                         
  10  10   1       1645.58       1555.22        18.51 o                         
  11  10   1         56.77         66.42         6.60 o                         
  12  10   1       1375.56       1454.72        28.31 o                         
  13  10   1        142.74        158.32        13.53 o                         
 -14  11   1        229.32        213.20        17.69 o                         
 -13  11   1          2.78         -5.28         9.55 o                         
 -12  11   1        318.46        355.98        14.30 o                         
 -11  11   1          1.38         -6.68         4.70 o                         
 -10  11   1        149.81        136.06         7.00 o                         
  -9  11   1         84.10         97.75         5.96 o                         
  -8  11   1        459.43        457.45         9.42 o                         
  -7  11   1         31.91         52.78         3.74 o                         
  -6  11   1         66.95         82.42         3.71 o                         
  -5  11   1        158.36        199.11         4.95 o                         
  -4  11   1         18.44         22.57         2.40 o                         
  -3  11   1         34.48         37.32         2.60 o                         
  -2  11   1        338.21        394.79         5.76 o                         
  -1  11   1        526.70        524.90         6.26 o                         
   0  11   1       1384.39       1331.07        10.41 o                         
   1  11   1         74.17         90.57         3.10 o                         
   2  11   1        285.54        297.26         4.86 o                         
   3  11   1        242.43        221.56         4.73 o                         
   4  11   1       1212.85       1176.46        11.15 o                         
   5  11   1         29.11         27.59         2.99 o                         
   6  11   1       1301.54       1273.93        12.53 o                         
   7  11   1        682.93        684.99        10.12 o                         
   8  11   1         92.02        113.94         5.90 o                         
   9  11   1        123.20        123.19         6.74 o                         
  10  11   1          8.35         11.11         4.82 o                         
  11  11   1        191.22        217.53        10.74 o                         
  12  11   1         18.15          7.29         8.43 o                         
  13  11   1         41.58         49.05        10.59 o                         
 -13  12   1        188.59        166.59        13.85 o                         
 -12  12   1         15.95         11.04         7.27 o                         
 -11  12   1        505.36        428.58        13.94 o                         
 -10  12   1          0.54         -6.69         4.29 o                         
  -9  12   1        766.44        742.24        12.56 o                         
  -8  12   1         24.87         13.84         3.66 o                         
  -7  12   1       1158.01       1183.04        12.23 o                         
  -6  12   1        183.70        192.95         5.47 o                         
  -5  12   1       1386.07       1381.73        12.75 o                         
  -4  12   1       1554.78       1552.13        13.29 o                         
  -3  12   1       2508.49       2323.91        16.53 o                         
  -2  12   1       1950.71       1832.05        13.93 o                         
  -1  12   1        681.81        742.99         8.07 o                         
   0  12   1       2870.62       2932.60        19.35 o                         
   1  12   1       2810.43       2681.90        18.12 o                         
   2  12   1       2947.82       2679.04        18.25 o                         
   3  12   1       1910.91       1828.56        13.54 o                         
   4  12   1       1801.27       1754.49        14.35 o                         
   5  12   1       1307.18       1335.11        13.06 o                         
   6  12   1       1622.13       1543.09        14.92 o                         
   7  12   1        569.85        551.50         9.93 o                         
   8  12   1       1543.28       1573.38        19.27 o                         
   9  12   1        566.04        567.32        12.45 o                         
  10  12   1        714.65        724.01        17.91 o                         
  11  12   1         18.05         18.99         6.78 o                         
  12  12   1        387.97        360.93        16.83 o                         
 -13  13   1          0.39        -13.17         6.59 o                         
 -12  13   1        698.95        713.81        19.58 o                         
 -11  13   1         86.64         84.83         9.93 o                         
 -10  13   1       1350.64       1340.33        19.42 o                         
  -9  13   1          3.07          3.26         4.07 o                         
  -8  13   1       1608.15       1651.79        16.18 o                         
  -7  13   1         65.27         80.78         4.50 o                         
  -6  13   1       1944.56       1901.54        16.24 o                         
  -5  13   1        926.95        962.51        10.81 o                         
  -4  13   1       1671.55       1694.77        14.48 o                         
  -3  13   1       2494.05       2615.88        19.13 o                         
  -2  13   1       2181.55       2117.50        15.88 o                         
  -1  13   1       1409.19       1321.05        11.65 o                         
   0  13   1       2226.23       2151.48        15.89 o                         
   1  13   1       2182.73       2082.13        16.78 o                         
   2  13   1       1045.31       1072.12        11.49 o                         
   3  13   1       2673.23       2585.95        19.92 o                         
   4  13   1       2600.65       2439.25        17.85 o                         
   5  13   1       3871.46       3779.86        26.18 o                         
   6  13   1       2319.71       2138.35        18.61 o                         
   7  13   1       2208.30       2181.22        19.87 o                         
   8  13   1         66.62         61.66         5.41 o                         
   9  13   1       1799.50       1826.92        23.32 o                         
  10  13   1         64.16         96.56         8.57 o                         
  11  13   1        854.17        815.58        19.06 o                         
  12  13   1         66.43         65.22        10.86 o                         
 -12  14   1          1.06          7.07         7.24 o                         
 -11  14   1        269.24        275.22        11.89 o                         
 -10  14   1          0.68         -4.29         5.32 o                         
  -9  14   1          1.22         -4.25         4.88 o                         
  -8  14   1        303.40        290.49         8.03 o                         
  -7  14   1        132.18        130.56         5.61 o                         
  -6  14   1        181.26        136.33         5.28 o                         
  -5  14   1        196.03        172.12         5.99 o                         
  -4  14   1        148.26        155.64         5.34 o                         
  -3  14   1          1.89         -0.39         2.88 o                         
  -2  14   1         55.71         40.47         3.42 o                         
  -1  14   1         62.49         48.98         3.58 o                         
   0  14   1         75.60         77.74         4.13 o                         
   1  14   1          0.95          5.54         3.01 o                         
   2  14   1          0.27         -2.12         3.14 o                         
   3  14   1        774.85        669.68        11.11 o                         
   4  14   1         31.90         42.13         3.88 o                         
   5  14   1        156.71        154.48         5.70 o                         
   6  14   1        548.92        486.50         8.99 o                         
   7  14   1         93.05         96.01         5.44 o                         
   8  14   1         29.90         18.62         5.18 o                         
   9  14   1         59.04         63.61         7.72 o                         
  10  14   1         15.68          6.81         6.72 o                         
  11  14   1          0.12         -5.97         6.82 o                         
 -12  15   1        776.56        926.30        19.90 o                         
 -11  15   1         31.18         30.77         7.30 o                         
 -10  15   1        546.83        574.74        14.79 o                         
  -9  15   1          2.07          4.89         5.41 o                         
  -8  15   1        737.22        678.41        13.97 o                         
  -7  15   1        197.16        202.87         6.81 o                         
  -6  15   1       1790.31       1707.58        18.51 o                         
  -5  15   1        512.20        462.07         9.45 o                         
  -4  15   1       2176.96       2212.89        20.29 o                         
  -3  15   1        860.08        886.97        11.16 o                         
  -2  15   1        835.76        757.56        10.31 o                         
  -1  15   1       1490.71       1410.12        13.46 o                         
   0  15   1        795.03        784.48        10.39 o                         
   1  15   1       3141.55       3118.63        22.65 o                         
   2  15   1       1417.37       1366.75        14.70 o                         
   3  15   1        941.78        941.08        12.19 o                         
   4  15   1        486.66        469.26         9.61 o                         
   5  15   1       1039.78       1006.60        13.76 o                         
   6  15   1        191.29        165.18         6.17 o                         
   7  15   1       1550.65       1507.33        20.08 o                         
   8  15   1        450.50        445.85        12.24 o                         
   9  15   1       1039.82       1073.80        22.68 o                         
  10  15   1        190.99        198.47        11.55 o                         
  11  15   1        444.74        446.49        17.46 o                         
 -11  16   1       1005.22       1060.01        23.72 o                         
 -10  16   1         84.68         98.81         8.22 o                         
  -9  16   1        783.93        822.40        17.69 o                         
  -8  16   1         11.24          7.94         5.73 o                         
  -7  16   1       1387.78       1393.32        17.77 o                         
  -6  16   1         76.72         69.47         5.32 o                         
  -5  16   1        644.37        632.86        11.25 o                         
  -4  16   1       1098.16       1064.24        15.15 o                         
  -3  16   1       1448.89       1406.50        15.09 o                         
  -2  16   1        411.97        451.02         8.65 o                         
  -1  16   1       1535.33       1443.63        14.60 o                         
   0  16   1        703.96        770.65        10.47 o                         
   1  16   1        719.76        780.43        10.82 o                         
   2  16   1       1188.29       1248.67        14.43 o                         
   3  16   1        144.14        150.91         6.21 o                         
   4  16   1       1034.81       1001.84        13.72 o                         
   5  16   1        414.60        437.43        10.07 o                         
   6  16   1        762.35        761.24        13.07 o                         
   7  16   1         57.31         49.41         6.02 o                         
   8  16   1        651.53        651.80        15.37 o                         
   9  16   1         70.46         51.10         8.31 o                         
  10  16   1        835.43        843.07        27.19 o                         
 -10  17   1        117.60        131.10         9.93 o                         
  -9  17   1         12.08         11.55         7.41 o                         
  -8  17   1        187.41        214.60        10.75 o                         
  -7  17   1          2.22         -5.90         5.12 o                         
  -6  17   1         55.75         45.39         6.30 o                         
  -5  17   1          6.86          9.42         4.40 o                         
  -4  17   1        545.79        511.95        10.64 o                         
  -3  17   1        224.41        219.16         7.17 o                         
  -2  17   1        217.86        211.81         7.00 o                         
  -1  17   1         27.95         32.87         4.25 o                         
   0  17   1          0.87         -1.28         3.40 o                         
   1  17   1         77.59         69.83         4.79 o                         
   2  17   1         26.59         29.44         4.89 o                         
   3  17   1          2.48          3.30         4.01 o                         
   4  17   1         37.84         43.64         5.24 o                         
   5  17   1         35.03         46.34         5.71 o                         
   6  17   1         25.58         26.40         5.66 o                         
   7  17   1        147.74        152.25         9.04 o                         
   8  17   1         13.28         11.23         7.37 o                         
   9  17   1         18.51          8.96         9.46 o                         
  -9  18   1        870.04        926.33        25.16 o                         
  -8  18   1        115.41        149.15        10.69 o                         
  -7  18   1       1080.77       1146.26        19.49 o                         
  -6  18   1        122.29        115.71         8.01 o                         
  -5  18   1       1132.52       1159.50        17.66 o                         
  -4  18   1        285.79        280.90        11.85 o                         
  -3  18   1       1540.49       1504.60        18.29 o                         
  -2  18   1         86.77         81.93         5.87 o                         
  -1  18   1        920.96        853.70        12.84 o                         
   0  18   1        831.08        811.94        12.43 o                         
   1  18   1        285.56        265.65         8.44 o                         
   2  18   1        863.00        911.24        13.95 o                         
   3  18   1        373.27        386.45        11.60 o                         
   4  18   1        617.54        631.30        14.50 o                         
   5  18   1        125.92        120.39         8.59 o                         
   6  18   1       1132.34       1150.16        20.64 o                         
   7  18   1         30.13         29.25         7.28 o                         
   8  18   1       1759.20       1875.00        27.78 o                         
  -8  19   1        347.53        340.70        13.57 o                         
  -7  19   1        153.17        147.24         9.33 o                         
  -6  19   1        910.55        900.58        17.68 o                         
  -5  19   1         82.94         86.12         8.58 o                         
  -4  19   1        609.54        646.20        17.27 o                         
  -3  19   1        243.04        249.01        10.83 o                         
  -2  19   1        784.18        820.30        15.85 o                         
  -1  19   1        519.15        538.90        13.93 o                         
   0  19   1        325.80        322.39        11.20 o                         
   1  19   1        941.66        903.21        16.07 o                         
   2  19   1        330.48        327.93        12.45 o                         
   3  19   1        247.23        263.28        11.67 o                         
   4  19   1         61.20         46.13         7.31 o                         
   5  19   1        499.53        489.92        14.88 o                         
   6  19   1        315.99        285.40        12.41 o                         
   7  19   1        308.65        324.74        13.38 o                         
  -7  20   1         56.39         57.49         8.50 o                         
  -6  20   1          5.66         -3.15         6.38 o                         
  -5  20   1         44.64         34.97         7.20 o                         
  -4  20   1          1.81         -3.89         6.91 o                         
  -3  20   1         61.85         59.48         8.37 o                         
  -2  20   1          9.63         27.80         7.31 o                         
  -1  20   1         83.15         79.92         8.47 o                         
   0  20   1         35.42         39.30         7.09 o                         
   1  20   1         57.76         78.81         7.94 o                         
   2  20   1        153.57        166.16        10.58 o                         
   3  20   1        135.45        130.58         9.88 o                         
   4  20   1          3.10          3.95         6.51 o                         
   5  20   1          3.54          7.35         6.62 o                         
   6  20   1        121.93         99.25         9.51 o                         
  -5  21   1        459.86        531.99        17.63 o                         
  -4  21   1        901.08        929.71        20.97 o                         
  -3  21   1        476.48        525.17        25.03 o                         
  -2  21   1        794.57        833.12        21.71 o                         
  -1  21   1        776.33        958.14        32.57 o                         
   0  21   1        427.68        420.46        19.44 o                         
   1  21   1       1063.13       1036.24        25.69 o                         
   2  21   1        461.38        510.90        22.83 o                         
   3  21   1        584.26        630.00        18.29 o                         
   4  21   1        408.71        415.31        15.80 o                         
  -3  22   1        630.11        622.23        22.96 o                         
  -2  22   1         81.50         77.86        10.01 o                         
  -1  22   1        169.12        165.31        11.42 o                         
   0  22   1        117.09        130.52        11.24 o                         
   1  22   1         63.51         70.33         9.99 o                         
   2  22   1         76.94         58.74         9.87 o                         
 -16   0   2        416.18        443.76        47.40 o                         
 -15   0   2        414.78        448.37        44.77 o                         
 -14   0   2       1361.98       1266.76        64.52 o                         
 -13   0   2       2372.64       2440.21        61.91 o                         
 -12   0   2       4813.85       4501.73        82.00 o                         
 -11   0   2       1231.52       1291.95        25.56 o                         
 -10   0   2       2374.06       2039.99        31.76 o                         
  -9   0   2        276.95        212.78         6.83 o                         
  -8   0   2        246.59        314.88         7.38 o                         
  -7   0   2        173.49        180.95         5.41 o                         
  -6   0   2          0.47         -2.90         2.49 o                         
  -5   0   2       8006.39       8208.15        90.18 o                         
  -4   0   2         74.31         65.42         4.00 o                         
  -3   0   2       1457.94       1248.20        23.28 o                         
  -2   0   2       2740.12       3133.08        35.06 o                         
  -1   0   2      22136.98      24558.03       179.97 o                         
   0   0   2        950.70       1113.47        10.54 o                         
   1   0   2      15344.76      16438.54       114.76 o                         
   2   0   2       4960.68       4680.90        39.66 o                         
   3   0   2      19712.39      19035.71       141.87 o                         
   4   0   2        527.25        388.35         8.35 o                         
   5   0   2      10237.23      10596.40        87.81 o                         
   6   0   2         34.18         42.81         4.61 o                         
   7   0   2       6460.15       6577.56        75.52 o                         
   8   0   2         26.39         10.57         3.69 o                         
   9   0   2       2951.93       2877.92        34.78 o                         
  10   0   2         50.61         23.85         6.96 o                         
  11   0   2       2208.80       2051.95        33.12 o                         
  12   0   2        265.11        240.14        14.64 o                         
  13   0   2       1145.46       1090.45        33.64 o                         
  14   0   2       1018.53        990.15        73.08 o                         
 -16   1   2        150.27        142.15        17.97 o                         
 -15   1   2         56.99         22.53        18.76 o                         
 -14   1   2        331.09        334.47        27.23 o                         
 -13   1   2        482.31        483.30        18.24 o                         
 -12   1   2         94.78         90.69         9.08 o                         
 -11   1   2        380.60        367.61        12.83 o                         
 -10   1   2        470.46        515.47         9.75 o                         
  -9   1   2        308.05        341.25         5.83 o                         
  -8   1   2        830.30        734.29         8.09 o                         
  -7   1   2       2774.31       2983.25        22.17 o                         
  -6   1   2       1950.73       1725.92        14.31 o                         
  -5   1   2       5829.17       5742.79        45.11 o                         
  -4   1   2       1717.05       1855.59        19.39 o                         
  -3   1   2        820.81        865.73        13.44 o                         
  -2   1   2      11411.97      12279.06        77.34 o                         
  -1   1   2        243.55        157.76         2.53 o                         
   0   1   2       2594.06       2947.55        15.53 o                         
   1   1   2         69.62         35.13         1.53 o                         
   2   1   2       4632.27       4870.37        30.31 o                         
   3   1   2       2746.29       2957.66        19.15 o                         
   4   1   2       4392.89       4498.46        28.10 o                         
   5   1   2          4.05         -0.30         1.88 o                         
   6   1   2       5904.63       6077.96        36.66 o                         
   7   1   2          7.84          0.43         2.56 o                         
   8   1   2         48.43         67.08         3.90 o                         
   9   1   2        364.98        323.19         8.35 o                         
  10   1   2        862.36        910.04        13.48 o                         
  11   1   2        159.98        149.48         8.06 o                         
  12   1   2        295.61        325.05        11.51 o                         
  13   1   2         22.97         15.40         7.67 o                         
  14   1   2        146.13        127.09        17.21 o                         
 -16   2   2        365.03        371.31        25.40 o                         
 -15   2   2        275.91        286.67        29.39 o                         
 -14   2   2        552.71        584.80        26.73 o                         
 -13   2   2        207.22        177.32        11.92 o                         
 -12   2   2        485.52        493.83        16.77 o                         
 -11   2   2       1580.58       1479.73        21.31 o                         
 -10   2   2         23.04         23.17         4.17 o                         
  -9   2   2       1595.48       1359.81        13.26 o                         
  -8   2   2       1925.68       1941.63        15.54 o                         
  -7   2   2       2931.97       3148.71        22.24 o                         
  -6   2   2         72.34         75.11         2.76 o                         
  -5   2   2       4376.72       4017.13        29.03 o                         
  -4   2   2       1567.11       1651.67        13.35 o                         
  -3   2   2        923.02        824.77        10.50 o                         
  -2   2   2       3009.49       3001.87        15.89 o                         
  -1   2   2       4035.81       4538.61        23.84 o                         
   0   2   2      11172.76      12247.98        64.36 o                         
   1   2   2        471.31        454.18         4.45 o                         
   2   2   2         59.69         60.78         2.30 o                         
   3   2   2      13726.43      14205.00        80.98 o                         
   4   2   2         36.27         12.59         1.96 o                         
   5   2   2       7013.18       7190.29        43.76 o                         
   6   2   2         99.32         87.06         3.23 o                         
   7   2   2       4205.69       4144.61        27.14 o                         
   8   2   2          4.87         22.42         3.82 o                         
   9   2   2       2437.69       2354.56        22.45 o                         
  10   2   2         41.05         32.99         4.91 o                         
  11   2   2       1055.78        996.38        16.84 o                         
  12   2   2        161.71        168.51         8.95 o                         
  13   2   2        448.31        436.52        18.57 o                         
  14   2   2        150.36        156.27        18.10 o                         
 -16   3   2        268.90        223.33        20.76 o                         
 -15   3   2        420.77        369.14        23.41 o                         
 -14   3   2       1310.44       1240.92        30.71 o                         
 -13   3   2       1060.23        975.04        22.77 o                         
 -12   3   2       1443.54       1441.18        29.00 o                         
 -11   3   2        304.72        344.51        10.27 o                         
 -10   3   2       2541.99       2631.67        23.93 o                         
  -9   3   2        753.03        825.16         9.53 o                         
  -8   3   2       5370.64       5280.92        34.50 o                         
  -7   3   2       2977.45       3164.80        20.77 o                         
  -6   3   2      15065.72      14769.16        84.13 o                         
  -5   3   2       1740.58       1796.79        13.41 o                         
  -4   3   2      15350.28      15390.71        81.04 o                         
  -3   3   2       1117.19       1203.49         7.82 o                         
  -2   3   2        196.23        145.71         2.49 o                         
  -1   3   2       3209.54       3350.78        17.85 o                         
   0   3   2       1146.10       1262.99         8.35 o                         
   1   3   2       1757.43       1643.94        10.91 o                         
   2   3   2      13691.69      14407.95        81.59 o                         
   3   3   2        143.19        114.80         2.99 o                         
   4   3   2       8617.93       8229.80        49.07 o                         
   5   3   2        144.27        138.20         3.90 o                         
   6   3   2       4705.24       4789.26        30.08 o                         
   7   3   2       1949.66       1932.31        16.70 o                         
   8   3   2       3552.90       3557.81        28.17 o                         
   9   3   2       5739.50       5489.77        42.56 o                         
  10   3   2       5826.12       5868.78        45.87 o                         
  11   3   2        950.24        980.02        15.59 o                         
  12   3   2       1164.00       1130.23        24.61 o                         
  13   3   2        992.68       1076.90        29.45 o                         
  14   3   2        436.80        372.36        25.68 o                         
 -16   4   2         40.41         32.49        13.49 o                         
 -15   4   2        212.86        210.41        19.23 o                         
 -14   4   2         70.98         49.51        10.43 o                         
 -13   4   2       1024.53       1051.93        24.51 o                         
 -12   4   2        250.43        224.21        11.17 o                         
 -11   4   2        272.11        262.34         9.85 o                         
 -10   4   2        734.63        645.40        10.26 o                         
  -9   4   2       1010.71        981.35        10.78 o                         
  -8   4   2         36.42         57.45         3.09 o                         
  -7   4   2        724.93        815.24         7.85 o                         
  -6   4   2         12.43          3.88         1.41 o                         
  -5   4   2        730.06        624.13         5.61 o                         
  -4   4   2        131.20         49.90         2.17 o                         
  -3   4   2       2655.46       2775.68        16.12 o                         
  -2   4   2       2379.71       2785.39        17.66 o                         
  -1   4   2       3927.95       4790.02        25.95 o                         
   0   4   2         25.59         26.52         1.45 o                         
   1   4   2          6.82         15.24         1.46 o                         
   2   4   2        170.92        256.26         4.28 o                         
   3   4   2        246.12        158.26         5.05 o                         
   4   4   2        547.42        534.94         6.61 o                         
   5   4   2        231.43        229.77         4.26 o                         
   6   4   2         31.39         52.90         3.23 o                         
   7   4   2        381.20        430.70         7.40 o                         
   8   4   2        209.11        280.91         7.18 o                         
   9   4   2        815.24        753.48        13.65 o                         
  10   4   2        284.93        302.01         8.95 o                         
  11   4   2        247.03        250.78         9.70 o                         
  12   4   2         69.62         56.32         6.93 o                         
  13   4   2         35.15         29.29         9.17 o                         
  14   4   2        103.69         80.90        11.94 o                         
 -16   5   2        312.15        243.54        21.71 o                         
 -15   5   2        382.35        385.62        20.85 o                         
 -14   5   2       1006.80        907.65        27.03 o                         
 -13   5   2        222.63        191.65        12.91 o                         
 -12   5   2       2287.80       2202.23        40.58 o                         
 -11   5   2        370.69        408.03        10.80 o                         
 -10   5   2       1004.92       1143.10        14.24 o                         
  -9   5   2         14.24          7.85         2.65 o                         
  -8   5   2       3530.55       3274.10        23.73 o                         
  -7   5   2       1340.73       1399.86        10.19 o                         
  -6   5   2      10266.14      11026.99        58.17 o                         
  -5   5   2        790.72        818.86         6.57 o                         
  -4   5   2       4714.41       5123.42        27.54 o                         
  -3   5   2        247.84        329.97         4.04 o                         
  -2   5   2       7756.63       7695.48        42.09 o                         
  -1   5   2       1266.24       1648.51        14.84 o                         
   0   5   2      24140.53      25257.68       124.45 o                         
   1   5   2       2590.99       2756.77        16.40 o                         
   2   5   2       8711.45       8682.20        46.32 o                         
   3   5   2        233.13        245.49         4.44 o                         
   4   5   2       1121.32       1064.92         9.65 o                         
   5   5   2        527.33        509.89         6.93 o                         
   6   5   2       1119.91       1053.89        10.78 o                         
   7   5   2         80.37        106.28         4.44 o                         
   8   5   2       1336.20       1348.47        14.31 o                         
   9   5   2        690.34        685.93        11.28 o                         
  10   5   2        997.65       1044.83        18.15 o                         
  11   5   2        680.37        615.59        12.48 o                         
  12   5   2       1188.97       1336.68        21.73 o                         
  13   5   2        509.03        581.12        21.10 o                         
  14   5   2        617.71        617.43        22.39 o                         
 -16   6   2        537.08        532.68        27.56 o                         
 -15   6   2       1054.41       1057.13        31.08 o                         
 -14   6   2        538.74        559.27        22.71 o                         
 -13   6   2       2460.91       2385.75        42.73 o                         
 -12   6   2        648.01        654.89        15.48 o                         
 -11   6   2       1915.67       1781.32        21.57 o                         
 -10   6   2        356.06        375.58        10.73 o                         
  -9   6   2       3290.48       3288.37        26.02 o                         
  -8   6   2       1412.00       1398.03        14.27 o                         
  -7   6   2       8254.44       8189.55        58.57 o                         
  -6   6   2       2006.18       1916.75        12.91 o                         
  -5   6   2       5619.28       6156.70        34.61 o                         
  -4   6   2         77.69         79.50         2.18 o                         
  -3   6   2       6119.94       5693.74        30.56 o                         
  -2   6   2        132.16         58.10         2.28 o                         
  -1   6   2       7571.78       7348.64        40.68 o                         
   0   6   2       4504.64       4559.35        26.33 o                         
   1   6   2       7110.87       7033.71        36.98 o                         
   2   6   2        919.40       1002.50         9.30 o                         
   3   6   2       7413.27       7743.12        45.35 o                         
   4   6   2       4465.82       4760.75        31.02 o                         
   5   6   2       5281.69       5357.99        33.71 o                         
   6   6   2        199.27        277.22         5.83 o                         
   7   6   2       2978.32       2856.45        23.87 o                         
   8   6   2        201.23        210.94         6.75 o                         
   9   6   2       2058.70       1980.69        19.87 o                         
  10   6   2       1416.08       1460.14        18.08 o                         
  11   6   2       1400.83       1444.43        19.43 o                         
  12   6   2        774.08        764.11        18.28 o                         
  13   6   2        356.00        334.84        15.62 o                         
  14   6   2        497.11        517.22        32.62 o                         
 -15   7   2         12.79          3.57         9.92 o                         
 -14   7   2          3.53         28.69        12.15 o                         
 -13   7   2        162.35        180.47        14.34 o                         
 -12   7   2         89.69         75.09         7.07 o                         
 -11   7   2         61.96         69.33         5.75 o                         
 -10   7   2        150.60        163.49         6.52 o                         
  -9   7   2        226.37        255.92         6.60 o                         
  -8   7   2         28.08         42.34         3.30 o                         
  -7   7   2         18.50         17.60         2.34 o                         
  -6   7   2        725.46        848.76         7.38 o                         
  -5   7   2        516.48        420.87         4.59 o                         
  -4   7   2          4.60         16.89         1.62 o                         
  -3   7   2        460.80        446.30         5.37 o                         
  -2   7   2        115.58        151.32         3.49 o                         
  -1   7   2       2426.35       2590.92        16.67 o                         
   0   7   2         63.89         19.59         1.85 o                         
   1   7   2          1.41         -2.96         1.48 o                         
   2   7   2         77.06        151.92         3.48 o                         
   3   7   2       1057.06       1157.39         9.65 o                         
   4   7   2        561.68        573.88         7.75 o                         
   5   7   2        516.78        551.87         7.81 o                         
   6   7   2         93.82         98.69         4.27 o                         
   7   7   2        175.52        178.67         6.08 o                         
   8   7   2         23.74         44.98         4.14 o                         
   9   7   2        400.15        393.43         9.19 o                         
  10   7   2        137.67        137.27         6.97 o                         
  11   7   2          1.33          7.15         4.93 o                         
  12   7   2          0.64         -3.46         5.93 o                         
  13   7   2          1.17         -5.89         7.41 o                         
 -15   8   2        641.37        617.94        25.87 o                         
 -14   8   2        861.25        960.98        31.06 o                         
 -13   8   2       1023.39        989.19        28.81 o                         
 -12   8   2        141.23        181.30        15.08 o                         
 -11   8   2       1742.12       1752.37        21.96 o                         
 -10   8   2        733.10        729.85        11.78 o                         
  -9   8   2       4444.41       4313.44        33.04 o                         
  -8   8   2        549.59        582.85         8.91 o                         
  -7   8   2       1201.73       1233.83        11.20 o                         
  -6   8   2       1033.62       1116.10         9.09 o                         
  -5   8   2       3503.66       3402.78        18.89 o                         
  -4   8   2         23.55         69.86         2.31 o                         
  -3   8   2       8971.89       8842.69        46.62 o                         
  -2   8   2        702.38        886.18         8.36 o                         
  -1   8   2       6122.08       5651.55        32.89 o                         
   0   8   2        517.93        530.73         5.71 o                         
   1   8   2       4654.37       4849.87        27.17 o                         
   2   8   2        225.98        230.21         4.11 o                         
   3   8   2      11386.20      11632.02        62.42 o                         
   4   8   2       1022.45        937.54         9.73 o                         
   5   8   2       5925.37       5889.20        38.55 o                         
   6   8   2        527.84        481.84         7.92 o                         
   7   8   2       2186.85       2263.72        29.28 o                         
   8   8   2        955.00        822.55        12.17 o                         
   9   8   2       1454.22       1554.53        17.69 o                         
  10   8   2        330.73        296.84         9.47 o                         
  11   8   2        642.90        623.81        13.77 o                         
  12   8   2        585.81        615.09        20.86 o                         
  13   8   2        309.40        305.46        15.65 o                         
 -15   9   2        553.75        594.16        29.75 o                         
 -14   9   2        632.43        705.88        26.07 o                         
 -13   9   2        967.05       1016.98        24.80 o                         
 -12   9   2        824.48        832.43        26.98 o                         
 -11   9   2        173.68        182.61         8.51 o                         
 -10   9   2       1845.86       1850.45        21.08 o                         
  -9   9   2         89.90        105.36         5.43 o                         
  -8   9   2       2107.87       2050.30        19.83 o                         
  -7   9   2         93.88         85.83         3.70 o                         
  -6   9   2       3637.06       3677.34        21.47 o                         
  -5   9   2          0.28          5.57         1.74 o                         
  -4   9   2       2807.97       2846.87        16.53 o                         
  -3   9   2         15.10         53.46         2.51 o                         
  -2   9   2      10928.49      10925.58        60.56 o                         
  -1   9   2        441.59        608.88         6.44 o                         
   0   9   2       9642.15       9666.33        52.20 o                         
   1   9   2       1396.52       1477.63        11.26 o                         
   2   9   2       9632.85      10110.07        53.28 o                         
   3   9   2        372.05        369.05         5.54 o                         
   4   9   2       4123.55       4135.80        27.78 o                         
   5   9   2         35.75         43.85         3.34 o                         
   6   9   2       1340.22       1438.48        14.46 o                         
   7   9   2         88.69         85.58         5.03 o                         
   8   9   2       1198.41       1338.12        16.02 o                         
   9   9   2        119.83        135.72         6.55 o                         
  10   9   2       1135.33       1126.42        15.77 o                         
  11   9   2        312.58        348.39        12.75 o                         
  12   9   2        728.85        794.56        19.31 o                         
  13   9   2        198.19        232.01        15.60 o                         
 -14  10   2         11.04          1.86         8.45 o                         
 -13  10   2         17.97         16.59         9.56 o                         
 -12  10   2         43.47         37.93         6.90 o                         
 -11  10   2        171.66        147.36         8.08 o                         
 -10  10   2         92.48         88.93         5.69 o                         
  -9  10   2        593.08        526.14         9.86 o                         
  -8  10   2         69.02         76.83         4.72 o                         
  -7  10   2        224.24        203.01         5.15 o                         
  -6  10   2         66.43         77.85         3.47 o                         
  -5  10   2        131.16        100.81         3.39 o                         
  -4  10   2        221.55        222.89         4.52 o                         
  -3  10   2        464.23        483.52         6.11 o                         
  -2  10   2         28.53         21.27         2.28 o                         
  -1  10   2        138.39        125.99         3.45 o                         
   0  10   2        500.66        452.52         5.83 o                         
   1  10   2        135.72        154.43         3.63 o                         
   2  10   2        229.26        208.55         4.63 o                         
   3  10   2        164.53        161.35         4.26 o                         
   4  10   2        129.19        111.49         4.31 o                         
   5  10   2        382.81        334.57         6.88 o                         
   6  10   2        256.24        220.37         6.67 o                         
   7  10   2        387.37        361.83         9.14 o                         
   8  10   2         29.03         39.14         4.68 o                         
   9  10   2         85.71         87.30         5.72 o                         
  10  10   2         14.13          7.18         4.83 o                         
  11  10   2         41.17         35.90         6.98 o                         
  12  10   2        232.23        242.24        12.12 o                         
  13  10   2        241.01        251.73        16.13 o                         
 -14  11   2        390.07        399.98        18.61 o                         
 -13  11   2        401.04        388.39        16.32 o                         
 -12  11   2       1451.20       1452.60        21.59 o                         
 -11  11   2        585.22        518.96        12.51 o                         
 -10  11   2        864.35        796.81        13.46 o                         
  -9  11   2         95.05         95.06         5.45 o                         
  -8  11   2       2670.78       2634.96        27.38 o                         
  -7  11   2          0.56         -2.08         2.59 o                         
  -6  11   2       2945.65       2832.39        20.10 o                         
  -5  11   2        151.50        179.79         4.61 o                         
  -4  11   2       3107.00       2930.00        19.33 o                         
  -3  11   2        148.52        216.45         4.68 o                         
  -2  11   2       1355.12       1242.30        10.52 o                         
  -1  11   2        280.70        184.65         4.35 o                         
   0  11   2       5114.34       4951.78        32.33 o                         
   1  11   2        331.68        278.60         5.15 o                         
   2  11   2       4661.57       4469.81        27.57 o                         
   3  11   2         22.00         30.33         2.89 o                         
   4  11   2       3710.39       3704.85        26.37 o                         
   5  11   2        145.45        137.39         5.15 o                         
   6  11   2       2474.61       2553.85        21.75 o                         
   7  11   2        800.14        817.58        12.17 o                         
   8  11   2       3551.65       3494.73        30.50 o                         
   9  11   2        190.37        213.87         8.18 o                         
  10  11   2       1527.77       1510.56        22.31 o                         
  11  11   2        498.02        481.13        16.51 o                         
  12  11   2       1235.97       1248.80        24.96 o                         
 -14  12   2        452.36        495.75        29.82 o                         
 -13  12   2        399.27        430.72        25.27 o                         
 -12  12   2        322.49        337.41        13.00 o                         
 -11  12   2        744.01        754.71        14.96 o                         
 -10  12   2         27.77         20.76         5.23 o                         
  -9  12   2       1262.59       1235.62        15.12 o                         
  -8  12   2        646.32        725.19        13.52 o                         
  -7  12   2       1763.29       1896.40        16.15 o                         
  -6  12   2       1953.02       1974.13        16.04 o                         
  -5  12   2       1124.79       1073.93        11.16 o                         
  -4  12   2        142.34        122.50         4.22 o                         
  -3  12   2       2821.69       2677.60        18.33 o                         
  -2  12   2          0.03          5.68         2.25 o                         
  -1  12   2       2887.15       2781.71        18.73 o                         
   0  12   2        470.02        440.06         6.41 o                         
   1  12   2       1360.21       1233.61        11.30 o                         
   2  12   2         14.97         25.39         2.84 o                         
   3  12   2       2498.06       2519.91        19.19 o                         
   4  12   2        332.75        393.96         8.10 o                         
   5  12   2       5631.62       5389.41        36.45 o                         
   6  12   2         30.23         38.28         4.18 o                         
   7  12   2       2135.11       2138.79        22.92 o                         
   8  12   2        202.23        182.33         7.57 o                         
   9  12   2        560.81        573.32        13.87 o                         
  10  12   2        306.42        286.40        12.30 o                         
  11  12   2        557.14        593.34        17.20 o                         
  12  12   2         13.85         13.10         8.62 o                         
 -13  13   2          4.54         -1.48         9.63 o                         
 -12  13   2         20.75         24.56         6.51 o                         
 -11  13   2          0.06         -1.38         5.36 o                         
 -10  13   2          0.40          0.40         4.54 o                         
  -9  13   2        706.87        676.22        11.85 o                         
  -8  13   2        107.30        110.17         5.37 o                         
  -7  13   2        181.32        167.64         5.82 o                         
  -6  13   2          4.23          6.58         3.03 o                         
  -5  13   2         10.33         10.11         3.07 o                         
  -4  13   2       1293.97       1331.87        12.90 o                         
  -3  13   2          8.25          8.51         2.69 o                         
  -2  13   2        354.60        287.74         5.91 o                         
  -1  13   2        123.44        104.52         3.97 o                         
   0  13   2       1143.40       1123.16        11.08 o                         
   1  13   2        139.32        187.35         5.23 o                         
   2  13   2       1532.96       1403.33        12.93 o                         
   3  13   2          1.27          0.26         2.90 o                         
   4  13   2       1445.51       1285.81        13.65 o                         
   5  13   2         46.82         72.08         4.67 o                         
   6  13   2        261.15        271.41         7.33 o                         
   7  13   2         66.10         58.33         5.90 o                         
   8  13   2        923.13        925.97        15.35 o                         
   9  13   2          5.22         -2.94         5.54 o                         
  10  13   2        153.85        164.71        10.98 o                         
  11  13   2         16.30         10.13        10.00 o                         
 -13  14   2        584.67        582.82        19.37 o                         
 -12  14   2        361.89        399.94        14.06 o                         
 -11  14   2        911.29        967.58        18.61 o                         
 -10  14   2        512.64        511.58        14.57 o                         
  -9  14   2        207.79        214.50         7.93 o                         
  -8  14   2       1057.88       1055.00        13.49 o                         
  -7  14   2       1369.78       1437.30        14.87 o                         
  -6  14   2        415.89        394.53         8.32 o                         
  -5  14   2       2671.38       2626.08        21.42 o                         
  -4  14   2          1.48         -0.87         2.91 o                         
  -3  14   2       3781.87       3725.37        25.33 o                         
  -2  14   2         12.58         12.86         2.90 o                         
  -1  14   2       2471.21       2496.03        19.87 o                         
   0  14   2        144.04        151.58         5.12 o                         
   1  14   2       6063.47       5896.61        37.55 o                         
   2  14   2        231.37        224.99         6.47 o                         
   3  14   2       2976.74       2929.99        21.96 o                         
   4  14   2        200.53        194.97         6.26 o                         
   5  14   2       2086.30       2074.42        19.18 o                         
   6  14   2        185.62        180.77         6.46 o                         
   7  14   2       1757.55       1698.32        19.80 o                         
   8  14   2        199.11        188.82         9.56 o                         
   9  14   2       1657.56       1684.37        28.18 o                         
  10  14   2        177.59        177.67        11.83 o                         
  11  14   2        481.43        456.95        17.38 o                         
 -12  15   2        470.61        607.69        16.97 o                         
 -11  15   2         54.96         22.56         7.21 o                         
 -10  15   2        487.50        534.25        15.17 o                         
  -9  15   2         63.68         71.94         6.40 o                         
  -8  15   2        717.81        748.37        12.00 o                         
  -7  15   2        331.60        318.86         8.67 o                         
  -6  15   2        740.39        713.24        10.96 o                         
  -5  15   2         55.14         46.18         4.31 o                         
  -4  15   2       1419.02       1372.57        14.82 o                         
  -3  15   2         47.52         32.17         3.74 o                         
  -2  15   2        644.17        636.64         9.15 o                         
  -1  15   2        423.43        379.27         7.78 o                         
   0  15   2       2240.20       2267.96        18.85 o                         
   1  15   2          4.69          9.70         3.42 o                         
   2  15   2        787.05        791.57        11.57 o                         
   3  15   2        625.27        587.78        10.44 o                         
   4  15   2        536.27        598.70         9.75 o                         
   5  15   2        156.11        163.23         6.17 o                         
   6  15   2         56.02         41.66         5.22 o                         
   7  15   2         97.99         97.93         7.70 o                         
   8  15   2        324.65        312.74        12.70 o                         
   9  15   2         14.00         18.20         8.19 o                         
  10  15   2        187.70        168.22        12.04 o                         
 -11  16   2        567.33        628.95        18.11 o                         
 -10  16   2        150.76        156.12         9.68 o                         
  -9  16   2        247.17        265.10        10.25 o                         
  -8  16   2          0.57         -1.08         5.31 o                         
  -7  16   2        936.38        911.05        15.61 o                         
  -6  16   2          7.97          5.14         4.16 o                         
  -5  16   2       1324.84       1295.47        15.73 o                         
  -4  16   2         48.77         64.35         4.73 o                         
  -3  16   2        334.14        343.60         9.76 o                         
  -2  16   2         62.70         45.66         4.32 o                         
  -1  16   2        202.32        227.82         6.58 o                         
   0  16   2         31.86         36.20         3.99 o                         
   1  16   2        379.90        351.70         8.38 o                         
   2  16   2        523.48        487.56        10.07 o                         
   3  16   2         90.59         58.28         5.26 o                         
   4  16   2         91.57        109.27         6.27 o                         
   5  16   2        242.94        236.25         8.40 o                         
   6  16   2         15.60         22.31         5.10 o                         
   7  16   2        998.95        946.59        17.55 o                         
   8  16   2         23.37         14.49         7.17 o                         
   9  16   2        324.35        281.66        14.19 o                         
 -11  17   2        197.00        165.45        11.72 o                         
 -10  17   2        978.28        977.16        27.05 o                         
  -9  17   2        195.56        190.41        10.59 o                         
  -8  17   2       1709.85       1718.82        26.66 o                         
  -7  17   2        524.10        504.30        13.41 o                         
  -6  17   2       2449.20       2491.20        37.57 o                         
  -5  17   2         10.67         10.27         4.30 o                         
  -4  17   2       2246.11       2172.03        21.05 o                         
  -3  17   2         12.02          6.02         3.77 o                         
  -2  17   2        890.45        940.65        14.23 o                         
  -1  17   2         61.23         53.41         4.66 o                         
   0  17   2       1854.60       1837.91        18.85 o                         
   1  17   2        122.31        119.29         6.03 o                         
   2  17   2       1161.77       1132.08        14.86 o                         
   3  17   2         54.11         36.69         5.18 o                         
   4  17   2       1883.78       1859.36        22.45 o                         
   5  17   2         33.25         24.49         5.78 o                         
   6  17   2       1361.20       1300.73        22.68 o                         
   7  17   2        366.01        416.81        15.14 o                         
   8  17   2       1108.10       1121.88        21.54 o                         
   9  17   2        424.56        479.39        17.06 o                         
 -10  18   2        143.24        130.97        10.72 o                         
  -9  18   2          8.85         13.41         7.18 o                         
  -8  18   2         59.89         25.14         7.66 o                         
  -7  18   2        212.92        252.90        10.88 o                         
  -6  18   2         37.30         44.51         6.51 o                         
  -5  18   2        246.27        232.76         9.09 o                         
  -4  18   2        102.70        106.00         6.98 o                         
  -3  18   2         35.29         39.72         5.45 o                         
  -2  18   2        176.03        174.77         7.72 o                         
  -1  18   2         82.42         64.78         5.57 o                         
   0  18   2          1.80          5.98         4.43 o                         
   1  18   2        605.37        632.61        13.98 o                         
   2  18   2          4.95         -2.42         4.81 o                         
   3  18   2        402.83        386.13        12.16 o                         
   4  18   2          0.20         -9.38         5.62 o                         
   5  18   2        314.91        342.02        12.76 o                         
   6  18   2          3.53         -5.78         6.33 o                         
   7  18   2        243.97        273.43        11.81 o                         
   8  18   2          2.34         -3.15         7.55 o                         
  -9  19   2         99.34         95.23        10.05 o                         
  -8  19   2        212.14        214.98        12.39 o                         
  -7  19   2         31.04         19.04         7.51 o                         
  -6  19   2        807.20        880.41        20.88 o                         
  -5  19   2        120.06         83.43         8.11 o                         
  -4  19   2        976.77        964.69        19.67 o                         
  -3  19   2        411.45        401.84        13.31 o                         
  -2  19   2        726.29        812.84        15.86 o                         
  -1  19   2         15.14          9.83         5.90 o                         
   0  19   2        688.99        699.46        14.29 o                         
   1  19   2         89.36         73.41         7.03 o                         
   2  19   2        938.56        977.08        17.34 o                         
   3  19   2          0.60         -5.26         6.20 o                         
   4  19   2        397.88        387.85        13.68 o                         
   5  19   2         51.93         47.06         7.69 o                         
   6  19   2        223.41        183.26        10.86 o                         
   7  19   2        391.73        435.58        15.28 o                         
  -7  20   2        735.60        757.33        19.97 o                         
  -6  20   2         80.06         54.03         7.92 o                         
  -5  20   2       1537.23       1587.25        30.56 o                         
  -4  20   2         65.11         68.54         9.27 o                         
  -3  20   2       1408.64       1469.22        24.62 o                         
  -2  20   2         20.79         16.09         7.10 o                         
  -1  20   2       1246.42       1253.43        22.51 o                         
   0  20   2         44.53         43.31         7.48 o                         
   1  20   2       1399.80       1455.73        23.18 o                         
   2  20   2          2.82          1.66         6.86 o                         
   3  20   2        767.76        867.87        18.70 o                         
   4  20   2         24.12         40.51         7.61 o                         
   5  20   2        643.65        614.56        17.29 o                         
  -6  21   2         43.48         44.97         8.77 o                         
  -5  21   2          1.82         -9.71         7.84 o                         
  -4  21   2        371.20        403.78        15.29 o                         
  -3  21   2         74.73         60.91         8.58 o                         
  -2  21   2         80.81         76.96         9.02 o                         
  -1  21   2          0.03          7.31         8.45 o                         
   0  21   2          0.22          7.35         7.65 o                         
   1  21   2          8.54          5.33         7.03 o                         
   2  21   2          0.50        -13.25         6.68 o                         
   3  21   2         13.79          4.69         7.58 o                         
   4  21   2         25.27         28.63         7.80 o                         
  -2  22   2          0.85        -13.22         7.61 o                         
  -1  22   2        376.99        371.09        17.75 o                         
   0  22   2          9.94          9.32         8.44 o                         
   1  22   2        726.12        791.55        28.02 o                         
 -16   1   3          0.21        -16.54        10.89 o                         
 -15   1   3       1070.98       1137.86        49.69 o                         
 -14   1   3          7.05          3.61        12.54 o                         
 -13   1   3       2465.97       2446.31        38.14 o                         
 -12   1   3          0.06         -5.25         4.88 o                         
 -11   1   3       4355.86       4115.76        46.29 o                         
 -10   1   3        329.76        367.29         8.23 o                         
  -9   1   3       2448.09       2428.62        21.24 o                         
  -8   1   3        597.36        415.33         5.49 o                         
  -7   1   3       5856.51       5904.23        44.83 o                         
  -6   1   3        511.34        432.05         6.38 o                         
  -5   1   3        185.87        287.75         7.65 o                         
  -4   1   3       3686.68       4133.43        31.30 o                         
  -3   1   3        655.37        946.94         7.82 o                         
  -2   1   3       6436.57       7190.19        40.94 o                         
  -1   1   3        502.58        623.69         4.96 o                         
   0   1   3       8460.60       9521.15        50.69 o                         
   1   1   3       2911.14       3093.19        19.43 o                         
   2   1   3      24993.16      26008.18       140.57 o                         
   3   1   3       2599.60       2768.27        18.66 o                         
   4   1   3       5645.00       4943.99        30.12 o                         
   5   1   3       5993.89       6472.48        37.59 o                         
   6   1   3       4126.85       4284.09        28.87 o                         
   7   1   3        614.03        577.72         8.56 o                         
   8   1   3       3003.34       2977.59        26.15 o                         
   9   1   3       1420.42       1267.39        15.97 o                         
  10   1   3       2354.60       2303.66        25.06 o                         
  11   1   3        560.81        575.40        13.00 o                         
  12   1   3        866.07        802.46        20.33 o                         
  13   1   3          7.10          5.92         7.85 o                         
  14   1   3        812.02        792.80        23.07 o                         
 -16   2   3        446.87        392.36        36.01 o                         
 -15   2   3          1.30        -12.25         9.66 o                         
 -14   2   3       2712.46       2656.53        50.27 o                         
 -13   2   3        198.74        204.24        11.29 o                         
 -12   2   3       1968.00       1893.43        32.44 o                         
 -11   2   3        262.58        227.79         8.50 o                         
 -10   2   3       4047.88       3988.50        35.24 o                         
  -9   2   3         80.27         91.38         3.86 o                         
  -8   2   3       5541.07       5515.33        36.66 o                         
  -7   2   3        503.88        345.84         5.51 o                         
  -6   2   3       4058.49       4074.78        28.47 o                         
  -5   2   3       9034.11       8495.06        58.25 o                         
  -4   2   3       1553.46       2026.02        15.07 o                         
  -3   2   3      60584.14      64568.11       357.18 o                         
  -2   2   3       6545.73       6382.09        35.48 o                         
  -1   2   3       1106.79       1128.23        10.27 o                         
   0   2   3       4577.34       4757.48        26.37 o                         
   1   2   3       2199.96       2346.45        15.45 o                         
   2   2   3        189.78        217.04         3.62 o                         
   3   2   3       4387.50       4632.94        28.97 o                         
   4   2   3       2013.31       1993.65        14.36 o                         
   5   2   3       5356.95       5425.48        33.26 o                         
   6   2   3       1357.13       1311.45        12.14 o                         
   7   2   3       1752.14       1934.49        16.73 o                         
   8   2   3          0.23          4.91         3.63 o                         
   9   2   3       3493.48       3188.98        31.75 o                         
  10   2   3         24.99         30.85         4.98 o                         
  11   2   3       1338.33       1317.07        18.81 o                         
  12   2   3         12.18          6.73         6.80 o                         
  13   2   3       1046.18       1107.59        28.54 o                         
  14   2   3          9.10         11.90        10.08 o                         
 -16   3   3          0.00        -16.79        11.26 o                         
 -15   3   3        129.38        142.07        14.75 o                         
 -14   3   3         36.54         47.46         9.97 o                         
 -13   3   3         37.80         45.66         7.35 o                         
 -12   3   3         66.91         83.23         7.90 o                         
 -11   3   3        113.50         99.75         7.09 o                         
 -10   3   3        102.71        115.36         7.92 o                         
  -9   3   3        116.41         88.71         3.85 o                         
  -8   3   3        992.62        993.11        10.42 o                         
  -7   3   3        169.03        195.40         4.05 o                         
  -6   3   3          6.94         -3.19         1.59 o                         
  -5   3   3         39.62         47.16         2.34 o                         
  -4   3   3       2083.12       2079.08        21.01 o                         
  -3   3   3       2825.91       3047.56        25.51 o                         
  -2   3   3        492.62        562.57         5.14 o                         
  -1   3   3      10704.93      11883.81        64.86 o                         
   0   3   3      11176.00      11363.79        60.35 o                         
   1   3   3       1374.07       1590.92        11.31 o                         
   2   3   3         56.93         58.92         2.22 o                         
   3   3   3         98.05        137.19         3.26 o                         
   4   3   3         33.09          3.91         1.77 o                         
   5   3   3         23.23         18.52         2.40 o                         
   6   3   3        121.94        115.69         4.05 o                         
   7   3   3         85.90         91.10         4.31 o                         
   8   3   3         47.24         35.17         4.96 o                         
   9   3   3          1.75          2.73         4.09 o                         
  10   3   3         87.44        106.51         6.58 o                         
  11   3   3         42.52         29.11         5.84 o                         
  12   3   3        108.42        112.25        10.09 o                         
  13   3   3         19.54          6.48         8.79 o                         
 -16   4   3       1328.53       1367.75        41.55 o                         
 -15   4   3          3.21          2.24         9.05 o                         
 -14   4   3       1998.68       1876.36        38.03 o                         
 -13   4   3         51.02         46.97         7.67 o                         
 -12   4   3       2209.13       2101.22        31.51 o                         
 -11   4   3       1125.11        982.99        16.48 o                         
 -10   4   3       3597.16       3700.77        37.96 o                         
  -9   4   3        305.47        327.75         6.57 o                         
  -8   4   3       4249.43       4087.25        28.82 o                         
  -7   4   3       1837.99       1805.20        13.22 o                         
  -6   4   3       5338.20       5715.03        39.58 o                         
  -5   4   3       7847.13       8166.50        50.05 o                         
  -4   4   3       5558.89       6151.23        33.07 o                         
  -3   4   3       4205.69       4513.57        26.48 o                         
  -2   4   3      27936.50      31213.67       167.62 o                         
  -1   4   3        107.89        249.74         5.00 o                         
   0   4   3      16353.66      18478.55        94.29 o                         
   1   4   3       3111.68       2743.12        16.82 o                         
   2   4   3       1105.72       1128.64         9.24 o                         
   3   4   3       4139.95       3580.24        22.06 o                         
   4   4   3       1170.91       1094.38         9.87 o                         
   5   4   3        613.70        534.25         7.12 o                         
   6   4   3       1119.09       1101.03        11.76 o                         
   7   4   3       2549.52       2696.30        22.10 o                         
   8   4   3        209.24        212.11         7.54 o                         
   9   4   3       4283.55       4122.99        34.92 o                         
  10   4   3         45.82         64.34         5.69 o                         
  11   4   3       2110.83       2020.26        24.14 o                         
  12   4   3         14.26         19.18         7.60 o                         
  13   4   3       1084.07       1150.38        25.50 o                         
 -16   5   3         29.33         41.48        13.21 o                         
 -15   5   3        824.72        883.35        27.80 o                         
 -14   5   3         54.00         27.67         9.57 o                         
 -13   5   3       1447.53       1422.22        26.23 o                         
 -12   5   3        396.25        385.07        17.90 o                         
 -11   5   3        786.06        816.72        15.29 o                         
 -10   5   3        754.56        697.11        13.46 o                         
  -9   5   3       3264.33       3271.50        33.05 o                         
  -8   5   3       2114.19       2033.63        19.93 o                         
  -7   5   3       3983.97       4207.66        26.19 o                         
  -6   5   3       1392.92       1414.66        10.73 o                         
  -5   5   3       1270.82       1258.10         9.13 o                         
  -4   5   3        434.31        379.26         4.51 o                         
  -3   5   3       3705.33       3984.49        25.78 o                         
  -2   5   3          7.51         21.39         1.65 o                         
  -1   5   3       7957.07       8838.88        45.25 o                         
   0   5   3        874.73        703.18         5.77 o                         
   1   5   3       3417.98       3578.82        21.44 o                         
   2   5   3       4436.13       3969.88        24.04 o                         
   3   5   3       2216.96       2385.31        17.43 o                         
   4   5   3       5328.06       5326.87        33.18 o                         
   5   5   3        363.97        383.22         5.98 o                         
   6   5   3       1235.92       1439.64        14.10 o                         
   7   5   3       1633.78       1502.74        15.76 o                         
   8   5   3       4825.29       4594.73        37.05 o                         
   9   5   3        288.90        282.68         8.50 o                         
  10   5   3       1644.58       1645.99        21.21 o                         
  11   5   3          3.16         -7.73         4.91 o                         
  12   5   3        888.34        934.84        20.45 o                         
  13   5   3          1.76         10.20         8.24 o                         
 -16   6   3        253.02        220.93        17.21 o                         
 -15   6   3         23.55         45.67        11.56 o                         
 -14   6   3        162.60        144.83        13.82 o                         
 -13   6   3        329.41        348.42        19.28 o                         
 -12   6   3        437.85        491.20        17.38 o                         
 -11   6   3        184.23        177.34         8.51 o                         
 -10   6   3        639.34        622.81        13.75 o                         
  -9   6   3        160.61        146.91         5.77 o                         
  -8   6   3        403.99        368.09         6.98 o                         
  -7   6   3         12.95         10.82         1.71 o                         
  -6   6   3       2508.40       2465.40        15.35 o                         
  -5   6   3        757.55        700.03         6.70 o                         
  -4   6   3       2231.71       2360.07        14.61 o                         
  -3   6   3        241.93        250.18         4.17 o                         
  -2   6   3         49.89         62.02         2.36 o                         
  -1   6   3       8196.87       8708.34        45.06 o                         
   0   6   3       3485.28       3427.39        18.98 o                         
   1   6   3        244.96        311.18         4.43 o                         
   2   6   3         51.65         50.16         3.27 o                         
   3   6   3        149.67        132.72         3.72 o                         
   4   6   3        128.81        116.99         3.85 o                         
   5   6   3        174.30        154.05         4.55 o                         
   6   6   3        151.07        147.01         4.91 o                         
   7   6   3        996.23       1016.48        14.00 o                         
   8   6   3       1660.38       1583.29        20.13 o                         
   9   6   3          0.54          4.21         4.49 o                         
  10   6   3         24.63         22.14         5.03 o                         
  11   6   3        286.34        253.29        10.42 o                         
  12   6   3          0.09         -9.66         6.34 o                         
  13   6   3        567.61        644.53        20.29 o                         
 -16   7   3          4.15         10.20        14.06 o                         
 -15   7   3       2111.71       2306.33        52.56 o                         
 -14   7   3          3.18          8.88        10.84 o                         
 -13   7   3       3205.35       3026.28        50.23 o                         
 -12   7   3          8.23         25.00         6.00 o                         
 -11   7   3       3112.45       3054.46        35.23 o                         
 -10   7   3         66.15         77.05         5.72 o                         
  -9   7   3       5645.53       5501.76        41.41 o                         
  -8   7   3        314.14        272.00         5.80 o                         
  -7   7   3      10465.18      10553.02        58.60 o                         
  -6   7   3       1835.21       1688.50        11.79 o                         
  -5   7   3       7715.00       8014.77        42.59 o                         
  -4   7   3       4757.18       4830.71        27.72 o                         
  -3   7   3       7620.90       7604.27        42.74 o                         
  -2   7   3       6502.88       6900.96        39.05 o                         
  -1   7   3       4759.11       4862.16        28.53 o                         
   0   7   3       5191.26       5228.64        28.76 o                         
   1   7   3       3361.59       3299.88        19.48 o                         
   2   7   3       7945.75       7977.53        46.92 o                         
   3   7   3       2807.12       2869.03        19.39 o                         
   4   7   3       3907.09       3914.96        26.58 o                         
   5   7   3       1241.37       1258.89        12.07 o                         
   6   7   3        212.54        254.74         6.32 o                         
   7   7   3        681.26        677.80        10.27 o                         
   8   7   3       1973.16       1998.90        20.95 o                         
   9   7   3         65.89         81.20         5.85 o                         
  10   7   3       2171.51       2126.89        23.50 o                         
  11   7   3         97.21        104.20         8.27 o                         
  12   7   3        749.33        722.91        19.66 o                         
  13   7   3          0.65          4.95         7.54 o                         
 -15   8   3          4.34         -2.81         9.39 o                         
 -14   8   3        359.32        367.77        16.41 o                         
 -13   8   3        124.59        130.87        10.80 o                         
 -12   8   3        133.19        100.70         7.23 o                         
 -11   8   3         36.44         39.57         6.04 o                         
 -10   8   3        269.76        346.45         9.08 o                         
  -9   8   3         94.46        100.99         5.08 o                         
  -8   8   3       1120.93       1041.47        11.50 o                         
  -7   8   3        673.88        589.28         6.58 o                         
  -6   8   3       1173.39       1287.48         9.86 o                         
  -5   8   3       2603.06       2707.11        16.19 o                         
  -4   8   3         58.48         54.95         2.67 o                         
  -3   8   3       3351.43       3545.03        22.27 o                         
  -2   8   3       2271.53       2247.09        15.92 o                         
  -1   8   3       1872.34       1932.45        13.78 o                         
   0   8   3        734.97        937.60         7.98 o                         
   1   8   3       4117.60       3887.77        22.72 o                         
   2   8   3       2067.69       2377.86        15.80 o                         
   3   8   3       2741.24       2719.66        21.31 o                         
   4   8   3         89.80        124.77         4.29 o                         
   5   8   3        706.40        636.63         8.89 o                         
   6   8   3       1011.35       1034.04        13.56 o                         
   7   8   3        132.52        185.59         6.69 o                         
   8   8   3        120.38        161.24         6.98 o                         
   9   8   3        912.12       1027.28        14.52 o                         
  10   8   3        169.52        196.47         8.82 o                         
  11   8   3        141.79        144.67         9.47 o                         
  12   8   3         12.17          7.20         6.64 o                         
  13   8   3        237.84        237.16        13.13 o                         
 -15   9   3        662.01        728.33        25.74 o                         
 -14   9   3          8.16         10.45         8.35 o                         
 -13   9   3       1253.81       1278.60        24.35 o                         
 -12   9   3         76.49         59.02         6.59 o                         
 -11   9   3        947.23       1009.62        16.17 o                         
 -10   9   3        952.27        913.29        13.19 o                         
  -9   9   3       1258.82       1188.16        14.69 o                         
  -8   9   3       1476.69       1422.33        14.37 o                         
  -7   9   3       2517.26       2354.77        17.35 o                         
  -6   9   3        287.23        218.09         4.54 o                         
  -5   9   3       2506.56       2493.78        15.58 o                         
  -4   9   3          9.98         13.86         2.13 o                         
  -3   9   3       2391.50       2403.51        16.71 o                         
  -2   9   3       1831.15       1750.03        13.19 o                         
  -1   9   3        431.77        466.02         6.20 o                         
   0   9   3        770.31        739.98         7.41 o                         
   1   9   3       2664.73       2717.61        17.34 o                         
   2   9   3       1342.92       1397.66        11.69 o                         
   3   9   3        462.43        508.63         6.91 o                         
   4   9   3       1551.85       1503.66        13.66 o                         
   5   9   3          0.50         -1.06         2.63 o                         
   6   9   3       1527.04       1495.35        15.15 o                         
   7   9   3         55.66         60.67         4.79 o                         
   8   9   3        613.62        577.60        13.77 o                         
   9   9   3         36.22         38.69         5.10 o                         
  10   9   3        891.24        908.97        17.25 o                         
  11   9   3         61.01         61.79         7.76 o                         
  12   9   3        819.13        822.00        20.49 o                         
 -15  10   3         65.00         68.88        11.00 o                         
 -14  10   3       1318.77       1512.68        31.16 o                         
 -13  10   3         52.08         76.64         9.91 o                         
 -12  10   3       2137.18       2167.19        29.72 o                         
 -11  10   3        123.19        136.35         7.29 o                         
 -10  10   3       1346.69       1294.75        16.43 o                         
  -9  10   3        840.57        808.00        11.86 o                         
  -8  10   3       1478.42       1522.38        15.40 o                         
  -7  10   3        294.70        276.26         5.75 o                         
  -6  10   3       1612.53       1479.47        12.02 o                         
  -5  10   3        768.91        658.33         7.86 o                         
  -4  10   3       2748.34       2834.95        18.89 o                         
  -3  10   3        346.76        306.52         5.37 o                         
  -2  10   3       3573.32       3355.76        22.06 o                         
  -1  10   3       1078.86       1022.93         9.58 o                         
   0  10   3       4502.12       4548.04        28.29 o                         
   1  10   3       2194.65       2071.80        15.09 o                         
   2  10   3       3684.68       3910.08        24.69 o                         
   3  10   3       3066.77       3058.08        22.31 o                         
   4  10   3        670.58        679.15         9.12 o                         
   5  10   3       1844.67       1822.16        16.34 o                         
   6  10   3        363.58        392.22         8.69 o                         
   7  10   3       2068.33       2052.56        24.20 o                         
   8  10   3       1126.54       1136.20        15.45 o                         
   9  10   3       1979.44       2105.78        22.93 o                         
  10  10   3        325.67        276.81        11.17 o                         
  11  10   3       1394.14       1376.97        23.61 o                         
  12  10   3         13.92         19.85         7.86 o                         
 -14  11   3          0.62         -2.81         8.62 o                         
 -13  11   3        240.86        277.95        14.02 o                         
 -12  11   3         10.37         18.20         6.75 o                         
 -11  11   3         61.76         58.63         5.64 o                         
 -10  11   3        290.70        280.44         8.51 o                         
  -9  11   3         19.40         19.91         4.12 o                         
  -8  11   3        248.80        243.79         6.75 o                         
  -7  11   3        473.44        472.50         7.69 o                         
  -6  11   3        144.98        155.79         5.07 o                         
  -5  11   3         64.57         73.28         3.57 o                         
  -4  11   3        824.79        799.51         8.33 o                         
  -3  11   3        339.99        340.66         5.71 o                         
  -2  11   3       1404.30       1210.53        11.09 o                         
  -1  11   3       1242.28       1239.88        11.19 o                         
   0  11   3         43.63         41.98         3.18 o                         
   1  11   3         40.43         35.02         2.78 o                         
   2  11   3       1068.10        935.61         9.55 o                         
   3  11   3         34.61         49.26         3.61 o                         
   4  11   3        373.21        384.44         7.56 o                         
   5  11   3        628.39        656.88         9.78 o                         
   6  11   3        177.42        177.09         6.57 o                         
   7  11   3          2.45         11.40         4.10 o                         
   8  11   3        163.30        145.30         7.09 o                         
   9  11   3         73.74         93.61         7.24 o                         
  10  11   3        194.72        198.31        10.65 o                         
  11  11   3          8.52          7.89         7.59 o                         
  12  11   3         14.18         17.06         8.92 o                         
 -14  12   3        259.31        224.18        13.19 o                         
 -13  12   3         39.54         65.51         8.80 o                         
 -12  12   3       1088.36       1041.04        18.79 o                         
 -11  12   3          5.28          2.12         4.85 o                         
 -10  12   3       1124.72       1122.08        16.41 o                         
  -9  12   3          3.74          4.82         3.73 o                         
  -8  12   3       1928.74       2000.05        18.68 o                         
  -7  12   3        368.17        364.38         7.39 o                         
  -6  12   3        517.36        533.00         8.14 o                         
  -5  12   3       1344.82       1302.46        12.44 o                         
  -4  12   3       1631.24       1526.89        13.09 o                         
  -3  12   3        821.36        727.29         8.21 o                         
  -2  12   3        268.55        248.35         5.43 o                         
  -1  12   3       1237.36       1264.36        11.76 o                         
   0  12   3       1178.01       1057.68        10.74 o                         
   1  12   3        638.72        665.01         8.99 o                         
   2  12   3        237.34        228.15         5.75 o                         
   3  12   3       1495.18       1557.31        16.45 o                         
   4  12   3        158.41        175.01         5.86 o                         
   5  12   3       1070.92        949.06        11.98 o                         
   6  12   3        249.09        260.51         7.99 o                         
   7  12   3       1410.49       1396.59        17.71 o                         
   8  12   3        453.64        369.04        11.69 o                         
   9  12   3        904.23        908.91        20.20 o                         
  10  12   3         49.20         35.11         8.03 o                         
  11  12   3        959.05       1007.62        24.64 o                         
 -13  13   3       1538.18       1651.31        28.44 o                         
 -12  13   3         19.16          7.97         6.17 o                         
 -11  13   3       1103.36       1134.42        18.67 o                         
 -10  13   3         96.49         85.89         6.38 o                         
  -9  13   3       2473.60       2566.61        23.85 o                         
  -8  13   3         61.90         64.04         4.63 o                         
  -7  13   3       4113.22       4192.00        29.21 o                         
  -6  13   3        211.44        199.96         6.08 o                         
  -5  13   3       4607.74       4463.27        29.84 o                         
  -4  13   3       1098.07       1076.35        11.54 o                         
  -3  13   3        601.01        600.53         8.21 o                         
  -2  13   3       2214.41       2187.61        19.88 o                         
  -1  13   3       1497.18       1535.72        12.95 o                         
   0  13   3       1712.87       1755.97        15.59 o                         
   1  13   3        621.50        567.98         8.87 o                         
   2  13   3       2229.78       2232.92        18.29 o                         
   3  13   3         93.40        103.38         4.94 o                         
   4  13   3       1919.91       1898.91        18.37 o                         
   5  13   3        234.91        239.81         7.70 o                         
   6  13   3       2002.75       1964.08        20.83 o                         
   7  13   3        467.94        469.38        13.28 o                         
   8  13   3       1705.51       1732.77        27.85 o                         
   9  13   3        143.11        147.33        10.88 o                         
  10  13   3       1173.11       1158.67        26.72 o                         
  11  13   3         76.99         76.26        10.88 o                         
 -13  14   3          3.62          5.96         7.83 o                         
 -12  14   3         30.17         27.02         7.18 o                         
 -11  14   3         19.92         12.94         6.37 o                         
 -10  14   3          6.37         -2.01         5.17 o                         
  -9  14   3         35.65         35.71         4.77 o                         
  -8  14   3         57.31         43.86         4.61 o                         
  -7  14   3          8.15         12.35         3.84 o                         
  -6  14   3        471.43        438.99         9.35 o                         
  -5  14   3         14.46         14.90         3.34 o                         
  -4  14   3        622.25        603.03         9.06 o                         
  -3  14   3         85.68         86.78         4.20 o                         
  -2  14   3        189.46        228.91         5.74 o                         
  -1  14   3        218.25        189.10         5.52 o                         
   0  14   3        205.25        224.87         6.00 o                         
   1  14   3         56.97         48.53         4.24 o                         
   2  14   3         56.00         72.69         5.19 o                         
   3  14   3          1.23         -1.65         3.61 o                         
   4  14   3          1.25         -6.19         3.63 o                         
   5  14   3        124.68         99.64         6.17 o                         
   6  14   3        119.29        128.28         7.22 o                         
   7  14   3          0.09         -1.69         5.36 o                         
   8  14   3         39.38         27.17         6.98 o                         
   9  14   3         97.39         96.23        11.68 o                         
  10  14   3         20.95         16.18         8.27 o                         
 -12  15   3        114.35        128.76         9.72 o                         
 -11  15   3       1398.23       1537.23        25.86 o                         
 -10  15   3         37.99         44.03         6.67 o                         
  -9  15   3       1329.20       1344.94        17.93 o                         
  -8  15   3        128.59        127.61         6.87 o                         
  -7  15   3        720.11        656.17        11.20 o                         
  -6  15   3        890.01        830.32        12.06 o                         
  -5  15   3       1467.21       1513.73        14.99 o                         
  -4  15   3        118.32        121.05         5.12 o                         
  -3  15   3        531.49        589.61         9.24 o                         
  -2  15   3         60.11         72.12         4.44 o                         
  -1  15   3        629.42        688.17         9.95 o                         
   0  15   3       1173.12       1244.23        13.79 o                         
   1  15   3        705.56        689.81        10.94 o                         
   2  15   3       1512.37       1488.48        17.51 o                         
   3  15   3        952.64        902.61        12.38 o                         
   4  15   3        373.63        395.89         9.53 o                         
   5  15   3        512.88        522.89        11.26 o                         
   6  15   3        845.67        903.79        15.70 o                         
   7  15   3        466.21        430.02        14.72 o                         
   8  15   3        986.05        997.05        20.52 o                         
   9  15   3        133.76         91.87        10.30 o                         
 -12  16   3        953.06       1027.07        20.96 o                         
 -11  16   3          8.54         12.34         7.02 o                         
 -10  16   3        756.70        707.86        16.97 o                         
  -9  16   3        361.88        328.84        11.70 o                         
  -8  16   3       2614.63       2568.90        26.16 o                         
  -7  16   3        258.87        288.91         8.87 o                         
  -6  16   3       1232.36       1102.31        14.45 o                         
  -5  16   3        955.95        980.72        13.26 o                         
  -4  16   3        712.80        731.02        11.27 o                         
  -3  16   3        380.86        375.91         8.91 o                         
  -2  16   3        866.09        880.39        12.23 o                         
  -1  16   3        685.92        661.03        10.53 o                         
   0  16   3       2948.53       2875.88        24.52 o                         
   1  16   3       1099.03       1071.89        15.47 o                         
   2  16   3        693.16        691.17        12.13 o                         
   3  16   3       1142.39       1046.97        15.45 o                         
   4  16   3        307.67        290.32         9.52 o                         
   5  16   3        501.63        528.99        15.15 o                         
   6  16   3        200.12        206.28         9.77 o                         
   7  16   3       1182.62       1291.01        34.52 o                         
   8  16   3        142.29        106.69         9.58 o                         
   9  16   3        709.05        779.93        21.63 o                         
 -11  17   3          5.70          3.22         7.80 o                         
 -10  17   3        126.75        126.36        13.32 o                         
  -9  17   3         83.98         91.28         8.61 o                         
  -8  17   3        173.84        149.08         9.65 o                         
  -7  17   3         26.70         17.47         7.77 o                         
  -6  17   3        246.96        218.89         9.02 o                         
  -5  17   3        108.32        101.41         6.27 o                         
  -4  17   3          5.19          3.43         3.98 o                         
  -3  17   3         95.60        104.14         6.01 o                         
  -2  17   3         32.56         34.19         4.71 o                         
  -1  17   3         17.29         13.10         3.96 o                         
   0  17   3         21.96         20.64         4.93 o                         
   1  17   3        130.10        120.82         6.62 o                         
   2  17   3        103.76         91.19         6.78 o                         
   3  17   3         59.01         56.91         6.79 o                         
   4  17   3         15.81         27.83         6.86 o                         
   5  17   3          0.74         -4.40         5.27 o                         
   6  17   3         54.56         54.59         7.26 o                         
   7  17   3          0.57         -1.82         6.93 o                         
   8  17   3          0.82         -4.59         7.20 o                         
 -10  18   3       1152.29       1271.42        28.58 o                         
  -9  18   3        255.49        263.72        12.81 o                         
  -8  18   3       1023.41       1059.92        21.40 o                         
  -7  18   3        379.01        357.13        15.15 o                         
  -6  18   3       1383.84       1337.46        20.40 o                         
  -5  18   3        950.45        990.51        18.66 o                         
  -4  18   3       1580.55       1605.57        21.07 o                         
  -3  18   3        375.01        392.68        11.65 o                         
  -2  18   3       1176.04       1242.50        17.79 o                         
  -1  18   3        379.58        344.97        11.20 o                         
   0  18   3       1350.91       1291.98        19.22 o                         
   1  18   3        421.08        400.36        13.10 o                         
   2  18   3        649.91        591.78        15.16 o                         
   3  18   3        616.11        615.41        15.89 o                         
   4  18   3        383.30        363.42        13.06 o                         
   5  18   3        958.15        990.52        19.82 o                         
   6  18   3         98.46         85.02         8.23 o                         
   7  18   3        554.58        514.42        16.42 o                         
  -9  19   3        333.63        314.32        14.21 o                         
  -8  19   3         73.50         80.75         9.23 o                         
  -7  19   3        387.26        382.94        15.58 o                         
  -6  19   3        309.77        310.71        12.35 o                         
  -5  19   3        468.89        443.42        14.87 o                         
  -4  19   3        112.51        109.66         8.98 o                         
  -3  19   3        287.54        309.41        11.76 o                         
  -2  19   3        150.80        174.58         9.51 o                         
  -1  19   3        365.47        350.97        13.20 o                         
   0  19   3        373.62        363.17        12.77 o                         
   1  19   3        671.59        685.05        16.21 o                         
   2  19   3        642.55        701.90        15.78 o                         
   3  19   3        270.75        278.43        11.93 o                         
   4  19   3        577.34        603.96        20.81 o                         
   5  19   3        146.57        136.91         9.90 o                         
   6  19   3        940.07        958.84        20.71 o                         
  -7  20   3         61.60         45.85         8.44 o                         
  -6  20   3        134.10        145.07        10.47 o                         
  -5  20   3         40.96         37.77         7.84 o                         
  -4  20   3         50.22         38.47         7.92 o                         
  -3  20   3        158.37        126.81         9.00 o                         
  -2  20   3         67.91         62.13         8.13 o                         
  -1  20   3        114.37        118.62         9.75 o                         
   0  20   3          5.84         -1.73         7.11 o                         
   1  20   3        258.14        237.29        11.35 o                         
   2  20   3         67.00         77.18         7.98 o                         
   3  20   3         28.06         36.45         7.71 o                         
   4  20   3          0.04         -4.59         6.88 o                         
   5  20   3        213.87        257.31        12.60 o                         
  -6  21   3        271.42        281.30        14.78 o                         
  -5  21   3        800.97        820.90        20.17 o                         
  -4  21   3        394.52        346.80        14.27 o                         
  -3  21   3        447.18        471.69        16.65 o                         
  -2  21   3        454.21        520.27        16.71 o                         
  -1  21   3        305.32        286.61        13.61 o                         
   0  21   3        702.22        708.56        20.02 o                         
   1  21   3        417.86        417.71        17.55 o                         
   2  21   3        447.90        493.29        16.84 o                         
   3  21   3        316.93        335.58        13.87 o                         
 -17   0   4        298.08        295.17        36.87 o                         
 -16   0   4        694.52        682.78        37.21 o                         
 -15   0   4        958.65        946.12        56.62 o                         
 -14   0   4        449.15        415.15        38.19 o                         
 -13   0   4       1471.97       1559.18        36.29 o                         
 -12   0   4       5524.71       5550.17        84.30 o                         
 -11   0   4       1807.24       1870.26        37.52 o                         
 -10   0   4       7424.07       7251.69        86.48 o                         
  -9   0   4       4721.88       4724.84        58.93 o                         
  -8   0   4       3181.57       2980.08        39.54 o                         
  -7   0   4       1969.23       2266.99        31.16 o                         
  -6   0   4       2333.26       2224.93        29.95 o                         
  -5   0   4         36.57         40.01         4.00 o                         
  -4   0   4      18032.54      19929.42       187.15 o                         
  -3   0   4        108.95         66.16         2.52 o                         
  -2   0   4      15283.61      14810.22        93.73 o                         
  -1   0   4       5120.13       5275.26        38.67 o                         
   0   0   4      11623.38      12307.70        87.26 o                         
   1   0   4        364.07        366.03         7.24 o                         
   2   0   4      15147.30      15766.19       119.15 o                         
   3   0   4       4678.29       4545.94        38.50 o                         
   4   0   4       9697.29       9819.51        77.50 o                         
   5   0   4       1197.46       1045.53        14.52 o                         
   6   0   4       3136.72       3334.68        37.27 o                         
   7   0   4       1631.48       1828.82        25.15 o                         
   8   0   4       3148.70       3178.33        42.32 o                         
   9   0   4        227.51        223.37        11.82 o                         
  10   0   4       1683.02       1731.63        30.59 o                         
  11   0   4        271.80        235.65        16.10 o                         
  12   0   4       1954.08       2364.86        54.14 o                         
  13   0   4        475.69        466.50        26.67 o                         
 -17   1   4          6.41        -14.28        17.18 o                         
 -16   1   4         59.45         30.26        12.73 o                         
 -15   1   4        373.25        338.93        22.67 o                         
 -14   1   4        527.25        499.73        19.97 o                         
 -13   1   4        384.91        364.33        13.38 o                         
 -12   1   4        543.83        578.78        14.23 o                         
 -11   1   4       1269.82       1256.69        18.87 o                         
 -10   1   4         46.88         45.54         8.04 o                         
  -9   1   4        882.38        866.46        10.70 o                         
  -8   1   4        792.44        897.63        13.10 o                         
  -7   1   4       3561.58       3671.02        32.39 o                         
  -6   1   4       1914.30       1863.53        19.83 o                         
  -5   1   4        149.51        209.47         5.00 o                         
  -4   1   4        182.00        229.83         6.47 o                         
  -3   1   4       7461.86       8483.83        46.89 o                         
  -2   1   4       5260.92       5241.72        25.71 o                         
  -1   1   4       1161.26       1219.22         8.72 o                         
   0   1   4         59.36         70.99         2.41 o                         
   1   1   4       2815.89       2581.71        16.95 o                         
   2   1   4        587.73        501.90         7.23 o                         
   3   1   4        191.67        284.01         4.75 o                         
   4   1   4       1309.06       1402.00        11.62 o                         
   5   1   4       1462.55       1477.41        12.07 o                         
   6   1   4        219.94        213.22         5.57 o                         
   7   1   4        171.00        209.88         6.23 o                         
   8   1   4          0.47          1.97         4.10 o                         
   9   1   4        254.32        212.97         8.21 o                         
  10   1   4         22.36          3.57         4.79 o                         
  11   1   4        116.58        145.21         9.77 o                         
  12   1   4        178.28        201.82        13.00 o                         
  13   1   4        178.46        245.91        14.82 o                         
 -17   2   4        251.46        233.95        21.86 o                         
 -16   2   4        323.47        345.15        23.81 o                         
 -15   2   4        224.71        211.88        16.46 o                         
 -14   2   4        113.03        103.35        11.33 o                         
 -13   2   4        496.78        512.02        15.67 o                         
 -12   2   4        526.24        544.95        13.65 o                         
 -11   2   4        281.85        308.09         9.59 o                         
 -10   2   4       2195.74       2097.37        23.66 o                         
  -9   2   4        264.77        248.41         5.22 o                         
  -8   2   4       1226.12       1222.05        10.41 o                         
  -7   2   4          6.85          3.86         2.14 o                         
  -6   2   4       3124.39       2822.22        25.00 o                         
  -5   2   4       1130.20       1285.92        12.38 o                         
  -4   2   4       1888.84       1839.08        12.36 o                         
  -3   2   4       1516.55       1979.34        11.97 o                         
  -2   2   4       1624.23       1569.41        12.81 o                         
  -1   2   4        226.72        167.09         3.17 o                         
   0   2   4        515.04        695.95         5.93 o                         
   1   2   4       1402.17       1517.14        11.30 o                         
   2   2   4       4529.10       4364.69        26.71 o                         
   3   2   4        867.97        912.27         9.25 o                         
   4   2   4        921.09        743.95         8.94 o                         
   5   2   4        203.89        201.95         4.88 o                         
   6   2   4       2647.76       2530.50        19.13 o                         
   7   2   4       2688.76       2657.40        22.33 o                         
   8   2   4       1764.31       1789.30        20.31 o                         
   9   2   4        354.35        384.38        10.34 o                         
  10   2   4        722.57        695.07        14.48 o                         
  11   2   4        205.85        177.69        10.69 o                         
  12   2   4        400.35        367.00        16.10 o                         
  13   2   4        274.24        255.66        14.83 o                         
 -17   3   4        520.88        689.06        32.80 o                         
 -16   3   4        928.65        890.35        34.96 o                         
 -15   3   4       1116.37       1053.80        29.32 o                         
 -14   3   4       2036.37       2023.34        35.36 o                         
 -13   3   4        971.83        831.99        19.32 o                         
 -12   3   4        718.42        758.75        15.97 o                         
 -11   3   4       4859.24       4529.33        49.55 o                         
 -10   3   4        143.11        189.39         7.83 o                         
  -9   3   4       8442.16       8051.58        61.40 o                         
  -8   3   4       1615.34       1599.45        14.04 o                         
  -7   3   4       7263.28       6959.55        47.12 o                         
  -6   3   4       1099.63       1322.47        11.03 o                         
  -5   3   4      14837.86      15325.19        90.33 o                         
  -4   3   4        184.93        170.09         3.63 o                         
  -3   3   4      44247.58      45513.86       228.59 o                         
  -2   3   4       3422.98       4236.40        43.86 o                         
  -1   3   4       4821.52       4893.90        28.53 o                         
   0   3   4         97.61        131.13         2.79 o                         
   1   3   4       5600.98       5207.62        29.95 o                         
   2   3   4        105.55        104.12         3.11 o                         
   3   3   4       6313.92       6217.89        36.06 o                         
   4   3   4         69.63         81.26         3.51 o                         
   5   3   4       5152.19       4973.76        33.02 o                         
   6   3   4         20.88          7.80         2.58 o                         
   7   3   4       1967.42       2035.94        18.78 o                         
   8   3   4       1299.39       1310.12        17.00 o                         
   9   3   4       2048.34       1946.28        21.19 o                         
  10   3   4        395.38        290.78         9.96 o                         
  11   3   4        631.72        625.84        17.14 o                         
  12   3   4        649.77        641.00        19.90 o                         
  13   3   4        588.50        675.20        21.05 o                         
 -17   4   4          0.10         10.72        23.17 o                         
 -16   4   4         47.68         37.81        15.97 o                         
 -15   4   4        125.27        124.68        13.47 o                         
 -14   4   4         10.07         -0.70         7.71 o                         
 -13   4   4         16.11         11.22         6.31 o                         
 -12   4   4        428.22        417.93        12.55 o                         
 -11   4   4         11.55         13.95         4.61 o                         
 -10   4   4        771.59        758.19        11.98 o                         
  -9   4   4        147.43        146.69         5.15 o                         
  -8   4   4        984.79        871.28         8.54 o                         
  -7   4   4        235.11        289.46         5.30 o                         
  -6   4   4         29.58         31.90         2.39 o                         
  -5   4   4         25.00         60.94         2.66 o                         
  -4   4   4       6458.82       6681.39        42.59 o                         
  -3   4   4       8495.92       9640.51        57.82 o                         
  -2   4   4        516.15        280.36         3.42 o                         
  -1   4   4       3729.12       4167.07        23.23 o                         
   0   4   4        710.10        694.05         6.16 o                         
   1   4   4       1294.98       1375.81        10.55 o                         
   2   4   4       2150.65       2208.86        15.04 o                         
   3   4   4        728.68        951.63         9.40 o                         
   4   4   4       1330.54       1653.08        13.94 o                         
   5   4   4        145.52        109.41         4.13 o                         
   6   4   4         77.74         42.01         3.52 o                         
   7   4   4        779.01        788.72        10.99 o                         
   8   4   4        954.44        900.29        13.59 o                         
   9   4   4        167.36        164.30         7.67 o                         
  10   4   4        138.75        136.04         7.58 o                         
  11   4   4        175.86        173.55        15.07 o                         
  12   4   4          1.89         -2.96         7.46 o                         
  13   4   4        169.52        191.90        13.35 o                         
 -16   5   4        556.85        575.73        35.05 o                         
 -15   5   4        345.80        375.47        20.14 o                         
 -14   5   4        547.60        523.44        22.24 o                         
 -13   5   4        614.56        589.89        14.34 o                         
 -12   5   4       1512.50       1517.26        23.69 o                         
 -11   5   4        421.77        449.01        12.62 o                         
 -10   5   4        412.20        395.45         9.55 o                         
  -9   5   4       1384.74       1349.96        13.70 o                         
  -8   5   4          8.28         22.80         3.58 o                         
  -7   5   4       2538.00       2419.36        19.82 o                         
  -6   5   4        627.83        709.23         7.65 o                         
  -5   5   4      10750.61      11259.88        59.26 o                         
  -4   5   4        154.01        243.24         4.12 o                         
  -3   5   4       7468.97       8059.78        44.38 o                         
  -2   5   4        121.98        170.65         4.39 o                         
  -1   5   4      19636.49      19730.67       100.97 o                         
   0   5   4       1691.72       1638.46        13.40 o                         
   1   5   4       8199.78       8160.74        44.07 o                         
   2   5   4          2.69         24.14         2.18 o                         
   3   5   4       1302.67       1172.31        10.07 o                         
   4   5   4          3.77         12.15         2.18 o                         
   5   5   4       1871.99       1873.04        16.74 o                         
   6   5   4         30.17         13.36         3.17 o                         
   7   5   4       2118.26       2052.25        19.87 o                         
   8   5   4        390.28        403.65        10.41 o                         
   9   5   4       1280.68       1238.01        16.73 o                         
  10   5   4        365.65        308.24         9.71 o                         
  11   5   4        420.31        458.78        13.98 o                         
  12   5   4        469.55        457.15        20.51 o                         
 -16   6   4        449.49        413.69        22.34 o                         
 -15   6   4        638.84        629.51        24.90 o                         
 -14   6   4        752.54        750.77        25.00 o                         
 -13   6   4        560.73        526.75        14.97 o                         
 -12   6   4       1264.67       1223.38        24.13 o                         
 -11   6   4       1874.77       1863.55        24.56 o                         
 -10   6   4       4949.29       4947.06        45.06 o                         
  -9   6   4        752.04        753.60         9.93 o                         
  -8   6   4       5989.86       5572.04        37.09 o                         
  -7   6   4       2130.45       2233.48        17.56 o                         
  -6   6   4       5346.45       5166.54        29.47 o                         
  -5   6   4        577.59        523.54         5.79 o                         
  -4   6   4      10493.61      10846.88        61.23 o                         
  -3   6   4       1804.32       1998.58        13.99 o                         
  -2   6   4      12718.00      12581.82        67.93 o                         
  -1   6   4         49.90         23.80         1.88 o                         
   0   6   4       7184.38       6830.60        37.44 o                         
   1   6   4        222.25        250.34         4.13 o                         
   2   6   4       4714.97       4344.69        26.71 o                         
   3   6   4         93.32         79.49         3.05 o                         
   4   6   4       4847.46       4767.50        30.96 o                         
   5   6   4          9.36          5.03         2.58 o                         
   6   6   4       2965.58       2968.42        23.20 o                         
   7   6   4        242.66        245.10         7.12 o                         
   8   6   4       2740.19       2587.84        25.28 o                         
   9   6   4        248.29        223.13         8.42 o                         
  10   6   4       1116.30       1129.15        17.00 o                         
  11   6   4        529.15        496.61        20.86 o                         
  12   6   4        422.53        487.83        21.19 o                         
 -16   7   4          0.21        -15.42        10.34 o                         
 -15   7   4          1.49         -6.39         9.33 o                         
 -14   7   4        132.88        155.29        11.53 o                         
 -13   7   4        114.08        121.34         8.42 o                         
 -12   7   4         89.26         91.27         7.29 o                         
 -11   7   4          0.06         12.12         4.48 o                         
 -10   7   4        126.83        133.00         6.91 o                         
  -9   7   4        352.35        342.55         8.13 o                         
  -8   7   4        209.44        170.91         4.69 o                         
  -7   7   4          0.58         -0.90         2.29 o                         
  -6   7   4         67.13         77.19         3.02 o                         
  -5   7   4        312.58        271.30         4.60 o                         
  -4   7   4       1922.07       2077.77        14.48 o                         
  -3   7   4        412.32        397.50         5.21 o                         
  -2   7   4        174.32        173.46         3.72 o                         
  -1   7   4        323.71        244.53         5.01 o                         
   0   7   4        251.49        339.76         4.80 o                         
   1   7   4        372.82        413.98         5.30 o                         
   2   7   4          3.48         36.88         2.55 o                         
   3   7   4        181.65        166.05         4.71 o                         
   4   7   4         79.34         72.54         3.61 o                         
   5   7   4        105.78         74.62         3.90 o                         
   6   7   4        131.01        139.20         5.32 o                         
   7   7   4          0.76         -0.87         3.28 o                         
   8   7   4         18.42         12.13         4.12 o                         
   9   7   4         31.45         14.05         4.70 o                         
  10   7   4          3.20         -2.13         6.94 o                         
  11   7   4          0.23         13.33         6.33 o                         
  12   7   4         14.58         17.16         7.82 o                         
 -16   8   4        269.25        279.60        19.59 o                         
 -15   8   4        637.38        571.12        28.37 o                         
 -14   8   4       1090.97       1143.77        25.17 o                         
 -13   8   4        764.80        687.71        18.11 o                         
 -12   8   4       1552.03       1495.67        23.02 o                         
 -11   8   4        872.63        895.99        15.67 o                         
 -10   8   4       4314.33       4362.72        47.04 o                         
  -9   8   4       1593.47       1628.32        16.95 o                         
  -8   8   4       3150.01       3184.16        25.50 o                         
  -7   8   4       1981.21       1887.07        14.44 o                         
  -6   8   4       6125.86       5834.02        34.71 o                         
  -5   8   4       1186.18       1230.95        10.44 o                         
  -4   8   4       8180.84       9034.87        50.83 o                         
  -3   8   4        285.41        336.47         5.38 o                         
  -2   8   4       6873.62       7405.79        42.28 o                         
  -1   8   4        232.25        201.52         3.93 o                         
   0   8   4       1538.77       1646.61        11.77 o                         
   1   8   4        706.43        650.10         6.95 o                         
   2   8   4       3749.60       3678.26        23.92 o                         
   3   8   4         37.80         50.44         3.22 o                         
   4   8   4       5539.55       5414.71        35.08 o                         
   5   8   4        145.00        151.49         5.18 o                         
   6   8   4       1683.91       1739.18        16.68 o                         
   7   8   4         34.24         25.52         4.27 o                         
   8   8   4       1429.25       1480.62        18.23 o                         
   9   8   4        223.47        244.99         9.19 o                         
  10   8   4       1293.91       1352.93        24.66 o                         
  11   8   4        164.96        124.29         9.57 o                         
  12   8   4        680.41        763.89        22.13 o                         
 -15   9   4        375.20        439.27        22.95 o                         
 -14   9   4       1070.18       1117.39        25.73 o                         
 -13   9   4        140.66        137.61        10.08 o                         
 -12   9   4        695.55        665.70        16.05 o                         
 -11   9   4        453.26        490.50        12.54 o                         
 -10   9   4        852.83        817.96        13.21 o                         
  -9   9   4        577.07        561.89         9.59 o                         
  -8   9   4        138.85        142.85         5.04 o                         
  -7   9   4        651.04        603.70         7.57 o                         
  -6   9   4          0.31          5.17         2.06 o                         
  -5   9   4       3346.66       3520.34        23.73 o                         
  -4   9   4          0.10         -0.95         1.91 o                         
  -3   9   4       4888.78       4972.48        30.24 o                         
  -2   9   4        248.86        305.61         6.14 o                         
  -1   9   4       3305.57       3336.99        21.70 o                         
   0   9   4        914.21        887.18         9.91 o                         
   1   9   4       6979.59       7019.99        39.96 o                         
   2   9   4         86.91         45.04         2.94 o                         
   3   9   4       5893.65       5649.19        36.25 o                         
   4   9   4         26.99         29.99         3.30 o                         
   5   9   4        959.00        958.25        11.73 o                         
   6   9   4        748.43        782.85        11.20 o                         
   7   9   4       1876.42       1894.26        20.49 o                         
   8   9   4        276.80        278.09         9.16 o                         
   9   9   4       2324.26       2400.82        32.79 o                         
  10   9   4        131.36        139.56        10.22 o                         
  11   9   4        253.45        246.87        13.13 o                         
  12   9   4        491.45        489.66        22.80 o                         
 -15  10   4          0.08        -12.07        12.32 o                         
 -14  10   4         59.62         52.95         8.94 o                         
 -13  10   4         39.00         19.74         7.50 o                         
 -12  10   4         33.49         28.53         5.93 o                         
 -11  10   4         55.39         54.66         6.09 o                         
 -10  10   4         35.58         51.70         4.96 o                         
  -9  10   4          0.06         -6.44         3.22 o                         
  -8  10   4        403.30        428.94         7.91 o                         
  -7  10   4        300.39        274.91         6.65 o                         
  -6  10   4       1138.22       1165.74        10.96 o                         
  -5  10   4        455.72        506.21         7.14 o                         
  -4  10   4        137.62        114.75         3.76 o                         
  -3  10   4         45.04         54.67         2.97 o                         
  -2  10   4        164.79        158.47         4.27 o                         
  -1  10   4        112.84        168.48         4.38 o                         
   0  10   4        223.61        241.29         4.78 o                         
   1  10   4        650.38        621.11         7.47 o                         
   2  10   4         58.47         90.70         3.80 o                         
   3  10   4         43.37         30.72         3.24 o                         
   4  10   4         49.49         37.78         3.69 o                         
   5  10   4        676.43        688.95        10.40 o                         
   6  10   4         17.44         11.14         4.01 o                         
   7  10   4         29.61         29.06         5.01 o                         
   8  10   4          6.66         -1.15         4.98 o                         
   9  10   4        118.28        144.51         9.40 o                         
  10  10   4         26.46         20.46         7.39 o                         
  11  10   4        134.42        151.44        11.41 o                         
 -15  11   4        202.95        209.96        13.59 o                         
 -14  11   4        682.45        674.41        18.66 o                         
 -13  11   4        944.66       1003.25        21.19 o                         
 -12  11   4        772.91        784.64        16.73 o                         
 -11  11   4        830.95        820.80        13.99 o                         
 -10  11   4        744.86        717.67        12.66 o                         
  -9  11   4       1911.87       1777.67        18.69 o                         
  -8  11   4        336.26        325.19         7.52 o                         
  -7  11   4       3104.89       3165.04        23.50 o                         
  -6  11   4        273.05        257.78         5.81 o                         
  -5  11   4       4810.41       4749.33        31.43 o                         
  -4  11   4        633.84        569.98         7.84 o                         
  -3  11   4       3633.60       3544.85        23.72 o                         
  -2  11   4         43.71         28.33         2.72 o                         
  -1  11   4       3943.15       3989.69        26.03 o                         
   0  11   4        123.04        121.97         4.06 o                         
   1  11   4       2921.61       2831.61        19.98 o                         
   2  11   4         96.31         91.38         4.25 o                         
   3  11   4       3852.67       3662.65        27.52 o                         
   4  11   4        319.10        351.14         7.98 o                         
   5  11   4       1733.98       1781.19        18.27 o                         
   6  11   4        429.84        437.69        10.70 o                         
   7  11   4       2190.34       2159.66        24.89 o                         
   8  11   4        343.16        338.33        13.32 o                         
   9  11   4       1327.41       1374.42        27.22 o                         
  10  11   4        810.77        874.04        23.87 o                         
  11  11   4       1254.29       1288.67        25.89 o                         
 -14  12   4        481.52        482.42        17.01 o                         
 -13  12   4        588.27        628.35        21.86 o                         
 -12  12   4        588.40        615.52        15.95 o                         
 -11  12   4          7.42          9.57         5.00 o                         
 -10  12   4        433.58        403.81        10.67 o                         
  -9  12   4          9.11         14.59         4.09 o                         
  -8  12   4       1555.34       1509.61        15.65 o                         
  -7  12   4       1039.84       1097.62        12.73 o                         
  -6  12   4       1948.42       1840.57        16.77 o                         
  -5  12   4        695.85        641.92         8.65 o                         
  -4  12   4       2692.82       2670.07        20.35 o                         
  -3  12   4        202.55        223.54         5.58 o                         
  -2  12   4        941.13       1074.76        11.02 o                         
  -1  12   4        464.58        395.45         7.14 o                         
   0  12   4        436.01        463.45         8.25 o                         
   1  12   4        103.71        125.93         4.64 o                         
   2  12   4        351.07        330.35         7.59 o                         
   3  12   4        171.26        130.14         5.52 o                         
   4  12   4        652.02        673.71        12.84 o                         
   5  12   4        375.67        359.34         9.08 o                         
   6  12   4       1282.83       1175.59        16.72 o                         
   7  12   4        218.13        190.75        10.30 o                         
   8  12   4       1092.62       1084.09        21.61 o                         
   9  12   4        368.36        474.51        15.35 o                         
  10  12   4        720.55        756.16        22.25 o                         
 -14  13   4        123.46        106.14        10.61 o                         
 -13  13   4        198.21        189.21        11.94 o                         
 -12  13   4        149.18        137.62        10.52 o                         
 -11  13   4         18.80         10.72         6.53 o                         
 -10  13   4        136.33        151.19         7.86 o                         
  -9  13   4        542.82        506.66        10.49 o                         
  -8  13   4         19.25         30.88         4.55 o                         
  -7  13   4        302.60        298.78         7.74 o                         
  -6  13   4          3.08         -2.33         2.89 o                         
  -5  13   4         10.64         11.81         3.11 o                         
  -4  13   4          0.97         -0.09         2.85 o                         
  -3  13   4          6.15          1.54         2.96 o                         
  -2  13   4        595.79        575.48         8.70 o                         
  -1  13   4        584.64        549.41         8.97 o                         
   0  13   4        515.09        523.36         8.86 o                         
   1  13   4        135.46        134.88         5.03 o                         
   2  13   4        771.31        782.32        11.05 o                         
   3  13   4        146.79        132.33         5.83 o                         
   4  13   4        559.69        589.25        11.01 o                         
   5  13   4        312.58        295.52         8.85 o                         
   6  13   4         86.20         77.06         6.36 o                         
   7  13   4        436.72        458.52        15.21 o                         
   8  13   4          5.69          4.49         7.01 o                         
   9  13   4         43.67         45.84        11.11 o                         
  10  13   4         32.70         22.80         8.78 o                         
 -13  14   4        722.22        763.20        20.71 o                         
 -12  14   4       1512.27       1639.12        25.24 o                         
 -11  14   4        596.12        605.91        15.33 o                         
 -10  14   4       1871.21       1978.35        28.25 o                         
  -9  14   4        890.22        912.03        14.45 o                         
  -8  14   4       1541.02       1478.46        17.15 o                         
  -7  14   4        317.43        300.31         8.35 o                         
  -6  14   4       2355.08       2325.14        20.86 o                         
  -5  14   4        545.97        489.79         8.87 o                         
  -4  14   4       2976.36       3072.14        23.78 o                         
  -3  14   4        464.15        433.34         8.00 o                         
  -2  14   4       3628.73       3638.17        27.71 o                         
  -1  14   4          0.44         -6.31         3.16 o                         
   0  14   4       2664.04       2676.93        22.39 o                         
   1  14   4        358.48        334.94         9.70 o                         
   2  14   4       2933.74       2933.72        28.06 o                         
   3  14   4        240.44        233.20         7.73 o                         
   4  14   4       1102.48       1071.26        15.28 o                         
   5  14   4         52.21         41.84         5.49 o                         
   6  14   4       1980.63       1981.72        29.44 o                         
   7  14   4        216.27        220.59        12.87 o                         
   8  14   4        871.61        871.54        21.11 o                         
   9  14   4        318.94        322.09        14.96 o                         
 -13  15   4         25.97          9.31         8.57 o                         
 -12  15   4        200.39        153.67        10.74 o                         
 -11  15   4        294.80        325.53        13.54 o                         
 -10  15   4        206.15        188.26        10.77 o                         
  -9  15   4        608.21        592.26        14.70 o                         
  -8  15   4        242.86        217.32         8.39 o                         
  -7  15   4        294.53        334.91         9.65 o                         
  -6  15   4         51.19         24.94         4.35 o                         
  -5  15   4       1133.64       1079.62        13.56 o                         
  -4  15   4        140.87        180.98         6.22 o                         
  -3  15   4        860.93        856.13        11.11 o                         
  -2  15   4        276.28        278.40         7.34 o                         
  -1  15   4       1243.87       1203.42        13.24 o                         
   0  15   4          0.31          0.36         3.71 o                         
   1  15   4       1182.99       1151.66        17.19 o                         
   2  15   4         67.47         58.63         5.99 o                         
   3  15   4        854.24        899.61        14.27 o                         
   4  15   4         28.95         23.64         5.05 o                         
   5  15   4         41.78         46.38         7.00 o                         
   6  15   4        107.26        100.29         9.46 o                         
   7  15   4        300.81        316.05        14.44 o                         
   8  15   4        198.47        255.51        12.42 o                         
   9  15   4        224.31        201.34        13.03 o                         
 -12  16   4        415.87        382.15        19.59 o                         
 -11  16   4        106.23         96.12        10.45 o                         
 -10  16   4        239.44        205.87        12.31 o                         
  -9  16   4          2.94          0.98         6.24 o                         
  -8  16   4        252.21        264.01         9.70 o                         
  -7  16   4          8.50         -0.58         4.69 o                         
  -6  16   4        436.74        384.25         9.80 o                         
  -5  16   4          1.01          4.87         3.76 o                         
  -4  16   4        340.68        334.19         8.30 o                         
  -3  16   4          6.33         -0.28         3.78 o                         
  -2  16   4        608.39        623.65        10.82 o                         
  -1  16   4         16.60         16.55         4.09 o                         
   0  16   4       1387.67       1391.02        16.69 o                         
   1  16   4         54.97         36.92         5.22 o                         
   2  16   4        701.22        709.74        13.12 o                         
   3  16   4          0.54          1.45         4.76 o                         
   4  16   4        682.15        693.23        15.83 o                         
   5  16   4         71.19         80.68         7.98 o                         
   6  16   4        639.16        637.87        16.26 o                         
   7  16   4         35.19         24.72         7.67 o                         
   8  16   4        130.35        116.59        10.13 o                         
 -11  17   4        989.44       1024.73        23.99 o                         
 -10  17   4        155.90        133.43        11.13 o                         
  -9  17   4       1555.11       1525.44        23.89 o                         
  -8  17   4        163.42        180.46         9.65 o                         
  -7  17   4       2252.64       2334.19        28.22 o                         
  -6  17   4        217.70        207.68         8.55 o                         
  -5  17   4       1809.88       1706.93        21.39 o                         
  -4  17   4         60.41         67.18         5.72 o                         
  -3  17   4       1253.43       1260.82        16.83 o                         
  -2  17   4          1.41          6.30         4.32 o                         
  -1  17   4       2685.16       2579.91        24.52 o                         
   0  17   4        388.05        359.11        10.14 o                         
   1  17   4       1825.89       1719.42        22.88 o                         
   2  17   4          9.88          8.54         5.64 o                         
   3  17   4       1550.05       1475.86        21.35 o                         
   4  17   4          0.72          4.00         6.04 o                         
   5  17   4       1916.73       2062.99        27.94 o                         
   6  17   4        133.72        130.81         9.34 o                         
   7  17   4        930.81       1069.94        22.84 o                         
 -10  18   4        252.28        235.74        15.05 o                         
  -9  18   4         46.07         44.67         8.19 o                         
  -8  18   4         50.77         39.52         8.01 o                         
  -7  18   4          5.62          4.55         6.67 o                         
  -6  18   4         90.06         74.23         7.55 o                         
  -5  18   4         73.86         63.52         7.79 o                         
  -4  18   4          8.27         14.19         5.51 o                         
  -3  18   4          4.84          4.90         5.17 o                         
  -2  18   4         80.49         90.34         7.11 o                         
  -1  18   4         20.29         19.94         5.90 o                         
   0  18   4         13.65          6.01         5.93 o                         
   1  18   4         20.84          8.97         6.07 o                         
   2  18   4        301.69        275.19        11.53 o                         
   3  18   4          0.59        -11.77         5.88 o                         
   4  18   4        312.84        320.70        13.61 o                         
   5  18   4         50.56         48.42         7.22 o                         
   6  18   4        509.41        557.36        21.49 o                         
  -9  19   4        388.50        433.49        16.10 o                         
  -8  19   4         63.51         48.56        11.40 o                         
  -7  19   4        797.59        866.62        19.91 o                         
  -6  19   4         86.61         64.09         9.27 o                         
  -5  19   4       1200.99       1224.08        24.56 o                         
  -4  19   4          0.53        -10.20         5.68 o                         
  -3  19   4       1085.29       1076.76        19.29 o                         
  -2  19   4         13.13          9.85         6.62 o                         
  -1  19   4       1026.60        993.92        20.31 o                         
   0  19   4         40.20         31.84         7.18 o                         
   1  19   4        611.88        610.14        15.93 o                         
   2  19   4         10.22         11.81         6.68 o                         
   3  19   4        462.57        490.07        17.16 o                         
   4  19   4         90.15        103.00         9.28 o                         
   5  19   4        413.11        373.20        14.24 o                         
  -7  20   4         38.66         23.14         8.20 o                         
  -6  20   4        918.76        913.66        22.48 o                         
  -5  20   4        199.10        213.28        14.40 o                         
  -4  20   4       1041.23       1042.18        21.20 o                         
  -3  20   4         24.52         15.46         6.63 o                         
  -2  20   4        913.62        918.86        19.98 o                         
  -1  20   4          1.42          0.69         7.29 o                         
   0  20   4       1421.64       1444.58        26.90 o                         
   1  20   4         42.30         39.35         7.85 o                         
   2  20   4       1343.17       1442.76        24.11 o                         
   3  20   4         28.16         23.25         7.54 o                         
   4  20   4        739.21        834.42        19.81 o                         
  -5  21   4         49.00         41.35         8.40 o                         
  -4  21   4          2.96          4.33         7.37 o                         
  -3  21   4        197.86        231.83        14.10 o                         
  -2  21   4          9.16         11.30         7.50 o                         
  -1  21   4         56.12         34.01         8.71 o                         
   0  21   4         15.98         26.36        11.06 o                         
   1  21   4          2.96         -7.75         7.04 o                         
 -17   1   5         12.52         25.60        11.42 o                         
 -16   1   5       1711.40       1738.14        39.59 o                         
 -15   1   5         25.55         28.91        10.08 o                         
 -14   1   5        841.47        863.82        20.22 o                         
 -13   1   5          3.07          3.15         5.30 o                         
 -12   1   5       4399.06       4401.44        46.06 o                         
 -11   1   5        858.64        844.38        14.24 o                         
 -10   1   5       5376.89       5248.55        43.92 o                         
  -9   1   5        631.86        611.47         9.91 o                         
  -8   1   5      13213.67      12875.68        94.63 o                         
  -7   1   5        149.17        218.86         5.46 o                         
  -6   1   5       6074.76       6466.37        46.59 o                         
  -5   1   5       5949.64       5823.88        39.60 o                         
  -4   1   5       8967.69       9391.60        52.20 o                         
  -3   1   5       1673.85       1590.75        10.53 o                         
  -2   1   5        858.56        900.92         7.01 o                         
  -1   1   5       5838.88       5653.34        30.86 o                         
   0   1   5       3708.17       3629.18        20.89 o                         
   1   1   5       5536.60       5754.26        31.94 o                         
   2   1   5       1571.62       1523.04        11.52 o                         
   3   1   5       9873.26      10098.23        56.35 o                         
   4   1   5         67.45        100.12         3.60 o                         
   5   1   5       5607.90       5540.30        35.34 o                         
   6   1   5        142.08         95.93         4.62 o                         
   7   1   5       5241.58       5256.62        39.73 o                         
   8   1   5        383.48        423.18        10.84 o                         
   9   1   5       1955.73       1998.42        23.26 o                         
  10   1   5        242.83        274.30        11.34 o                         
  11   1   5       1286.55       1318.45        26.37 o                         
  12   1   5         17.20          7.27         8.78 o                         
 -17   2   5        706.51        718.27        32.12 o                         
 -16   2   5         10.89          0.47        11.36 o                         
 -15   2   5       1823.29       1713.20        36.59 o                         
 -14   2   5         16.46         15.23         6.63 o                         
 -13   2   5       2269.29       2145.51        30.41 o                         
 -12   2   5        114.97         80.44         7.04 o                         
 -11   2   5       1839.22       1863.73        25.02 o                         
 -10   2   5        261.88        236.22         9.36 o                         
  -9   2   5       1569.15       1651.01        21.56 o                         
  -8   2   5         10.12         11.11         3.09 o                         
  -7   2   5       5019.58       5295.52        42.11 o                         
  -6   2   5         85.46         93.12         3.45 o                         
  -5   2   5      11979.65      12320.08        70.53 o                         
  -4   2   5       4557.45       4248.36        25.08 o                         
  -3   2   5       5020.48       5508.55        30.50 o                         
  -2   2   5       2643.02       2797.81        19.54 o                         
  -1   2   5       2715.50       2629.27        16.91 o                         
   0   2   5        872.41        990.56         7.71 o                         
   1   2   5       3597.90       3465.80        21.35 o                         
   2   2   5       1572.78       1668.05        12.81 o                         
   3   2   5       2419.39       2276.30        16.02 o                         
   4   2   5       1913.31       1830.18        14.06 o                         
   5   2   5         63.29         65.11         3.62 o                         
   6   2   5        840.13        818.87        10.56 o                         
   7   2   5        460.88        495.68         9.81 o                         
   8   2   5        808.27        793.90        13.47 o                         
   9   2   5        178.93        183.06         8.70 o                         
  10   2   5        884.98        844.66        18.13 o                         
  11   2   5          3.76          6.86         8.33 o                         
  12   2   5       1484.08       1719.77        50.50 o                         
 -17   3   5          0.92        -12.38        11.88 o                         
 -16   3   5         57.24         59.27        11.97 o                         
 -15   3   5         20.90          1.73        11.78 o                         
 -14   3   5        219.48        205.61        11.89 o                         
 -13   3   5        141.06        125.07         9.43 o                         
 -12   3   5        242.49        244.38         9.30 o                         
 -11   3   5        366.50        359.18        10.90 o                         
 -10   3   5         69.40         75.97         4.19 o                         
  -9   3   5        227.28        204.80         5.05 o                         
  -8   3   5        336.12        367.23         6.81 o                         
  -7   3   5         18.14         21.92         1.84 o                         
  -6   3   5        247.73        222.59         3.93 o                         
  -5   3   5       1731.70       1784.68        14.74 o                         
  -4   3   5        906.22       1206.41        11.08 o                         
  -3   3   5        146.24        225.06         3.27 o                         
  -2   3   5          0.97         10.99         1.52 o                         
  -1   3   5       1292.48       1387.03        10.60 o                         
   0   3   5         20.70         30.21         1.88 o                         
   1   3   5         82.06         74.63         2.73 o                         
   2   3   5         60.44         40.24         2.39 o                         
   3   3   5          0.35         -0.85         1.91 o                         
   4   3   5         82.11         61.72         3.35 o                         
   5   3   5        963.37       1029.47        10.81 o                         
   6   3   5         45.57         39.61         3.66 o                         
   7   3   5        768.98        677.96        11.18 o                         
   8   3   5         69.87         54.53         6.15 o                         
   9   3   5        461.75        443.68        11.92 o                         
  10   3   5          6.41         -2.86         6.08 o                         
  11   3   5         47.16         28.78         8.35 o                         
  12   3   5         50.72         54.90        10.01 o                         
 -17   4   5       1285.94       1401.33        43.46 o                         
 -16   4   5          2.19         -5.35         9.34 o                         
 -15   4   5       1987.31       2049.46        41.26 o                         
 -14   4   5         66.87         64.36         8.61 o                         
 -13   4   5       1464.70       1434.21        23.18 o                         
 -12   4   5         30.22         21.38         6.63 o                         
 -11   4   5       4409.24       4429.11        41.39 o                         
 -10   4   5       1055.85       1046.59        22.43 o                         
  -9   4   5       2295.83       2131.71        20.62 o                         
  -8   4   5        325.41        268.90         6.37 o                         
  -7   4   5       2674.05       2448.74        19.80 o                         
  -6   4   5        671.64        492.77         6.10 o                         
  -5   4   5      12208.45      12340.25        84.58 o                         
  -4   4   5       5442.40       5413.92        34.03 o                         
  -3   4   5      15356.59      16072.95        91.15 o                         
  -2   4   5       7580.79       6961.29        40.00 o                         
  -1   4   5       5997.23       6193.09        36.19 o                         
   0   4   5       5037.57       5043.69        29.31 o                         
   1   4   5       4208.27       4204.63        25.52 o                         
   2   4   5       8017.48       8172.65        46.41 o                         
   3   4   5       4464.36       4456.78        27.73 o                         
   4   4   5       3902.78       3630.34        25.74 o                         
   5   4   5       2330.80       2442.35        19.63 o                         
   6   4   5       4162.01       3908.90        29.91 o                         
   7   4   5        389.15        415.90         9.13 o                         
   8   4   5       1395.57       1343.68        17.19 o                         
   9   4   5         92.20         98.31         6.82 o                         
  10   4   5       1518.25       1501.06        25.27 o                         
  11   4   5          1.48          2.00         7.34 o                         
  12   4   5       1452.64       1574.93        30.46 o                         
 -17   5   5          0.16         -0.42        10.49 o                         
 -16   5   5        498.80        508.24        23.63 o                         
 -15   5   5        169.85        192.13        15.65 o                         
 -14   5   5        420.20        483.39        18.73 o                         
 -13   5   5         64.04         63.49         7.83 o                         
 -12   5   5        692.67        749.76        20.78 o                         
 -11   5   5        194.89        174.32         8.37 o                         
 -10   5   5       2284.40       2186.62        25.60 o                         
  -9   5   5        880.55        846.63        11.01 o                         
  -8   5   5       1741.80       1744.67        15.96 o                         
  -7   5   5          1.86          9.66         2.22 o                         
  -6   5   5       1658.24       1712.61        13.76 o                         
  -5   5   5          1.39         19.46         2.29 o                         
  -4   5   5      15429.86      16247.07        96.06 o                         
  -2   5   5       4953.84       5177.88        28.68 o                         
  -1   5   5        832.27        672.71         6.17 o                         
   0   5   5       2538.54       2251.35        14.12 o                         
   1   5   5        830.62        855.95         7.98 o                         
   2   5   5       3026.23       3072.55        21.18 o                         
   3   5   5       1033.09        932.17         9.43 o                         
   4   5   5        155.81        213.98         5.31 o                         
   5   5   5        251.72        215.12         6.18 o                         
   6   5   5        548.55        450.30         8.88 o                         
   7   5   5       2187.98       2183.80        21.67 o                         
   8   5   5         75.01         79.73         5.87 o                         
   9   5   5        449.54        442.88        13.97 o                         
  10   5   5         27.31         37.97         9.22 o                         
  11   5   5        431.14        400.39        15.40 o                         
  12   5   5         21.43         14.34         8.75 o                         
 -16   6   5         49.28         57.54        12.21 o                         
 -15   6   5         42.81         28.17        10.31 o                         
 -14   6   5          3.20         -5.18         7.31 o                         
 -13   6   5        390.65        327.13        18.50 o                         
 -12   6   5         17.77          3.23         5.35 o                         
 -11   6   5       1809.50       1770.73        25.58 o                         
 -10   6   5        339.18        296.50         8.86 o                         
  -9   6   5        999.65       1045.69        12.48 o                         
  -8   6   5         30.19         28.57         2.77 o                         
  -7   6   5       1071.42       1011.95        10.20 o                         
  -6   6   5        872.61        738.27         6.92 o                         
  -5   6   5       5414.14       5432.71        35.10 o                         
  -4   6   5        719.30        659.90         7.80 o                         
  -3   6   5        167.56        169.41         4.08 o                         
  -2   6   5        337.09        346.91         4.45 o                         
  -1   6   5         90.24        123.35         3.74 o                         
   0   6   5       2557.93       2809.24        17.62 o                         
   1   6   5        205.62        170.86         3.75 o                         
   2   6   5       3146.56       3281.29        22.40 o                         
   3   6   5       1195.77       1248.24        11.64 o                         
   4   6   5        302.56        267.49         6.05 o                         
   5   6   5        274.92        348.98         7.35 o                         
   6   6   5        179.51        192.32         6.42 o                         
   7   6   5        124.78        117.12         5.69 o                         
   8   6   5        351.74        350.41        11.06 o                         
   9   6   5          9.01         11.98         5.26 o                         
  10   6   5         91.14         98.85         8.20 o                         
  11   6   5          6.61          9.05         8.76 o                         
  12   6   5          8.02         10.63         9.49 o                         
 -16   7   5        809.23        829.48        29.24 o                         
 -15   7   5          9.06        -13.95         8.68 o                         
 -14   7   5       1641.42       1637.45        46.56 o                         
 -13   7   5          0.02         -4.43         5.37 o                         
 -12   7   5       1949.95       2012.15        29.06 o                         
 -11   7   5          7.99          4.82         4.44 o                         
 -10   7   5       6132.90       5941.02        49.97 o                         
  -9   7   5        464.70        450.64         8.77 o                         
  -8   7   5       6294.66       6271.49        43.52 o                         
  -7   7   5        335.39        393.12         6.75 o                         
  -6   7   5       7246.25       7085.58        43.74 o                         
  -5   7   5       3469.65       3125.86        22.46 o                         
  -4   7   5       6727.89       6597.91        38.00 o                         
  -3   7   5      11740.85      11609.98        65.69 o                         
  -2   7   5       1080.21       1109.68         8.97 o                         
  -1   7   5       4831.39       4808.25        27.72 o                         
   0   7   5       2258.74       1995.68        13.74 o                         
   1   7   5        758.15        819.48         7.86 o                         
   2   7   5       3340.76       3178.46        21.36 o                         
   3   7   5       2377.60       2314.46        17.93 o                         
   4   7   5       2043.94       2128.41        17.45 o                         
   5   7   5       4514.15       4450.55        30.75 o                         
   6   7   5       1154.29       1178.87        15.57 o                         
   7   7   5       2462.31       2541.84        24.25 o                         
   8   7   5        919.45        902.46        16.16 o                         
   9   7   5       1759.04       1814.03        27.50 o                         
  10   7   5        374.77        401.45        13.16 o                         
  11   7   5       1561.98       1561.37        29.63 o                         
 -16   8   5          0.68         -6.51        13.00 o                         
 -15   8   5        331.35        270.71        18.79 o                         
 -14   8   5         60.35         85.66        12.01 o                         
 -13   8   5        551.46        600.93        16.55 o                         
 -12   8   5        187.00        151.16         8.21 o                         
 -11   8   5       1411.62       1344.77        19.76 o                         
 -10   8   5        130.03        133.64         6.63 o                         
  -9   8   5       1609.36       1585.82        18.67 o                         
  -8   8   5        185.93        202.55         6.23 o                         
  -7   8   5        389.66        410.82         8.22 o                         
  -6   8   5        111.10        108.40         3.67 o                         
  -5   8   5        637.04        636.76         7.40 o                         
  -4   8   5       1301.52       1357.96        11.47 o                         
  -3   8   5         57.86         64.73         3.14 o                         
  -2   8   5       1522.64       1639.58        12.88 o                         
  -1   8   5       1832.06       1889.81        12.97 o                         
   0   8   5       2039.26       1869.59        13.54 o                         
   1   8   5        194.82        200.37         4.74 o                         
   2   8   5        972.68       1121.19        11.11 o                         
   3   8   5        837.50        725.15         9.56 o                         
   4   8   5       1131.02       1107.29        12.43 o                         
   5   8   5        150.03        165.20         5.86 o                         
   6   8   5        911.87        965.12        15.17 o                         
   7   8   5         30.35         22.09         4.76 o                         
   8   8   5        565.22        592.20        13.62 o                         
   9   8   5        377.73        419.57        16.13 o                         
  10   8   5        118.36         94.38         9.34 o                         
  11   8   5          0.32         -4.07         7.33 o                         
 -16   9   5         68.57         53.69        13.37 o                         
 -15   9   5         18.95          1.22        12.72 o                         
 -14   9   5        761.34        715.93        21.06 o                         
 -13   9   5          7.85         10.87         5.97 o                         
 -12   9   5        271.53        265.88        11.91 o                         
 -11   9   5         38.73         28.01         5.12 o                         
 -10   9   5        313.00        364.78        10.17 o                         
  -9   9   5        102.54         98.44         5.60 o                         
  -8   9   5        966.55       1027.03        11.71 o                         
  -7   9   5        779.45        811.67        11.29 o                         
  -6   9   5       1664.97       1703.58        14.55 o                         
  -5   9   5         10.44         12.92         2.28 o                         
  -4   9   5        778.31        847.52         8.87 o                         
  -3   9   5        930.76        955.66         9.14 o                         
  -2   9   5       1542.13       1542.26        12.96 o                         
  -1   9   5         73.91         26.39         2.48 o                         
   0   9   5       2895.56       3003.74        20.51 o                         
   1   9   5        100.35        101.15         3.98 o                         
   2   9   5       2941.39       2723.03        20.49 o                         
   3   9   5        448.10        452.71         7.81 o                         
   4   9   5         68.85         63.07         4.33 o                         
   5   9   5       1069.43       1139.98        14.04 o                         
   6   9   5        158.87        157.38         6.83 o                         
   7   9   5        316.15        267.24         9.56 o                         
   8   9   5          2.57         -7.60         7.13 o                         
   9   9   5        700.23        704.34        20.07 o                         
  10   9   5         48.39         45.41         8.49 o                         
  11   9   5        431.20        373.07        14.84 o                         
 -15  10   5        932.32        921.90        26.69 o                         
 -14  10   5         28.62         16.50         8.24 o                         
 -13  10   5       2052.92       2172.28        31.13 o                         
 -12  10   5        122.03        150.01         9.41 o                         
 -11  10   5       2132.41       2185.76        29.89 o                         
 -10  10   5         12.59         22.34         4.50 o                         
  -9  10   5       3371.30       3327.93        29.35 o                         
  -8  10   5        135.55        109.57         4.86 o                         
  -7  10   5       1451.59       1533.68        16.70 o                         
  -6  10   5       1356.53       1377.72        13.21 o                         
  -5  10   5       3723.32       3776.85        25.66 o                         
  -4  10   5       2901.79       2821.17        21.29 o                         
  -3  10   5       3712.16       3670.00        25.07 o                         
  -2  10   5        974.60        804.73         9.10 o                         
  -1  10   5       1022.57       1062.52         9.97 o                         
   0  10   5       3616.58       3325.52        23.53 o                         
   1  10   5       2373.09       2272.46        18.10 o                         
   2  10   5       6526.11       6176.47        39.59 o                         
   3  10   5       3378.07       3111.57        25.55 o                         
   4  10   5       5854.27       5618.46        42.44 o                         
   5  10   5        239.33        265.01         8.32 o                         
   6  10   5       1844.59       1730.84        20.35 o                         
   7  10   5        197.89        213.99         8.97 o                         
   8  10   5       2364.38       2320.93        32.21 o                         
   9  10   5        201.06        161.03        11.62 o                         
  10  10   5       1298.42       1359.51        26.02 o                         
 -15  11   5          6.79         20.07        10.17 o                         
 -14  11   5        188.06        212.15        11.98 o                         
 -13  11   5          2.26        -12.34         6.17 o                         
 -12  11   5        217.32        189.55        10.80 o                         
 -11  11   5        313.97        306.59        10.80 o                         
 -10  11   5          8.22         11.05         4.32 o                         
  -9  11   5         34.00         24.78         4.15 o                         
  -8  11   5         33.93         30.05         4.36 o                         
  -7  11   5         74.01         75.85         4.48 o                         
  -6  11   5        349.91        356.10         7.35 o                         
  -5  11   5        141.33        208.64         5.74 o                         
  -4  11   5        240.81        224.12         5.84 o                         
  -3  11   5        105.21         91.06         4.13 o                         
  -2  11   5          0.17         10.60         2.63 o                         
  -1  11   5          2.75          2.45         2.48 o                         
   0  11   5          1.94          5.83         2.79 o                         
   1  11   5        107.16        148.71         5.38 o                         
   2  11   5         56.73         34.76         4.02 o                         
   3  11   5        283.48        232.57         7.17 o                         
   4  11   5         85.91        102.84         5.62 o                         
   5  11   5        322.23        306.49         9.05 o                         
   6  11   5          2.16         -5.58         4.18 o                         
   7  11   5        456.51        418.75        13.63 o                         
   8  11   5        218.90        184.89        10.93 o                         
   9  11   5        305.69        320.16        14.51 o                         
  10  11   5          0.01        -10.16         7.59 o                         
 -14  12   5          1.89          2.76         7.45 o                         
 -13  12   5        970.27        913.95        20.60 o                         
 -12  12   5          3.49          6.46         7.81 o                         
 -11  12   5        787.81        795.83        16.69 o                         
 -10  12   5          0.38          1.12         4.18 o                         
  -9  12   5       1151.52       1056.69        14.32 o                         
  -8  12   5        423.03        409.11        10.55 o                         
  -7  12   5       1959.57       1998.83        24.88 o                         
  -6  12   5       1001.73       1109.18        13.76 o                         
  -5  12   5       1454.31       1437.57        15.02 o                         
  -4  12   5        734.94        761.06        10.01 o                         
  -3  12   5       1642.94       1596.69        15.07 o                         
  -2  12   5       2821.53       2768.51        21.14 o                         
  -1  12   5        492.56        528.36         8.72 o                         
   0  12   5        655.33        630.21         9.17 o                         
   1  12   5        374.05        372.61         7.97 o                         
   2  12   5       1224.74       1233.71        14.56 o                         
   3  12   5         40.99         27.87         4.26 o                         
   4  12   5       1645.96       1560.65        17.44 o                         
   5  12   5        288.04        285.99         8.88 o                         
   6  12   5        846.54        807.13        15.68 o                         
   7  12   5         39.28         58.31         7.95 o                         
   8  12   5        494.58        442.07        15.69 o                         
   9  12   5          0.51         -8.03         6.63 o                         
  10  12   5       1010.40       1169.56        28.16 o                         
 -14  13   5        791.33        729.63        20.01 o                         
 -13  13   5          2.37         15.28         7.50 o                         
 -12  13   5       1479.19       1474.12        25.89 o                         
 -11  13   5        335.02        361.34        12.16 o                         
 -10  13   5       1523.90       1499.50        21.35 o                         
  -9  13   5        111.65        107.52         6.89 o                         
  -8  13   5       1101.05       1108.83        17.28 o                         
  -7  13   5        721.92        750.42        11.74 o                         
  -6  13   5       5401.88       5362.28        39.04 o                         
  -5  13   5        758.42        703.16        10.70 o                         
  -4  13   5       2880.97       2781.84        27.68 o                         
  -3  13   5       1658.27       1674.74        16.12 o                         
  -2  13   5       1842.32       1857.10        18.06 o                         
  -1  13   5       1032.21        994.80        12.66 o                         
   0  13   5        447.31        468.98         9.18 o                         
   1  13   5       1003.57        978.19        13.00 o                         
   2  13   5       1495.32       1422.00        16.20 o                         
   3  13   5        792.91        763.84        12.17 o                         
   4  13   5        247.74        239.31         8.05 o                         
   5  13   5       1238.56       1176.65        16.75 o                         
   6  13   5        253.33        230.11        10.83 o                         
   7  13   5       1269.67       1202.94        23.69 o                         
   8  13   5         57.75         73.22         9.11 o                         
   9  13   5       1442.23       1505.95        28.02 o                         
 -13  14   5         44.17         41.04         9.06 o                         
 -12  14   5          0.09          1.54         7.35 o                         
 -11  14   5         72.48         85.88         8.57 o                         
 -10  14   5         16.68         22.35         7.34 o                         
  -9  14   5        105.30         89.43         7.08 o                         
  -8  14   5          3.51          2.83         4.27 o                         
  -7  14   5          0.25         -0.19         3.79 o                         
  -6  14   5        369.76        352.77         8.41 o                         
  -5  14   5        235.06        200.41         6.44 o                         
  -4  14   5        504.60        443.50         9.81 o                         
  -3  14   5        187.95        155.05         6.22 o                         
  -2  14   5          8.93          7.41         3.86 o                         
  -1  14   5         66.64         68.81         5.08 o                         
   0  14   5          1.36          6.01         3.77 o                         
   1  14   5        299.06        265.98         8.08 o                         
   2  14   5         10.71         -3.66         3.90 o                         
   3  14   5        223.01        224.02         7.88 o                         
   4  14   5         29.54         19.42         4.58 o                         
   5  14   5          0.34         -7.60         5.14 o                         
   6  14   5          1.71          5.03         6.18 o                         
   7  14   5          6.19         -2.01         7.41 o                         
   8  14   5          3.68         -0.36         7.56 o                         
 -13  15   5          3.93        -12.08         7.66 o                         
 -12  15   5        945.03        936.00        22.37 o                         
 -11  15   5        325.81        355.41        15.18 o                         
 -10  15   5       1405.68       1402.64        25.36 o                         
  -9  15   5        126.75        126.13         9.33 o                         
  -8  15   5        993.98        969.95        16.23 o                         
  -7  15   5         93.17         93.22         6.39 o                         
  -6  15   5       1483.25       1458.16        16.76 o                         
  -5  15   5         22.43         18.89         4.05 o                         
  -4  15   5        986.68        977.00        12.85 o                         
  -3  15   5       1383.55       1319.27        18.15 o                         
  -2  15   5       2456.77       2406.47        23.35 o                         
  -1  15   5       1251.25       1313.99        15.75 o                         
   0  15   5       1011.52       1014.04        14.55 o                         
   1  15   5       2055.89       1937.91        21.98 o                         
   2  15   5        465.06        507.09        10.83 o                         
   3  15   5       1479.30       1427.13        19.17 o                         
   4  15   5        304.55        271.57        10.98 o                         
   5  15   5       1664.27       1696.57        26.72 o                         
   6  15   5        275.10        260.36        13.33 o                         
   7  15   5        605.62        602.42        20.09 o                         
   8  15   5         28.27         28.30         8.73 o                         
 -12  16   5         55.11         41.67         9.28 o                         
 -11  16   5       1139.89       1210.91        25.07 o                         
 -10  16   5        149.08        162.81        11.66 o                         
  -9  16   5        730.20        707.08        16.42 o                         
  -8  16   5        117.90        111.65         7.54 o                         
  -7  16   5        955.44       1009.37        16.89 o                         
  -6  16   5        260.97        299.83         9.41 o                         
  -5  16   5       1395.49       1321.73        16.33 o                         
  -4  16   5        476.49        446.33        10.17 o                         
  -3  16   5       1186.72       1201.72        15.39 o                         
  -2  16   5        717.43        756.42        12.43 o                         
  -1  16   5        750.21        665.88        12.27 o                         
   0  16   5        507.36        531.00        12.26 o                         
   1  16   5       1170.83       1162.58        18.15 o                         
   2  16   5        681.05        608.20        15.55 o                         
   3  16   5        799.00        737.41        16.13 o                         
   4  16   5        436.57        450.45        14.32 o                         
   5  16   5        453.21        475.77        15.88 o                         
   6  16   5        614.69        651.97        19.35 o                         
   7  16   5         46.58         43.66         9.80 o                         
 -11  17   5         37.00         27.37         9.92 o                         
 -10  17   5         19.32         21.06         7.53 o                         
  -9  17   5         11.66          8.86         7.05 o                         
  -8  17   5          8.05         -6.11         5.88 o                         
  -7  17   5         22.25         15.99         6.25 o                         
  -6  17   5         25.59         27.86         5.98 o                         
  -5  17   5         15.65          6.54         4.99 o                         
  -4  17   5          2.75          0.92         4.42 o                         
  -3  17   5          0.16         -2.82         4.48 o                         
  -2  17   5         36.55         67.65         5.96 o                         
  -1  17   5        116.04        135.96         7.79 o                         
   0  17   5        314.37        325.41        11.20 o                         
   1  17   5         57.24         51.50         7.21 o                         
   2  17   5          1.88         -8.55         5.25 o                         
   3  17   5         13.82          4.51         6.53 o                         
   4  17   5         18.23         17.36         7.23 o                         
   5  17   5         11.18         -1.27         6.60 o                         
   6  17   5         38.55         27.13         8.09 o                         
 -10  18   5        123.79        137.93        10.65 o                         
  -9  18   5        438.69        465.29        16.26 o                         
  -8  18   5        207.96        206.95        10.70 o                         
  -7  18   5       1238.94       1282.47        22.01 o                         
  -6  18   5        161.38        182.93        10.70 o                         
  -5  18   5       1343.58       1286.87        20.72 o                         
  -4  18   5        769.98        816.33        16.70 o                         
  -3  18   5        581.32        567.83        13.67 o                         
  -2  18   5        678.00        678.72        15.64 o                         
  -1  18   5       1972.23       1915.03        26.21 o                         
   0  18   5        414.33        427.77        14.39 o                         
   1  18   5       1176.80       1157.17        23.35 o                         
   2  18   5        441.01        403.87        13.71 o                         
   3  18   5        334.15        336.17        12.51 o                         
   4  18   5       1410.16       1453.04        32.30 o                         
   5  18   5        410.49        447.16        15.22 o                         
  -9  19   5         11.71         12.42         8.47 o                         
  -8  19   5         86.85         64.62         8.80 o                         
  -7  19   5         44.55         36.79         8.17 o                         
  -6  19   5        698.59        693.12        19.42 o                         
  -5  19   5          0.21          0.09         6.50 o                         
  -4  19   5        808.64        811.32        17.47 o                         
  -3  19   5        161.48        176.47         9.93 o                         
  -2  19   5        440.42        437.64        14.84 o                         
  -1  19   5         90.45         82.09         8.69 o                         
   0  19   5        267.14        263.04        12.31 o                         
   1  19   5        703.75        713.28        21.71 o                         
   2  19   5        344.77        344.48        13.41 o                         
   3  19   5        506.74        526.28        18.51 o                         
   4  19   5         29.36         13.08         7.90 o                         
  -7  20   5        389.53        373.84        16.08 o                         
  -6  20   5         40.33         35.50         8.86 o                         
  -5  20   5         91.68         87.48         9.11 o                         
  -4  20   5         40.66         15.04         8.17 o                         
  -3  20   5          4.75          8.68         7.01 o                         
  -2  20   5          0.09         -2.36         6.92 o                         
  -1  20   5         27.49         16.71        10.01 o                         
   0  20   5         17.04         14.29         7.52 o                         
   1  20   5         11.92         19.19         7.76 o                         
   2  20   5          9.86         -3.15         7.29 o                         
  -5  21   5        353.08        360.90        15.85 o                         
  -4  21   5        434.37        428.37        15.86 o                         
  -3  21   5        671.21        807.61        19.81 o                         
  -2  21   5        376.98        362.47        15.85 o                         
  -1  21   5        624.36        713.58        20.69 o                         
   0  21   5        346.59        322.92        15.68 o                         
 -17   0   6       1001.58       1089.95        46.79 o                         
 -16   0   6       1173.52       1096.13        44.22 o                         
 -15   0   6        749.88        776.30        41.60 o                         
 -14   0   6        879.95        883.29        24.30 o                         
 -13   0   6        961.63       1020.60        25.06 o                         
 -12   0   6       1933.48       1936.67        34.47 o                         
 -11   0   6       2617.63       2484.84        49.90 o                         
 -10   0   6       1568.48       1589.36        32.20 o                         
  -9   0   6       3983.17       4030.76        42.59 o                         
  -8   0   6        826.29       1105.29        17.89 o                         
  -7   0   6       9943.69       9487.77        94.75 o                         
  -6   0   6        652.96        850.62        12.64 o                         
  -5   0   6      18576.29      18137.22       135.54 o                         
  -4   0   6        258.40        348.16         5.94 o                         
  -3   0   6       3931.07       3933.05        28.84 o                         
  -2   0   6        400.30        455.30         6.03 o                         
  -1   0   6      10397.36      10354.90        74.90 o                         
   0   0   6        149.07         90.33         3.96 o                         
   1   0   6      10137.70      10379.54        81.12 o                         
   2   0   6       2902.82       2875.76        27.10 o                         
   3   0   6       3805.43       3753.93        34.28 o                         
   4   0   6       2034.07       1873.58        20.98 o                         
   5   0   6       1900.11       1947.70        26.31 o                         
   6   0   6       1633.26       1334.68        21.78 o                         
   7   0   6       4539.50       4879.29        49.98 o                         
   8   0   6        285.41        258.67        12.98 o                         
   9   0   6       1824.45       1820.83        46.85 o                         
  10   0   6        833.39        898.43        38.30 o                         
  11   0   6       2258.14       2474.04        67.39 o                         
 -17   1   6        245.37        285.05        28.12 o                         
 -16   1   6        108.46        116.29        13.83 o                         
 -15   1   6         27.51         13.87         8.09 o                         
 -14   1   6        374.04        350.97        12.23 o                         
 -13   1   6        233.23        225.67         9.65 o                         
 -12   1   6        555.42        518.51        12.22 o                         
 -11   1   6        226.21        230.43         8.03 o                         
 -10   1   6        260.00        226.04         6.34 o                         
  -9   1   6        536.37        643.83         8.55 o                         
  -8   1   6        734.39        836.12         9.74 o                         
  -7   1   6        710.75        761.79         9.21 o                         
  -6   1   6       1928.79       1901.52        15.78 o                         
  -5   1   6       2056.03       2303.33        15.50 o                         
  -4   1   6         11.77         22.34         1.79 o                         
  -3   1   6          8.21         27.74         1.49 o                         
  -2   1   6       1154.55       1181.57         9.22 o                         
  -1   1   6        482.21        507.06         5.42 o                         
   0   1   6       5227.34       5234.91        28.56 o                         
   1   1   6         13.13          9.02         1.91 o                         
   2   1   6       2097.60       2075.96        14.98 o                         
   3   1   6         53.51         57.59         2.97 o                         
   4   1   6        349.11        269.29         5.81 o                         
   5   1   6          1.56          0.61         2.80 o                         
   6   1   6        999.79       1001.65        12.63 o                         
   7   1   6        175.46        157.80         6.75 o                         
   8   1   6        526.55        555.40        13.00 o                         
   9   1   6          0.76         -1.53         5.98 o                         
  10   1   6        282.33        286.62        22.39 o                         
  11   1   6        178.85        155.15        15.60 o                         
 -17   2   6        459.23        504.98        27.18 o                         
 -16   2   6        341.88        314.90        17.05 o                         
 -15   2   6        389.93        387.04        21.67 o                         
 -14   2   6        260.97        255.90        12.75 o                         
 -13   2   6        326.47        317.64        11.91 o                         
 -12   2   6       1120.97       1173.46        21.84 o                         
 -11   2   6       1475.22       1443.34        17.95 o                         
 -10   2   6       1454.38       1400.28        15.15 o                         
  -9   2   6        517.54        555.54         9.73 o                         
  -8   2   6        327.59        283.43         6.45 o                         
  -7   2   6       2099.98       1847.27        18.39 o                         
  -6   2   6       1270.73       1318.62        11.40 o                         
  -5   2   6       9156.21       8979.83        52.49 o                         
  -4   2   6        687.84        716.15         7.16 o                         
  -3   2   6       3051.71       3085.52        20.02 o                         
  -2   2   6       1343.60       1511.82        11.65 o                         
  -1   2   6        122.19        216.29         5.46 o                         
   0   2   6         55.39         84.28         2.47 o                         
   1   2   6       5537.17       5801.13        32.85 o                         
   2   2   6        195.82        215.66         4.56 o                         
   3   2   6       2833.92       2989.98        20.29 o                         
   4   2   6         16.80          8.13         2.57 o                         
   5   2   6       1932.72       1960.48        16.59 o                         
   6   2   6       1447.01       1359.44        14.55 o                         
   7   2   6        835.28        935.85        13.39 o                         
   8   2   6        559.21        570.25        13.27 o                         
   9   2   6        727.75        660.12        18.52 o                         
  10   2   6        289.48        321.51        19.03 o                         
  11   2   6        629.65        612.79        25.03 o                         
 -17   3   6        746.96        798.87        52.24 o                         
 -16   3   6        719.40        797.51        26.93 o                         
 -15   3   6        681.00        601.77        34.78 o                         
 -14   3   6        634.01        648.28        17.94 o                         
 -13   3   6        673.49        646.53        15.06 o                         
 -12   3   6        727.09        665.25        13.88 o                         
 -11   3   6        252.72        354.15        10.35 o                         
 -10   3   6       2594.05       2559.55        25.52 o                         
  -9   3   6        961.85        961.07        13.03 o                         
  -8   3   6       1619.12       1500.33        13.41 o                         
  -7   3   6       1956.94       1973.66        14.50 o                         
  -6   3   6       3219.07       2892.86        22.23 o                         
  -5   3   6       2438.12       2904.39        19.28 o                         
  -4   3   6       7371.04       7131.19        38.14 o                         
  -3   3   6          6.54          5.17         1.51 o                         
  -2   3   6      10517.69      10920.23        61.20 o                         
  -1   3   6        526.63        417.87         5.34 o                         
   0   3   6      17582.89      18508.18        95.75 o                         
   1   3   6         76.05        106.69         3.31 o                         
   2   3   6      12165.81      11986.93        66.42 o                         
   3   3   6          1.04          1.46         2.17 o                         
   4   3   6       3925.18       3624.96        25.27 o                         
   5   3   6        622.36        478.03         7.91 o                         
   6   3   6       4246.04       4232.52        32.36 o                         
   7   3   6        268.04        283.38         8.22 o                         
   8   3   6       2806.60       2820.82        30.53 o                         
   9   3   6        243.57        257.08        13.33 o                         
  10   3   6        853.53        868.83        27.04 o                         
  11   3   6       1003.80       1036.70        30.59 o                         
 -17   4   6         58.54         55.59        13.11 o                         
 -16   4   6        300.78        338.28        19.95 o                         
 -15   4   6          5.42        -11.19         8.35 o                         
 -14   4   6          0.13         -1.79         6.10 o                         
 -13   4   6          1.62          1.90         5.27 o                         
 -12   4   6          9.83          1.61         4.97 o                         
 -11   4   6         16.47          7.36         4.37 o                         
 -10   4   6         88.36         84.66         4.37 o                         
  -9   4   6        152.15        170.63         5.16 o                         
  -8   4   6         16.70         36.78         2.65 o                         
  -7   4   6        253.93        220.63         4.51 o                         
  -6   4   6       1907.31       1603.21        15.23 o                         
  -5   4   6       2266.52       2302.92        17.62 o                         
  -4   4   6       1993.24       2307.90        17.18 o                         
  -3   4   6       1708.32       1808.42        12.72 o                         
  -2   4   6         54.47         71.90         2.60 o                         
  -1   4   6       1201.51       1401.66        11.01 o                         
   0   4   6         56.21         36.31         2.28 o                         
   1   4   6        251.28        234.44         4.55 o                         
   2   4   6        205.16        232.55         4.88 o                         
   3   4   6        309.29        292.30         5.61 o                         
   4   4   6        110.47        120.88         4.69 o                         
   5   4   6       1195.46       1164.14        17.89 o                         
   6   4   6         14.31          1.13         3.63 o                         
   7   4   6         18.65         33.82         4.93 o                         
   8   4   6          0.13          2.97         4.80 o                         
   9   4   6        118.88        134.56        10.49 o                         
  10   4   6          3.07         -6.87         9.85 o                         
  11   4   6          0.37         -1.86        10.16 o                         
 -17   5   6        406.74        445.23        23.36 o                         
 -16   5   6        198.36        183.81        16.03 o                         
 -15   5   6        743.05        744.11        25.01 o                         
 -14   5   6        348.19        352.19        15.48 o                         
 -13   5   6        951.19        931.98        20.42 o                         
 -12   5   6       1287.62       1239.71        20.70 o                         
 -11   5   6        999.05       1033.88        17.16 o                         
 -10   5   6       3526.75       3419.43        31.37 o                         
  -9   5   6        608.10        604.47         9.25 o                         
  -8   5   6       1628.22       1511.37        14.00 o                         
  -7   5   6        395.99        390.04         5.94 o                         
  -6   5   6        977.36        837.22         9.70 o                         
  -5   5   6        569.88        702.59         7.26 o                         
  -4   5   6       5205.47       5042.94        31.30 o                         
  -3   5   6         23.66         32.51         3.55 o                         
  -2   5   6       3495.29       3294.58        21.23 o                         
  -1   5   6          2.36          8.64         1.92 o                         
   0   5   6       8185.39       8092.63        45.56 o                         
   1   5   6          3.30         16.26         2.10 o                         
   2   5   6       3064.15       3178.33        21.25 o                         
   3   5   6        119.86        119.58         4.24 o                         
   4   5   6       2985.84       2825.46        22.08 o                         
   5   5   6        206.98        146.24         6.12 o                         
   6   5   6       1034.69       1079.62        14.32 o                         
   7   5   6        213.53        217.68         8.18 o                         
   8   5   6        966.66        925.63        19.44 o                         
   9   5   6        125.01        124.86         9.52 o                         
  10   5   6        548.73        604.83        29.47 o                         
  11   5   6         79.20         70.56        12.46 o                         
 -17   6   6        279.35        255.12        21.10 o                         
 -16   6   6        507.53        475.57        23.34 o                         
 -15   6   6        277.28        272.52        17.77 o                         
 -14   6   6        313.22        313.67        14.10 o                         
 -13   6   6        980.28       1015.21        19.90 o                         
 -12   6   6       1137.77       1234.56        21.10 o                         
 -11   6   6       1659.06       1585.51        22.06 o                         
 -10   6   6        583.09        628.93        12.10 o                         
  -9   6   6       2594.93       2626.04        23.99 o                         
  -8   6   6        230.68        212.14         5.72 o                         
  -7   6   6       3300.75       3155.70        26.81 o                         
  -6   6   6        188.37        249.56         5.66 o                         
  -5   6   6       5637.03       5470.03        34.25 o                         
  -4   6   6       2694.01       2820.81        20.27 o                         
  -3   6   6       6691.95       6505.50        39.78 o                         
  -2   6   6         75.18         79.04         4.05 o                         
  -1   6   6       4413.72       4510.86        27.26 o                         
   0   6   6         96.11        125.86         4.00 o                         
   1   6   6       4338.03       4164.41        27.22 o                         
   2   6   6          8.63         25.81         2.68 o                         
   3   6   6       4612.62       4479.13        31.25 o                         
   4   6   6        418.82        351.84         7.91 o                         
   5   6   6       2332.44       2444.27        22.72 o                         
   6   6   6        593.16        566.59        10.85 o                         
   7   6   6       1798.59       1936.10        22.85 o                         
   8   6   6         53.32         55.59         7.01 o                         
   9   6   6        990.79       1032.52        21.08 o                         
  10   6   6        496.80        528.26        19.11 o                         
  11   6   6        875.76        907.35        28.84 o                         
 -16   7   6         23.22         -4.02         9.31 o                         
 -15   7   6         24.53         15.56        10.13 o                         
 -14   7   6         29.17         19.00         7.45 o                         
 -13   7   6         62.74         74.56         8.54 o                         
 -12   7   6         29.40         22.25         5.42 o                         
 -11   7   6        217.35        244.02        12.23 o                         
 -10   7   6         70.79         77.90         5.51 o                         
  -9   7   6          0.21         -1.26         3.04 o                         
  -8   7   6         93.04         99.37         4.77 o                         
  -7   7   6          1.68         13.35         3.14 o                         
  -6   7   6         93.15         82.14         3.50 o                         
  -5   7   6        473.38        498.57         7.27 o                         
  -4   7   6        125.99        104.62         3.74 o                         
  -3   7   6        724.66        712.07         8.12 o                         
  -2   7   6         26.51         62.86         2.58 o                         
  -1   7   6        825.45        917.97         8.53 o                         
   0   7   6         32.89         45.14         2.55 o                         
   1   7   6          0.33         12.20         2.39 o                         
   2   7   6          5.34         13.12         2.78 o                         
   3   7   6         17.65          4.65         3.05 o                         
   4   7   6          4.84          7.55         3.41 o                         
   5   7   6        679.06        714.88        11.73 o                         
   6   7   6        366.59        312.66         9.00 o                         
   7   7   6         41.82         49.89         5.59 o                         
   8   7   6          0.46         -4.01         6.38 o                         
   9   7   6          0.05          5.92         6.78 o                         
  10   7   6          0.48         -3.43         6.67 o                         
  11   7   6         39.86         38.77        12.21 o                         
 -16   8   6         73.65         51.92        13.70 o                         
 -15   8   6        484.90        536.55        34.11 o                         
 -14   8   6        263.07        256.49        15.17 o                         
 -13   8   6        840.40        797.63        20.77 o                         
 -12   8   6        154.62        141.81         8.65 o                         
 -11   8   6        880.60        871.34        16.88 o                         
 -10   8   6       1195.88       1224.07        17.88 o                         
  -9   8   6       1849.00       1830.89        19.53 o                         
  -8   8   6        262.78        310.04         7.76 o                         
  -7   8   6       3463.75       3293.67        28.64 o                         
  -6   8   6        617.27        685.21         9.51 o                         
  -5   8   6       3343.84       3032.99        23.71 o                         
  -4   8   6        146.80        182.91         4.65 o                         
  -3   8   6       3355.37       2989.09        21.48 o                         
  -2   8   6        998.84        960.90         9.38 o                         
  -1   8   6       2255.23       2196.59        16.56 o                         
   0   8   6        167.90        177.59         4.67 o                         
   1   8   6       3838.01       3653.25        26.22 o                         
   2   8   6        107.57         91.21         4.31 o                         
   3   8   6       5388.85       4986.13        36.14 o                         
   4   8   6        986.49        978.19        12.72 o                         
   5   8   6       3214.03       3178.89        26.79 o                         
   6   8   6         96.64        107.49         6.20 o                         
   7   8   6       2308.47       2283.51        24.64 o                         
   8   8   6        297.69        300.40        12.90 o                         
   9   8   6        840.93        829.77        19.80 o                         
  10   8   6        421.86        411.81        16.63 o                         
 -16   9   6        610.48        721.38        31.87 o                         
 -15   9   6        889.24        945.75        27.09 o                         
 -14   9   6        500.10        469.39        19.71 o                         
 -13   9   6        558.29        570.97        16.60 o                         
 -12   9   6       1759.37       1790.33        26.20 o                         
 -11   9   6       2082.49       2011.87        27.33 o                         
 -10   9   6       2280.32       2321.08        25.65 o                         
  -9   9   6       2812.05       2739.41        26.30 o                         
  -8   9   6       1057.95       1043.71        15.53 o                         
  -7   9   6        109.98        138.73         6.05 o                         
  -6   9   6       2381.49       2348.95        20.34 o                         
  -5   9   6         41.16         74.95         3.55 o                         
  -4   9   6       3527.86       3319.50        23.78 o                         
  -3   9   6        273.46        313.92         6.05 o                         
  -2   9   6        727.93        625.81         8.27 o                         
  -1   9   6          1.15          5.99         2.33 o                         
   0   9   6       1971.37       1850.06        16.79 o                         
   1   9   6        694.79        680.85         9.80 o                         
   2   9   6       7014.58       6958.06        45.56 o                         
   3   9   6         66.65         79.93         4.89 o                         
   4   9   6       2631.63       2616.96        23.22 o                         
   5   9   6        589.24        531.37        10.35 o                         
   6   9   6       1067.57       1041.69        15.00 o                         
   7   9   6        345.48        329.28        11.48 o                         
   8   9   6       1563.86       1584.06        28.47 o                         
   9   9   6        110.26        120.05        11.04 o                         
  10   9   6        837.04        819.34        31.78 o                         
 -15  10   6         16.58         31.11        10.29 o                         
 -14  10   6          0.53        -17.44         9.84 o                         
 -13  10   6          8.30         10.12         8.05 o                         
 -12  10   6         14.80         28.16         6.72 o                         
 -11  10   6         27.27         17.28         5.17 o                         
 -10  10   6         15.22         11.04         4.82 o                         
  -9  10   6         98.86        110.05         6.59 o                         
  -8  10   6         86.67         88.84         5.69 o                         
  -7  10   6        998.90        951.86        13.83 o                         
  -6  10   6         13.98          4.42         3.02 o                         
  -5  10   6         84.28         75.32         3.87 o                         
  -4  10   6          0.79          2.46         2.52 o                         
  -3  10   6       1838.35       1738.50        16.03 o                         
  -2  10   6        697.53        657.10         9.25 o                         
  -1  10   6         92.23         70.84         3.70 o                         
   0  10   6        347.20        375.42         7.35 o                         
   1  10   6         53.60         39.46         3.74 o                         
   2  10   6        216.63        211.90         6.72 o                         
   3  10   6        164.99        157.60         6.25 o                         
   4  10   6         49.99         42.37         4.87 o                         
   5  10   6         58.38         23.06         4.70 o                         
   6  10   6        162.10        179.07         8.32 o                         
   7  10   6        138.86        141.86         9.33 o                         
   8  10   6         58.72         44.21         8.77 o                         
   9  10   6          0.08         13.06         8.70 o                         
  10  10   6         18.61         18.38         8.97 o                         
 -15  11   6        630.85        696.04        24.65 o                         
 -14  11   6        426.21        442.52        25.55 o                         
 -13  11   6        390.54        341.12        15.00 o                         
 -12  11   6        831.87        846.13        18.73 o                         
 -11  11   6        510.87        495.52        12.73 o                         
 -10  11   6       1650.86       1645.32        23.22 o                         
  -9  11   6        464.20        457.42        12.70 o                         
  -8  11   6       3258.20       3271.00        30.96 o                         
  -7  11   6        419.13        437.99        10.17 o                         
  -6  11   6       2752.98       2618.51        23.01 o                         
  -5  11   6         23.12         17.29         3.18 o                         
  -4  11   6       2914.58       2930.75        26.72 o                         
  -3  11   6          5.51          0.43         2.86 o                         
  -2  11   6       5531.50       5283.18        37.36 o                         
  -1  11   6         18.06         18.18         3.30 o                         
   0  11   6       4088.28       3982.00        29.20 o                         
   1  11   6         47.65         25.07         3.73 o                         
   2  11   6       3358.27       3251.01        26.88 o                         
   3  11   6        538.43        554.00        10.31 o                         
   4  11   6       2312.17       2230.39        22.65 o                         
   5  11   6        433.93        362.54        10.00 o                         
   6  11   6       1433.06       1405.15        21.24 o                         
   7  11   6        311.58        235.65        11.39 o                         
   8  11   6        936.31        959.52        21.86 o                         
   9  11   6        555.81        591.03        24.73 o                         
 -15  12   6        152.08        130.85        14.22 o                         
 -14  12   6        140.62        130.86        11.47 o                         
 -13  12   6        596.42        607.68        17.56 o                         
 -12  12   6        167.31        174.33        14.12 o                         
 -11  12   6        601.36        586.61        14.74 o                         
 -10  12   6        189.62        164.18         9.08 o                         
  -9  12   6        867.18        855.09        20.45 o                         
  -8  12   6         72.15         79.29         5.99 o                         
  -7  12   6       1389.67       1391.48        18.14 o                         
  -6  12   6        526.28        550.02        10.55 o                         
  -5  12   6       2813.08       2741.07        23.51 o                         
  -4  12   6        492.71        493.07         9.01 o                         
  -3  12   6       1099.82       1087.19        12.46 o                         
  -2  12   6        568.72        634.85        10.55 o                         
  -1  12   6       2119.52       2295.04        22.09 o                         
   0  12   6        447.78        351.91         7.96 o                         
   1  12   6       2273.53       2114.77        21.11 o                         
   2  12   6        140.38        114.41         5.87 o                         
   3  12   6        855.93        797.68        12.47 o                         
   4  12   6         76.99         86.07         6.03 o                         
   5  12   6        934.78        880.67        15.21 o                         
   6  12   6         68.27         41.74         7.12 o                         
   7  12   6        719.52        726.27        24.12 o                         
   8  12   6        260.30        257.63        13.26 o                         
   9  12   6        385.77        358.50        16.86 o                         
 -14  13   6        202.50        207.87        13.56 o                         
 -13  13   6         91.36        102.89         9.95 o                         
 -12  13   6        144.88        128.29         9.66 o                         
 -11  13   6         63.54         40.75         7.77 o                         
 -10  13   6        138.36        161.61        10.05 o                         
  -9  13   6         80.29         82.58         6.97 o                         
  -8  13   6        310.98        328.07        10.27 o                         
  -7  13   6        770.65        739.44        12.78 o                         
  -6  13   6         50.88         68.45         5.34 o                         
  -5  13   6        562.12        538.53        10.26 o                         
  -4  13   6        202.92        209.00         6.81 o                         
  -3  13   6         19.50         16.84         3.81 o                         
  -2  13   6        618.37        620.80        10.46 o                         
  -1  13   6         69.77         76.36         5.18 o                         
   0  13   6        173.65        160.97         6.10 o                         
   1  13   6         22.52         22.25         4.28 o                         
   2  13   6         92.54         79.75         5.51 o                         
   3  13   6         16.22         21.52         4.54 o                         
   4  13   6        425.88        391.43        10.30 o                         
   5  13   6         21.56         33.00         6.52 o                         
   6  13   6        120.59         79.40         8.27 o                         
   7  13   6         27.99         26.01         8.05 o                         
   8  13   6        270.13        289.43        13.93 o                         
 -13  14   6        361.09        333.82        14.91 o                         
 -12  14   6        403.45        392.22        15.50 o                         
 -11  14   6       1863.98       1932.53        30.37 o                         
 -10  14   6        151.18        134.92        10.03 o                         
  -9  14   6       1288.39       1214.31        20.70 o                         
  -8  14   6        175.68        159.27         8.09 o                         
  -7  14   6       1705.95       1698.97        21.97 o                         
  -6  14   6        257.82        218.96         8.17 o                         
  -5  14   6       2643.78       2625.06        25.79 o                         
  -4  14   6        250.29        263.79         7.84 o                         
  -3  14   6       5443.71       5162.91        39.95 o                         
  -2  14   6        107.60        120.71         7.31 o                         
  -1  14   6       2591.18       2607.79        24.62 o                         
   0  14   6          4.47         -2.12         4.29 o                         
   1  14   6       2897.67       2891.98        25.79 o                         
   2  14   6        131.44        123.60         6.50 o                         
   3  14   6       1463.03       1364.60        17.21 o                         
   4  14   6        169.75        168.93         8.75 o                         
   5  14   6       1720.07       1505.91        24.35 o                         
   6  14   6        158.66        178.23        10.85 o                         
   7  14   6        680.01        653.40        22.06 o                         
   8  14   6        324.03        315.91        16.36 o                         
 -13  15   6        131.86        110.66        11.11 o                         
 -12  15   6        368.06        441.86        17.55 o                         
 -11  15   6        341.43        334.46        14.65 o                         
 -10  15   6        631.29        691.54        18.55 o                         
  -9  15   6         80.66         76.33         7.96 o                         
  -8  15   6        258.45        265.30        10.57 o                         
  -7  15   6          1.27          4.70         4.67 o                         
  -6  15   6        662.91        616.84        11.98 o                         
  -5  15   6         31.34         44.69         6.49 o                         
  -4  15   6       1232.66       1196.54        19.09 o                         
  -3  15   6         99.20         86.65         5.72 o                         
  -2  15   6        445.84        382.84         9.88 o                         
  -1  15   6          0.78         -7.57         3.79 o                         
   0  15   6        523.21        512.19        11.87 o                         
   1  15   6          1.57          9.33         4.89 o                         
   2  15   6        939.29        892.05        14.72 o                         
   3  15   6         30.84         30.87         5.99 o                         
   4  15   6        357.07        344.92        12.01 o                         
   5  15   6         45.45         34.80        11.14 o                         
   6  15   6         86.71         87.44        10.41 o                         
   7  15   6          0.32         10.37         8.86 o                         
 -12  16   6        162.88        161.13        12.95 o                         
 -11  16   6         48.24         25.79         8.44 o                         
 -10  16   6         63.41         69.86         8.66 o                         
  -9  16   6        301.89        311.64        12.12 o                         
  -8  16   6        104.78         93.82         7.46 o                         
  -7  16   6        331.61        328.33        10.89 o                         
  -6  16   6        194.13        185.69         8.17 o                         
  -5  16   6        422.56        441.48        11.00 o                         
  -4  16   6          2.24         -5.27         4.41 o                         
  -3  16   6        541.89        501.29        11.15 o                         
  -2  16   6         31.07         34.70         5.17 o                         
  -1  16   6        759.80        761.35        13.96 o                         
   0  16   6          0.34          1.93         6.30 o                         
   1  16   6        434.81        400.58        12.80 o                         
   2  16   6        123.42        101.95         7.50 o                         
   3  16   6        500.22        453.07        14.04 o                         
   4  16   6         70.58         53.20         7.76 o                         
   5  16   6        283.80        306.16        14.67 o                         
   6  16   6          1.29          7.73         8.22 o                         
 -11  17   6        227.60        236.49        14.06 o                         
 -10  17   6        321.14        337.18        14.12 o                         
  -9  17   6         77.32         88.11        10.81 o                         
  -8  17   6       1118.34       1228.53        21.00 o                         
  -7  17   6        576.56        607.27        15.29 o                         
  -6  17   6       1219.75       1308.39        19.83 o                         
  -5  17   6        254.36        209.48         9.37 o                         
  -4  17   6       1659.76       1638.35        21.67 o                         
  -3  17   6         19.10         17.90         6.65 o                         
  -2  17   6       1587.61       1714.30        21.01 o                         
  -1  17   6         22.48         10.66         6.08 o                         
   0  17   6       1851.23       1814.50        31.94 o                         
   1  17   6         24.91         29.13         6.99 o                         
   2  17   6       1485.47       1439.35        24.19 o                         
   3  17   6         45.73         39.52         7.50 o                         
   4  17   6       1878.37       1935.33        29.96 o                         
   5  17   6         39.66         43.13         9.18 o                         
 -10  18   6         11.38          2.98         7.36 o                         
  -9  18   6         39.85         29.02         8.59 o                         
  -8  18   6         10.13         -1.19         6.44 o                         
  -7  18   6        159.99        169.24        10.00 o                         
  -6  18   6        293.61        254.72        12.06 o                         
  -5  18   6         87.14         87.58         7.81 o                         
  -4  18   6         40.52         51.75         7.06 o                         
  -3  18   6        381.95        408.74        13.87 o                         
  -2  18   6          3.54         -4.01         5.73 o                         
  -1  18   6         66.00         67.00         8.02 o                         
   0  18   6          2.21         -4.81         6.82 o                         
   1  18   6        133.17        140.61        10.81 o                         
   2  18   6         41.81         37.92         9.30 o                         
   3  18   6         27.58         21.23         7.76 o                         
   4  18   6        106.34        161.59        11.63 o                         
  -9  19   6         59.17         49.65        11.08 o                         
  -8  19   6        533.54        653.21        18.52 o                         
  -7  19   6        186.59        174.70        13.22 o                         
  -6  19   6        526.41        594.52        23.19 o                         
  -5  19   6         19.53          7.75         6.61 o                         
  -4  19   6        327.15        329.72        12.56 o                         
  -3  19   6          7.91         -0.94         6.01 o                         
  -2  19   6        620.43        658.95        18.80 o                         
  -1  19   6         76.75         93.89         8.97 o                         
   0  19   6        609.94        673.11        18.01 o                         
   1  19   6          2.65          2.00         6.96 o                         
   2  19   6        403.54        393.19        14.59 o                         
   3  19   6         19.57         10.73         7.38 o                         
  -7  20   6        672.22        778.14        21.57 o                         
  -6  20   6         83.48         69.13         9.73 o                         
  -5  20   6       1009.02       1140.44        24.58 o                         
  -4  20   6          7.43         -4.08         6.59 o                         
  -3  20   6       1118.45       1155.19        23.61 o                         
  -2  20   6         77.78         66.77         9.17 o                         
  -1  20   6        711.72        737.62        20.36 o                         
   0  20   6         39.31         37.82         8.40 o                         
   1  20   6        899.44        954.36        24.59 o                         
 -17   1   7       1831.47       1981.56        43.19 o                         
 -16   1   7          0.01         10.24         8.17 o                         
 -15   1   7        866.29        829.86        19.66 o                         
 -14   1   7         21.30         26.53         5.90 o                         
 -13   1   7       1240.76       1293.99        19.92 o                         
 -12   1   7         49.67         55.42         4.86 o                         
 -11   1   7       3633.14       3531.94        27.36 o                         
 -10   1   7        426.30        407.90         7.47 o                         
  -9   1   7       4933.56       4717.63        34.31 o                         
  -8   1   7        285.23        333.02         6.48 o                         
  -7   1   7       3899.44       3874.95        29.17 o                         
  -6   1   7       2766.01       2597.17        16.97 o                         
  -5   1   7       6545.41       6413.85        37.57 o                         
  -4   1   7        168.00        166.21         3.07 o                         
  -3   1   7       2291.32       2214.51        14.38 o                         
  -2   1   7       3151.00       2650.97        17.20 o                         
  -1   1   7       2643.63       2842.25        18.29 o                         
   0   1   7       1601.56       1566.80        11.96 o                         
   1   1   7       2464.17       2649.13        18.84 o                         
   2   1   7       1922.49       1889.73        15.62 o                         
   3   1   7       1152.94       1092.36        11.79 o                         
   4   1   7        898.91        867.23        11.23 o                         
   5   1   7       1628.57       1667.97        18.70 o                         
   6   1   7       2835.10       2659.85        27.26 o                         
   7   1   7        534.48        566.29        13.52 o                         
   8   1   7       1996.48       2044.97        39.47 o                         
   9   1   7         52.34         45.47        11.26 o                         
  10   1   7       1250.86       1369.21        34.74 o                         
  11   1   7         77.62         99.70        15.01 o                         
 -17   2   7         66.04         77.08        13.41 o                         
 -16   2   7        527.52        542.26        20.73 o                         
 -15   2   7        102.68        124.86        10.46 o                         
 -14   2   7        746.25        689.39        15.47 o                         
 -13   2   7          0.03         -2.18         4.36 o                         
 -12   2   7       2068.50       2027.98        21.32 o                         
 -11   2   7         90.50        104.65         5.31 o                         
 -10   2   7       2304.42       2279.48        20.27 o                         
  -9   2   7         98.93         70.50         3.87 o                         
  -8   2   7        471.38        570.21         8.80 o                         
  -7   2   7       3726.61       3738.18        28.06 o                         
  -6   2   7       6883.89       6326.29        39.87 o                         
  -5   2   7        714.85        589.43         7.12 o                         
  -4   2   7       3538.19       3542.75        22.84 o                         
  -3   2   7       2127.57       2237.84        17.52 o                         
  -2   2   7       3987.82       3931.75        23.94 o                         
  -1   2   7       6881.01       6820.58        39.01 o                         
   0   2   7       1376.10       1512.24        11.22 o                         
   1   2   7       3566.96       3783.57        24.14 o                         
   2   2   7       2616.01       2453.08        18.26 o                         
   3   2   7        528.00        576.81         8.01 o                         
   4   2   7        794.34        685.99        10.60 o                         
   5   2   7       2498.10       2381.98        24.02 o                         
   6   2   7       2206.44       2171.19        24.07 o                         
   7   2   7       1804.23       1862.65        23.87 o                         
   8   2   7        298.27        273.05        16.95 o                         
   9   2   7       1149.40       1284.67        32.33 o                         
  10   2   7         25.09         21.84        13.59 o                         
 -17   3   7        163.03        182.90        14.72 o                         
 -16   3   7          4.93         -2.76         8.50 o                         
 -15   3   7        117.23        129.14        10.63 o                         
 -14   3   7         17.59          9.49         6.23 o                         
 -13   3   7        456.29        462.43        11.82 o                         
 -12   3   7         19.79          6.03         6.19 o                         
 -11   3   7        127.06        159.88         6.23 o                         
 -10   3   7          3.09         -0.10         3.13 o                         
  -9   3   7        265.76        258.30         6.45 o                         
  -8   3   7        420.54        340.01         5.49 o                         
  -7   3   7        251.68        289.15         5.60 o                         
  -6   3   7        720.79        779.78         7.64 o                         
  -5   3   7       2129.28       2210.70        15.68 o                         
  -4   3   7         19.44          1.95         1.66 o                         
  -3   3   7        884.93        901.07         8.26 o                         
  -2   3   7        144.75        151.74         3.67 o                         
  -1   3   7       1337.32       1406.10        11.14 o                         
   0   3   7        118.17        133.82         3.51 o                         
   1   3   7        608.67        696.86         7.70 o                         
   2   3   7        151.71        158.93         5.00 o                         
   3   3   7          1.14          7.95         2.98 o                         
   4   3   7        648.11        591.41         9.74 o                         
   5   3   7          0.08         -3.50         3.66 o                         
   6   3   7        280.87        270.48         9.41 o                         
   7   3   7         52.81         40.07         5.85 o                         
   8   3   7        240.08        242.41        13.99 o                         
   9   3   7         27.69         35.34        10.27 o                         
  10   3   7         40.95         36.98        13.30 o                         
 -17   4   7          2.76        -14.47        12.71 o                         
 -16   4   7       1251.32       1300.46        29.94 o                         
 -15   4   7         31.27         30.95         8.82 o                         
 -14   4   7       1817.81       1725.01        26.80 o                         
 -13   4   7         16.43         12.66         5.29 o                         
 -12   4   7       3422.90       3430.21        35.91 o                         
 -11   4   7        183.11        144.90         6.35 o                         
 -10   4   7       1886.76       1937.07        20.09 o                         
  -9   4   7        451.30        439.15         8.18 o                         
  -8   4   7        544.18        516.26         7.86 o                         
  -7   4   7        598.25        500.31         8.82 o                         
  -6   4   7       2877.28       2821.77        22.46 o                         
  -5   4   7         65.72        158.75         5.19 o                         
  -4   4   7       4869.41       5011.32        32.54 o                         
  -3   4   7       1694.89       1589.47        12.21 o                         
  -2   4   7       3921.09       4105.09        25.75 o                         
  -1   4   7       3829.89       3403.62        22.57 o                         
   0   4   7       3729.58       4120.58        27.79 o                         
   1   4   7       5304.80       4993.13        31.94 o                         
   2   4   7       3184.76       3085.58        22.13 o                         
   3   4   7       1406.04       1372.05        14.21 o                         
   4   4   7        599.98        521.32         9.80 o                         
   5   4   7       3529.88       3314.66        29.81 o                         
   6   4   7        356.99        410.55        11.07 o                         
   7   4   7       1652.23       1668.21        22.62 o                         
   8   4   7        185.47        171.23        11.32 o                         
   9   4   7       1090.99       1020.04        33.45 o                         
  10   4   7         53.05         57.41        13.02 o                         
 -17   5   7        558.02        648.36        23.65 o                         
 -16   5   7         95.18         79.74        11.24 o                         
 -15   5   7        381.98        366.15        18.10 o                         
 -14   5   7         55.98         56.49         6.98 o                         
 -13   5   7        210.32        220.41        10.69 o                         
 -12   5   7        175.38        156.81         8.26 o                         
 -11   5   7        901.81        972.53        21.46 o                         
 -10   5   7        472.29        403.94         9.04 o                         
  -9   5   7        395.63        416.48         8.39 o                         
  -8   5   7       1759.21       1700.13        16.33 o                         
  -7   5   7          8.19          7.74         2.38 o                         
  -6   5   7       2283.27       2048.92        18.79 o                         
  -5   5   7       2808.82       2816.40        19.25 o                         
  -4   5   7        747.55        791.09         8.54 o                         
  -3   5   7       5177.54       5528.60        33.35 o                         
  -2   5   7       2075.25       1763.64        13.81 o                         
  -1   5   7       2843.53       3145.79        21.20 o                         
   0   5   7       1917.36       1665.07        14.89 o                         
   1   5   7       1470.75       1476.49        13.48 o                         
   2   5   7        896.01        786.85        11.48 o                         
   3   5   7       2525.12       2355.24        19.64 o                         
   4   5   7        873.60        915.20        19.02 o                         
   5   5   7        363.71        365.47         9.56 o                         
   6   5   7        405.93        423.17        11.22 o                         
   7   5   7        190.94        204.84         9.65 o                         
   8   5   7        223.39        244.28        12.97 o                         
   9   5   7         12.16         10.44         8.63 o                         
  10   5   7        791.68        792.13        27.37 o                         
 -17   6   7         24.11         22.10        10.83 o                         
 -16   6   7        278.40        287.66        16.87 o                         
 -15   6   7          1.81        -14.36         7.68 o                         
 -14   6   7        113.22        117.48        10.03 o                         
 -13   6   7        292.43        326.09        21.21 o                         
 -12   6   7        978.94        901.51        17.95 o                         
 -11   6   7        340.38        337.82         9.20 o                         
 -10   6   7       1820.43       1729.97        19.76 o                         
  -9   6   7        441.35        461.35         8.83 o                         
  -8   6   7        815.19        767.00        11.73 o                         
  -7   6   7         25.26         23.33         3.34 o                         
  -6   6   7          0.77          8.78         2.44 o                         
  -5   6   7        521.90        550.98         7.58 o                         
  -4   6   7        272.57        250.82         5.04 o                         
  -3   6   7          4.98          4.89         1.79 o                         
  -2   6   7       1016.93        973.44         9.20 o                         
  -1   6   7         27.54         48.98         2.81 o                         
   0   6   7         32.45         35.33         2.74 o                         
   1   6   7        695.17        565.51         8.10 o                         
   2   6   7         27.23         30.32         4.01 o                         
   3   6   7       1040.34        954.73        12.11 o                         
   4   6   7        629.72        627.60        10.95 o                         
   5   6   7         12.55         16.33         4.31 o                         
   6   6   7        304.16        337.95        10.07 o                         
   7   6   7        155.97        188.50        10.99 o                         
   8   6   7        101.79        144.12        11.13 o                         
   9   6   7        258.89        214.51        13.20 o                         
  10   6   7        274.03        345.04        20.30 o                         
 -16   7   7         17.89         16.61        10.29 o                         
 -15   7   7       1008.21       1003.85        26.12 o                         
 -14   7   7         16.21          1.72         6.79 o                         
 -13   7   7       1257.55       1121.38        21.17 o                         
 -12   7   7         33.66         24.04         6.01 o                         
 -11   7   7       2017.79       2021.69        26.35 o                         
 -10   7   7        163.41        152.85         8.67 o                         
  -9   7   7       3446.31       3496.47        30.53 o                         
  -8   7   7       1987.73       2046.37        21.63 o                         
  -7   7   7       3069.97       2940.04        27.67 o                         
  -6   7   7        527.28        524.06         9.06 o                         
  -5   7   7       5596.69       5489.34        36.73 o                         
  -4   7   7        540.84        601.11         8.44 o                         
  -3   7   7       2535.50       2489.98        20.26 o                         
  -2   7   7       2368.25       2253.73        17.41 o                         
  -1   7   7       2479.81       2551.48        18.62 o                         
   0   7   7       1872.09       1740.77        14.47 o                         
   1   7   7       1438.60       1434.46        13.75 o                         
   2   7   7        517.45        504.97         8.90 o                         
   3   7   7        459.93        438.03        12.31 o                         
   4   7   7       3219.08       3247.92        26.98 o                         
   5   7   7        136.76        135.03         6.60 o                         
   6   7   7       3310.42       3384.11        31.72 o                         
   7   7   7        300.03        329.82        13.43 o                         
   8   7   7       1273.36       1273.03        25.78 o                         
   9   7   7         60.57         38.87         9.08 o                         
  10   7   7       1169.22       1186.70        32.81 o                         
 -16   8   7        193.09        135.84        13.75 o                         
 -15   8   7          5.82          0.39         8.52 o                         
 -14   8   7        869.92        785.50        24.44 o                         
 -13   8   7         86.05         58.96        10.11 o                         
 -12   8   7       1246.28       1238.33        20.63 o                         
 -11   8   7          0.02          9.54         5.06 o                         
 -10   8   7       3483.53       3389.21        37.51 o                         
  -9   8   7         38.85         36.08         5.14 o                         
  -8   8   7       1446.18       1371.09        22.91 o                         
  -7   8   7        442.56        363.29         8.35 o                         
  -6   8   7       1878.77       2022.28        20.17 o                         
  -5   8   7          3.03          3.12         2.36 o                         
  -4   8   7       1273.38       1227.46        12.32 o                         
  -3   8   7        210.12        191.49         5.90 o                         
  -2   8   7         31.26         28.72         2.85 o                         
  -1   8   7        516.07        398.89         6.87 o                         
   0   8   7          5.73         22.79         3.20 o                         
   1   8   7        400.49        414.42         7.66 o                         
   2   8   7        405.51        439.17         8.63 o                         
   3   8   7        771.96        767.49        11.35 o                         
   4   8   7        290.45        306.32         8.44 o                         
   5   8   7       1220.42       1165.82        15.59 o                         
   6   8   7        270.29        260.18         9.45 o                         
   7   8   7        373.16        364.49        14.12 o                         
   8   8   7        107.03         99.10        10.23 o                         
   9   8   7        317.29        380.93        18.60 o                         
 -16   9   7          4.72        -10.18         9.09 o                         
 -15   9   7        464.62        517.30        39.19 o                         
 -14   9   7         24.25         16.99         9.00 o                         
 -13   9   7         55.41         43.86         9.11 o                         
 -12   9   7         16.06          9.14         5.53 o                         
 -11   9   7        219.88        225.34        10.30 o                         
 -10   9   7        180.60        174.23         8.19 o                         
  -9   9   7        490.56        470.33        11.75 o                         
  -8   9   7        156.68        150.19         7.61 o                         
  -7   9   7        571.06        544.34        10.25 o                         
  -6   9   7        131.05        120.57         5.68 o                         
  -5   9   7        350.47        407.30         7.26 o                         
  -4   9   7        291.29        355.72         7.03 o                         
  -3   9   7       3200.61       3060.76        23.80 o                         
  -2   9   7        640.14        621.50         8.80 o                         
  -1   9   7       2091.65       1880.61        16.35 o                         
   0   9   7        766.71        750.46        11.90 o                         
   1   9   7       1110.08        965.84        12.16 o                         
   2   9   7        793.93        809.38        13.21 o                         
   3   9   7        463.64        395.41         9.59 o                         
   4   9   7        956.70        893.67        16.93 o                         
   5   9   7        498.02        450.99        10.32 o                         
   6   9   7        523.14        507.89        13.72 o                         
   7   9   7         11.22         -2.95         6.07 o                         
   8   9   7        384.13        308.59        15.75 o                         
   9   9   7         14.03         31.12        10.47 o                         
 -15  10   7          2.11         -3.48         8.93 o                         
 -14  10   7       1641.66       1765.94        42.92 o                         
 -13  10   7        145.95        158.72        11.04 o                         
 -12  10   7       1487.71       1523.14        25.06 o                         
 -11  10   7         63.70         81.98         7.58 o                         
 -10  10   7       4118.23       4030.19        47.02 o                         
  -9  10   7        455.87        438.06        12.05 o                         
  -8  10   7       2497.96       2378.48        27.25 o                         
  -7  10   7         44.54         34.01         5.60 o                         
  -6  10   7        505.57        548.34        11.37 o                         
  -5  10   7         55.72         63.30         4.11 o                         
  -4  10   7       2311.22       2360.92        20.13 o                         
  -3  10   7         39.47         26.02         3.44 o                         
  -2  10   7       3455.76       3195.63        28.69 o                         
  -1  10   7       1728.81       1712.51        17.99 o                         
   0  10   7       1622.99       1617.91        16.33 o                         
   1  10   7       2044.57       1999.51        19.03 o                         
   2  10   7        658.56        718.01        11.88 o                         
   3  10   7       3139.31       3010.88        27.32 o                         
   4  10   7        764.08        748.89        14.36 o                         
   5  10   7       1531.61       1581.90        19.32 o                         
   6  10   7        216.65        184.59        10.89 o                         
   7  10   7       1714.31       1660.93        27.65 o                         
   8  10   7        107.81        124.81        12.60 o                         
   9  10   7       1124.75       1209.15        31.24 o                         
 -15  11   7         39.32         33.21        10.95 o                         
 -14  11   7          0.09         -1.72         9.11 o                         
 -13  11   7        302.65        283.57        13.81 o                         
 -12  11   7         18.02         36.62         8.78 o                         
 -11  11   7        263.30        265.03        11.72 o                         
 -10  11   7          0.04          3.52         5.75 o                         
  -9  11   7         64.50         52.28         7.24 o                         
  -8  11   7        232.73        202.61         8.42 o                         
  -7  11   7        126.93        184.74         8.05 o                         
  -6  11   7         13.20          5.31         3.95 o                         
  -5  11   7        790.73        758.28        11.64 o                         
  -4  11   7        291.94        305.46         7.39 o                         
  -3  11   7       1457.09       1451.64        15.14 o                         
  -2  11   7         14.15         11.31         3.68 o                         
  -1  11   7       1558.87       1624.44        15.91 o                         
   0  11   7        359.60        338.27         7.90 o                         
   1  11   7        652.42        647.37        10.41 o                         
   2  11   7        101.16         97.81         5.88 o                         
   3  11   7         30.36         33.23         5.03 o                         
   4  11   7         50.22         42.29         5.33 o                         
   5  11   7         14.29          9.32         5.32 o                         
   6  11   7        604.85        659.88        17.99 o                         
   7  11   7         13.93         12.07         7.76 o                         
   8  11   7         72.53         32.78        16.80 o                         
 -15  12   7          0.66        -10.15        12.09 o                         
 -14  12   7        734.95        779.30        25.18 o                         
 -13  12   7          0.18        -14.55         8.49 o                         
 -12  12   7       1063.28       1166.49        24.36 o                         
 -11  12   7         19.86          1.68        10.69 o                         
 -10  12   7        581.92        595.21        14.78 o                         
  -9  12   7         83.03         89.10         6.91 o                         
  -8  12   7       1816.64       1865.64        22.03 o                         
  -7  12   7         84.87         88.54         6.16 o                         
  -6  12   7        949.03        906.57        15.24 o                         
  -5  12   7        372.51        356.99         9.07 o                         
  -4  12   7       1697.25       1645.61        21.95 o                         
  -3  12   7        807.20        823.76        11.55 o                         
  -2  12   7        448.41        445.65         9.97 o                         
  -1  12   7        965.60       1055.97        12.82 o                         
   0  12   7        748.08        729.78        10.96 o                         
   1  12   7        176.61        208.82         7.36 o                         
   2  12   7        371.12        381.11         9.96 o                         
   3  12   7        556.41        517.68        11.40 o                         
   4  12   7        631.13        585.17        13.17 o                         
   5  12   7        457.46        456.08        17.41 o                         
   6  12   7         61.91         41.03         8.14 o                         
   7  12   7        784.75        851.37        29.54 o                         
   8  12   7        205.09        225.25        15.93 o                         
 -14  13   7         49.40         44.82        11.06 o                         
 -13  13   7        842.05        812.50        22.02 o                         
 -12  13   7         31.62         52.89         9.37 o                         
 -11  13   7       1961.14       1991.19        29.63 o                         
 -10  13   7         65.31         77.93         8.36 o                         
  -9  13   7        846.31        831.59        16.03 o                         
  -8  13   7        449.40        448.35        11.53 o                         
  -7  13   7       1393.81       1424.21        18.99 o                         
  -6  13   7        440.06        376.90        10.54 o                         
  -5  13   7       1678.99       1666.07        18.93 o                         
  -4  13   7        999.40        995.57        13.69 o                         
  -3  13   7       3645.02       3561.86        30.07 o                         
  -2  13   7       1642.04       1624.68        18.18 o                         
  -1  13   7       1930.34       1998.33        20.69 o                         
   0  13   7       1456.68       1484.94        16.29 o                         
   1  13   7       1206.07       1102.28        16.34 o                         
   2  13   7        666.46        697.18        12.71 o                         
   3  13   7        438.54        396.05        11.25 o                         
   4  13   7        961.02       1007.35        18.35 o                         
   5  13   7        479.07        409.59        15.78 o                         
   6  13   7        944.79        986.62        23.29 o                         
   7  13   7        129.22        157.82        12.46 o                         
 -13  14   7         44.78         47.50         9.95 o                         
 -12  14   7         22.40          1.39         7.98 o                         
 -11  14   7          2.36          6.23         7.18 o                         
 -10  14   7         62.16         61.54         9.12 o                         
  -9  14   7         36.96         28.21         6.66 o                         
  -8  14   7         18.13         11.71         5.08 o                         
  -7  14   7        141.49        126.95         7.42 o                         
  -6  14   7         54.85         50.48         6.11 o                         
  -5  14   7         43.38         37.13         5.09 o                         
  -4  14   7         45.04         44.24         5.42 o                         
  -3  14   7          3.00         -1.07         4.16 o                         
  -2  14   7          0.18         -0.35         3.99 o                         
  -1  14   7        151.92        108.22         6.24 o                         
   0  14   7         68.78         57.29         5.39 o                         
   1  14   7         31.75         27.06         4.97 o                         
   2  14   7          3.69         -8.23         4.43 o                         
   3  14   7         25.49         14.94         6.15 o                         
   4  14   7         32.47         30.93         6.95 o                         
   5  14   7          0.26         -9.60         6.53 o                         
   6  14   7         16.74         27.71         8.29 o                         
   7  14   7         22.46         14.82         8.95 o                         
 -13  15   7        655.30        744.15        22.33 o                         
 -12  15   7         78.57         49.95         9.37 o                         
 -11  15   7        778.66        912.12        21.39 o                         
 -10  15   7        246.29        252.09        20.24 o                         
  -9  15   7       1055.41       1068.53        28.18 o                         
  -8  15   7        130.29        114.21         7.92 o                         
  -7  15   7       1159.26       1176.18        18.76 o                         
  -6  15   7          4.55         -8.35         4.65 o                         
  -5  15   7        500.18        473.73        12.16 o                         
  -4  15   7        518.01        495.80        12.82 o                         
  -3  15   7        944.46        908.33        14.70 o                         
  -2  15   7        261.83        249.90         8.42 o                         
  -1  15   7        363.55        350.32        10.24 o                         
   0  15   7        477.51        450.87        11.75 o                         
   1  15   7        307.03        285.06        10.37 o                         
   2  15   7        845.55        854.82        16.33 o                         
   3  15   7        410.08        436.00        13.92 o                         
   4  15   7        747.29        835.18        18.40 o                         
   5  15   7        275.17        225.02        12.13 o                         
   6  15   7        501.18        501.38        25.52 o                         
 -12  16   7        727.32        790.05        21.25 o                         
 -11  16   7         48.28         63.28         9.38 o                         
 -10  16   7        709.68        732.77        18.40 o                         
  -9  16   7        143.72        173.25        10.58 o                         
  -8  16   7       1034.57       1057.87        19.06 o                         
  -7  16   7         37.15         58.81         6.18 o                         
  -6  16   7        677.79        616.60        13.95 o                         
  -5  16   7        621.90        665.75        18.91 o                         
  -4  16   7        967.64       1011.37        17.77 o                         
  -3  16   7        613.92        638.96        13.66 o                         
  -2  16   7        359.93        367.22        11.35 o                         
  -1  16   7        849.62        913.04        16.28 o                         
   0  16   7        479.46        478.89        14.86 o                         
   1  16   7        526.14        541.71        15.77 o                         
   2  16   7        338.17        341.56        12.78 o                         
   3  16   7       1102.11       1142.92        25.30 o                         
   4  16   7        819.67        849.08        20.26 o                         
   5  16   7        681.66        768.06        21.47 o                         
 -11  17   7          0.07         -6.47         7.73 o                         
 -10  17   7          5.17         -4.10         7.26 o                         
  -9  17   7         24.07          2.83         6.90 o                         
  -8  17   7          7.41         -1.26         6.99 o                         
  -7  17   7          1.04          3.40         6.01 o                         
  -6  17   7         58.89         76.64         7.67 o                         
  -5  17   7          8.13          2.43         5.45 o                         
  -4  17   7         12.30         19.56         6.15 o                         
  -3  17   7         34.22         39.00         6.67 o                         
  -2  17   7         15.82         12.00         5.88 o                         
  -1  17   7         46.58         52.67         7.58 o                         
   0  17   7          0.26         10.74         6.63 o                         
   1  17   7          6.41         -1.31         7.10 o                         
   2  17   7        181.28        147.61        11.29 o                         
   3  17   7         33.52         41.47         8.39 o                         
   4  17   7          2.23         -6.46         8.53 o                         
 -10  18   7        291.06        307.02        14.14 o                         
  -9  18   7        126.98        132.35        10.31 o                         
  -8  18   7        707.39        800.48        19.42 o                         
  -7  18   7        102.13        124.44         9.80 o                         
  -6  18   7       1100.57       1176.91        21.72 o                         
  -5  18   7        306.61        302.53        12.11 o                         
  -4  18   7        614.91        672.48        15.26 o                         
  -3  18   7        424.21        436.96        14.82 o                         
  -2  18   7        451.63        488.98        16.71 o                         
  -1  18   7        799.02        888.00        22.67 o                         
   0  18   7        722.65        686.57        20.85 o                         
   1  18   7        441.72        439.80        16.77 o                         
   2  18   7        283.23        264.71        15.33 o                         
   3  18   7        466.35        475.69        18.00 o                         
  -8  19   7        109.40        131.62        12.59 o                         
  -7  19   7        311.11        290.46        13.65 o                         
  -6  19   7         92.69        105.64        10.41 o                         
  -5  19   7        516.68        536.47        16.76 o                         
  -4  19   7        208.30        192.70        11.36 o                         
  -3  19   7        873.48        964.49        22.10 o                         
  -2  19   7        135.52        146.53        11.52 o                         
  -1  19   7        339.89        316.92        14.54 o                         
   0  19   7        265.20        261.64        14.91 o                         
   1  19   7        177.24        201.88        13.98 o                         
  -6  20   7         61.92         59.54        10.89 o                         
  -5  20   7        149.13        168.83        12.50 o                         
  -4  20   7         23.68         23.30         7.63 o                         
  -3  20   7        109.97         97.89        10.71 o                         
  -2  20   7         56.66         48.52        10.06 o                         
  -1  20   7          2.27         -2.85         7.85 o                         
 -17   0   8       1070.00       1112.95        36.53 o                         
 -16   0   8        965.34        892.76        28.41 o                         
 -15   0   8        630.53        729.66        24.21 o                         
 -14   0   8       1018.71       1009.60        23.01 o                         
 -13   0   8       1353.35       1352.28        23.01 o                         
 -12   0   8       1349.44       1327.36        20.10 o                         
 -11   0   8       3721.01       3431.52        36.72 o                         
 -10   0   8       3358.33       3280.47        37.35 o                         
  -9   0   8          0.59          1.03         3.46 o                         
  -8   0   8       5789.58       5479.68        54.20 o                         
  -7   0   8        911.04        881.51        11.92 o                         
  -6   0   8       6150.39       5933.61        60.75 o                         
  -5   0   8       1036.72       1039.73        14.39 o                         
  -4   0   8       1982.47       1831.17        16.93 o                         
  -3   0   8       1090.89       1065.24        11.75 o                         
  -2   0   8       2365.07       1964.01        20.97 o                         
  -1   0   8        105.18        131.88         5.79 o                         
   0   0   8       2199.71       2015.62        23.05 o                         
   1   0   8        598.54        652.17        12.15 o                         
   2   0   8       1587.19       1579.28        22.17 o                         
   3   0   8        309.22        290.50         9.84 o                         
   4   0   8       3812.33       3641.47        42.55 o                         
   5   0   8         20.10         16.72         7.20 o                         
   6   0   8       2866.80       2820.28        41.28 o                         
   7   0   8        496.24        400.35        22.77 o                         
   8   0   8        957.96       1086.28        42.58 o                         
   9   0   8        893.70        995.37        58.27 o                         
  10   0   8       1098.98       1149.93        47.21 o                         
 -17   1   8          0.88          0.18         8.17 o                         
 -16   1   8         94.53        126.84        10.08 o                         
 -15   1   8        273.12        287.81        10.60 o                         
 -14   1   8         25.88         13.52         5.97 o                         
 -13   1   8        449.00        447.38        10.64 o                         
 -12   1   8        721.92        738.26        12.10 o                         
 -11   1   8       2118.59       2021.53        18.57 o                         
 -10   1   8        485.82        430.22         8.11 o                         
  -9   1   8        762.20        762.32        10.27 o                         
  -8   1   8         21.81         24.71         2.86 o                         
  -7   1   8       1540.05       1705.83        13.36 o                         
  -6   1   8         46.41         36.24         2.28 o                         
  -5   1   8        242.76        238.33         4.78 o                         
  -4   1   8         15.65         14.20         1.63 o                         
  -3   1   8       1044.63       1068.07         9.04 o                         
  -2   1   8        347.47        359.59         5.36 o                         
  -1   1   8       1228.09       1179.87        10.50 o                         
   0   1   8        162.66        191.53         4.95 o                         
   1   1   8        359.80        428.25         7.14 o                         
   2   1   8         69.56         77.39         4.13 o                         
   3   1   8        439.93        480.78         8.88 o                         
   4   1   8        207.98        218.24         7.73 o                         
   5   1   8       2908.25       2849.01        27.25 o                         
   6   1   8          5.54          7.82         5.28 o                         
   7   1   8        602.12        612.73        19.34 o                         
   8   1   8         16.73          2.53        10.83 o                         
   9   1   8        156.66        179.05        15.93 o                         
  10   1   8         58.52         73.26        13.55 o                         
 -17   2   8        379.35        398.06        17.67 o                         
 -16   2   8        568.53        664.26        18.39 o                         
 -15   2   8        194.12        201.21         9.84 o                         
 -14   2   8        189.64        197.51         9.46 o                         
 -13   2   8        178.37        178.16         7.38 o                         
 -12   2   8        585.03        636.05        13.30 o                         
 -11   2   8        412.35        427.78         8.81 o                         
 -10   2   8        481.35        497.43         8.64 o                         
  -9   2   8        345.41        329.25         7.07 o                         
  -8   2   8       1016.49        974.12        11.41 o                         
  -7   2   8       1446.48       1239.58        12.56 o                         
  -6   2   8       2095.64       1993.21        15.48 o                         
  -5   2   8        174.38        198.40         4.41 o                         
  -4   2   8       3829.10       3606.66        23.70 o                         
  -3   2   8        150.62        148.56         3.93 o                         
  -2   2   8       1050.99       1049.49         9.75 o                         
  -1   2   8         66.98         80.76         3.51 o                         
   0   2   8       1472.89       1355.71        12.60 o                         
   1   2   8         56.34        106.83         4.50 o                         
   2   2   8       1543.72       1519.90        15.16 o                         
   3   2   8         75.92         65.25         4.66 o                         
   4   2   8       1204.36       1069.40        14.11 o                         
   5   2   8         91.92         67.63         5.79 o                         
   6   2   8        502.40        480.12        12.10 o                         
   7   2   8        190.68        178.69        10.88 o                         
   8   2   8        234.42        254.25        17.20 o                         
   9   2   8        332.42        365.38        20.71 o                         
  10   2   8        317.46        367.78        21.91 o                         
 -17   3   8        157.62        181.02        13.54 o                         
 -16   3   8        453.63        442.97        17.58 o                         
 -15   3   8       1187.70       1227.46        23.04 o                         
 -14   3   8        465.02        424.22        11.88 o                         
 -13   3   8       1780.16       1728.78        21.52 o                         
 -12   3   8       1581.96       1591.92        17.42 o                         
 -11   3   8       3275.12       3214.87        31.85 o                         
 -10   3   8       1965.11       1959.41        19.29 o                         
  -9   3   8       1711.66       1724.69        17.13 o                         
  -8   3   8          3.01         10.66         2.35 o                         
  -7   3   8       4276.95       4277.63        30.18 o                         
  -6   3   8        782.61        848.33         9.22 o                         
  -5   3   8       5027.07       4780.01        36.94 o                         
  -4   3   8        370.86        411.14         5.47 o                         
  -3   3   8       5808.94       5445.27        34.49 o                         
  -2   3   8         58.86         42.57         2.78 o                         
  -1   3   8       4298.69       4386.43        29.48 o                         
   0   3   8        100.05        100.65         4.01 o                         
   1   3   8       3452.05       3614.60        26.08 o                         
   2   3   8         62.87         39.85         3.79 o                         
   3   3   8       2905.89       3015.09        25.92 o                         
   4   3   8        325.20        362.74         9.19 o                         
   5   3   8       3488.26       3537.03        33.71 o                         
   6   3   8        289.18        260.87        11.42 o                         
   7   3   8       1570.93       1618.12        31.65 o                         
   8   3   8        193.50        141.92        14.14 o                         
   9   3   8        652.86        698.13        25.91 o                         
 -17   4   8         65.13         74.26        10.49 o                         
 -16   4   8          3.07         -5.11         7.35 o                         
 -15   4   8         74.76         68.45         8.29 o                         
 -14   4   8          4.34          6.10         5.39 o                         
 -13   4   8          0.20          8.37         4.47 o                         
 -12   4   8          6.11          0.06         4.21 o                         
 -11   4   8         90.16         82.42         5.44 o                         
 -10   4   8        196.18        169.90         6.21 o                         
  -9   4   8          0.45         -3.60         2.32 o                         
  -8   4   8        200.21        232.18         5.87 o                         
  -7   4   8       1320.16       1329.51        12.59 o                         
  -6   4   8        361.52        377.67         6.66 o                         
  -5   4   8        229.86        251.62         6.46 o                         
  -4   4   8       1360.40       1238.39        11.07 o                         
  -3   4   8         84.13        110.00         3.76 o                         
  -2   4   8       1489.89       1297.86        11.83 o                         
  -1   4   8         42.01         74.95         3.55 o                         
   0   4   8        411.59        361.92         6.66 o                         
   1   4   8         50.57         23.65         3.12 o                         
   2   4   8       1051.37        959.70        11.90 o                         
   3   4   8         43.97         42.30         4.45 o                         
   4   4   8       1323.39       1389.10        17.11 o                         
   5   4   8         15.56          8.21         4.81 o                         
   6   4   8        226.24        233.06         9.44 o                         
   7   4   8         67.68         77.34         8.42 o                         
   8   4   8         82.15         82.52        12.47 o                         
   9   4   8         77.21         94.99        17.72 o                         
 -17   5   8        245.92        238.72        14.76 o                         
 -16   5   8        341.45        314.41        17.07 o                         
 -15   5   8        491.67        496.69        17.45 o                         
 -14   5   8        524.74        520.60        14.58 o                         
 -13   5   8       1266.35       1255.45        21.83 o                         
 -12   5   8         96.44        105.39         7.32 o                         
 -11   5   8       1718.66       1615.96        20.15 o                         
 -10   5   8        104.18        133.15         5.56 o                         
  -9   5   8       3230.47       3121.51        32.28 o                         
  -8   5   8          4.51         -1.98         2.77 o                         
  -7   5   8        730.08        684.83        10.74 o                         
  -6   5   8         40.52         81.66         4.54 o                         
  -5   5   8       2445.03       2333.24        19.81 o                         
  -4   5   8         87.84         97.09         3.77 o                         
  -3   5   8       2566.56       2335.03        18.24 o                         
  -2   5   8        270.52        265.44         5.74 o                         
  -1   5   8       3415.18       3059.96        22.42 o                         
   0   5   8        472.90        444.38         7.75 o                         
   1   5   8        708.24        683.89         9.73 o                         
   2   5   8        306.81        300.26         9.30 o                         
   3   5   8       1921.32       1831.35        18.92 o                         
   4   5   8        357.31        374.49        10.45 o                         
   5   5   8       1487.13       1417.94        18.23 o                         
   6   5   8         38.24         24.42         5.85 o                         
   7   5   8       1140.31       1195.53        22.67 o                         
   8   5   8         54.36         36.59         8.58 o                         
   9   5   8        836.37        818.68        28.02 o                         
 -17   6   8        673.11        711.35        24.64 o                         
 -16   6   8        255.29        251.83        16.24 o                         
 -15   6   8        624.52        617.63        19.36 o                         
 -14   6   8       1269.52       1255.16        24.68 o                         
 -13   6   8        523.16        477.76        15.64 o                         
 -12   6   8       1482.16       1386.33        23.67 o                         
 -11   6   8        369.96        376.05        10.40 o                         
 -10   6   8       1521.12       1406.02        16.69 o                         
  -9   6   8         97.17        113.41         5.77 o                         
  -8   6   8       6017.78       5880.67        46.00 o                         
  -7   6   8         18.40         20.05         3.71 o                         
  -6   6   8       3303.59       3410.38        28.58 o                         
  -5   6   8        642.38        682.87         9.80 o                         
  -4   6   8       3992.23       3760.24        29.29 o                         
  -3   6   8        183.85        122.78         4.18 o                         
  -2   6   8       5642.02       5275.74        35.96 o                         
  -1   6   8         80.00         72.58         3.74 o                         
   0   6   8       4001.20       3871.09        28.76 o                         
   1   6   8        279.42        221.01         6.41 o                         
   2   6   8       2649.64       2617.64        23.57 o                         
   3   6   8         75.87        101.37         5.73 o                         
   4   6   8       2770.51       2587.48        27.41 o                         
   5   6   8        175.40        169.92         7.76 o                         
   6   6   8       1301.18       1308.41        23.05 o                         
   7   6   8         81.20         72.89         8.71 o                         
   8   6   8        322.71        341.61        15.72 o                         
   9   6   8        304.95        363.16        32.37 o                         
 -16   7   8          6.67         19.62         9.76 o                         
 -15   7   8         15.19          2.09         8.51 o                         
 -14   7   8         16.45          5.50         7.92 o                         
 -13   7   8        321.36        355.40        16.24 o                         
 -12   7   8         94.47        111.20         9.11 o                         
 -11   7   8          5.72          2.17         4.28 o                         
 -10   7   8        398.60        372.86         9.81 o                         
  -9   7   8         42.08         43.97         5.09 o                         
  -8   7   8          8.24          3.95         3.63 o                         
  -7   7   8       1078.96       1069.72        16.07 o                         
  -6   7   8       1067.42       1173.77        14.59 o                         
  -5   7   8          1.50          5.81         2.90 o                         
  -4   7   8         28.56         29.94         3.87 o                         
  -3   7   8         11.78         24.36         2.80 o                         
  -2   7   8         12.57         14.89         2.87 o                         
  -1   7   8        114.93        102.69         4.72 o                         
   0   7   8         23.40          9.32         3.18 o                         
   1   7   8          8.11         10.35         3.58 o                         
   2   7   8        691.33        704.01        11.43 o                         
   3   7   8         20.42         22.78         4.29 o                         
   4   7   8        269.43        283.35         9.25 o                         
   5   7   8         41.58         25.03         5.20 o                         
   6   7   8          6.36         10.44         6.34 o                         
   7   7   8         39.36         40.84         8.10 o                         
   8   7   8         17.65         27.96         9.52 o                         
   9   7   8          2.70          6.07         8.64 o                         
 -16   8   8        391.50        412.76        18.91 o                         
 -15   8   8        395.58        393.73        18.83 o                         
 -14   8   8        962.29        979.75        25.31 o                         
 -13   8   8        213.03        184.14        11.89 o                         
 -12   8   8        816.30        738.10        18.93 o                         
 -11   8   8        333.73        365.23        11.90 o                         
 -10   8   8       1462.37       1425.21        19.99 o                         
  -9   8   8        135.95        142.52         7.34 o                         
  -8   8   8       3334.49       3415.19        32.49 o                         
  -7   8   8        153.25        154.76         6.35 o                         
  -6   8   8       2373.36       2543.02        22.84 o                         
  -5   8   8        983.10       1009.20        12.09 o                         
  -4   8   8       3144.71       3114.86        26.15 o                         
  -3   8   8          5.56         13.42         2.85 o                         
  -2   8   8       3405.31       3338.84        25.55 o                         
  -1   8   8       1367.91       1369.57        14.82 o                         
   0   8   8       3100.29       2967.89        26.65 o                         
   1   8   8         67.12         62.27         5.03 o                         
   2   8   8       2607.25       2728.81        26.09 o                         
   3   8   8         30.95         21.97         5.77 o                         
   4   8   8        956.14        903.66        13.90 o                         
   5   8   8        181.07        191.08         8.87 o                         
   6   8   8       1160.20       1093.25        19.20 o                         
   7   8   8        308.75        318.96        16.00 o                         
   8   8   8        722.61        842.47        22.72 o                         
 -16   9   8        303.84        291.29        17.74 o                         
 -15   9   8        445.62        436.97        20.04 o                         
 -14   9   8        224.23        190.98        14.18 o                         
 -13   9   8       1046.63        979.26        33.27 o                         
 -12   9   8        109.91        113.13         8.35 o                         
 -11   9   8       1713.04       1705.93        24.87 o                         
 -10   9   8        855.48        812.99        15.37 o                         
  -9   9   8       2569.72       2328.59        27.20 o                         
  -8   9   8        717.38        696.76        13.70 o                         
  -7   9   8       1547.81       1535.76        18.12 o                         
  -6   9   8        644.76        663.86        11.54 o                         
  -5   9   8        711.33        755.14        13.48 o                         
  -4   9   8        849.99        839.13        11.38 o                         
  -3   9   8       3221.20       2992.45        26.07 o                         
  -2   9   8        357.93        364.27         7.66 o                         
  -1   9   8        902.52        877.35        12.13 o                         
   0   9   8          0.42         14.81         4.02 o                         
   1   9   8        578.95        630.19        11.58 o                         
   2   9   8         69.24         59.48         5.44 o                         
   3   9   8       1210.68       1181.62        16.56 o                         
   4   9   8        433.22        505.20        12.56 o                         
   5   9   8       2129.63       1984.68        27.51 o                         
   6   9   8        279.24        330.96        13.88 o                         
   7   9   8        808.06        843.75        23.06 o                         
   8   9   8        264.14        229.59        14.30 o                         
 -15  10   8         76.25        113.10        12.98 o                         
 -14  10   8          1.78        -16.96         8.48 o                         
 -13  10   8          0.11         -2.94         8.22 o                         
 -12  10   8         23.77         37.20         7.29 o                         
 -11  10   8         32.44         23.72         6.16 o                         
 -10  10   8          2.85         -9.84         4.92 o                         
  -9  10   8          0.03          9.88         5.10 o                         
  -8  10   8         52.16         75.21         6.01 o                         
  -7  10   8          6.79          6.37         3.93 o                         
  -6  10   8          0.06          5.37         3.84 o                         
  -5  10   8        516.29        451.37        10.60 o                         
  -4  10   8        322.05        405.19         8.52 o                         
  -3  10   8        504.13        559.84         9.81 o                         
  -2  10   8        214.01        232.32         6.77 o                         
  -1  10   8        176.17        211.31         7.02 o                         
   0  10   8         56.95         38.14         4.64 o                         
   1  10   8         52.80         41.21         4.97 o                         
   2  10   8        295.22        319.06         9.62 o                         
   3  10   8          5.77          5.51         5.01 o                         
   4  10   8        299.27        294.25        10.44 o                         
   5  10   8          2.68         14.79         6.48 o                         
   6  10   8         65.46         74.22         8.93 o                         
   7  10   8          0.17          0.85         8.56 o                         
   8  10   8         20.07         13.12        10.09 o                         
 -15  11   8        618.01        692.09        24.66 o                         
 -14  11   8        483.41        479.53        28.14 o                         
 -13  11   8        661.37        692.72        22.76 o                         
 -12  11   8       1010.95       1021.20        22.26 o                         
 -11  11   8        449.05        473.14        14.81 o                         
 -10  11   8        484.00        470.80        14.16 o                         
  -9  11   8       1476.57       1452.61        21.48 o                         
  -8  11   8        899.90        896.41        15.46 o                         
  -7  11   8        969.77       1008.56        16.18 o                         
  -6  11   8        285.69        294.65         9.05 o                         
  -5  11   8       1221.66       1284.99        20.15 o                         
  -4  11   8        413.95        416.23         9.07 o                         
  -3  11   8       3001.99       3145.53        26.97 o                         
  -2  11   8          1.33         -6.47         3.78 o                         
  -1  11   8       3134.67       2938.21        25.03 o                         
   0  11   8         38.80         74.24         5.13 o                         
   1  11   8       1157.00       1194.57        16.47 o                         
   2  11   8          5.47         -6.13         4.27 o                         
   3  11   8       1904.74       1867.32        22.12 o                         
   4  11   8         17.18         11.73         5.95 o                         
   5  11   8       1311.06       1420.01        23.85 o                         
   6  11   8        190.89        249.06        13.03 o                         
   7  11   8        970.40       1116.09        27.82 o                         
 -14  12   8         98.83        127.17        13.47 o                         
 -13  12   8        443.56        421.44        16.82 o                         
 -12  12   8        196.39        200.75        12.36 o                         
 -11  12   8        315.48        301.03        13.84 o                         
 -10  12   8        449.74        442.45        14.60 o                         
  -9  12   8          2.54          1.54         4.89 o                         
  -8  12   8        508.45        491.33        12.40 o                         
  -7  12   8         65.08        101.26         6.97 o                         
  -6  12   8       1075.65       1084.98        16.94 o                         
  -5  12   8        383.63        383.52         9.94 o                         
  -4  12   8       1572.46       1519.32        18.18 o                         
  -3  12   8          8.96         -0.88         4.09 o                         
  -2  12   8       4074.20       4010.25        34.58 o                         
  -1  12   8         50.68         35.98         4.57 o                         
   0  12   8       2362.23       2311.08        22.12 o                         
   1  12   8          3.67         -5.03         4.25 o                         
   2  12   8        331.62        317.54        12.80 o                         
   3  12   8         37.39         49.76         6.35 o                         
   4  12   8        870.48        897.20        19.22 o                         
   5  12   8         84.52        107.68         9.23 o                         
   6  12   8        513.97        555.99        18.61 o                         
   7  12   8         11.47         23.38         9.35 o                         
 -14  13   8        122.59        115.72        13.60 o                         
 -13  13   8        444.54        503.84        22.03 o                         
 -12  13   8         22.99          2.08         7.62 o                         
 -11  13   8        381.05        430.57        16.65 o                         
 -10  13   8        129.54        151.64        10.85 o                         
  -9  13   8        222.36        196.90        10.02 o                         
  -8  13   8        265.91        242.48         9.80 o                         
  -7  13   8         96.17         73.57         6.61 o                         
  -6  13   8         29.09         26.24         5.46 o                         
  -5  13   8        560.29        562.34        12.06 o                         
  -4  13   8          1.61         -4.80         4.38 o                         
  -3  13   8         94.35        122.05         6.61 o                         
  -2  13   8          5.53          8.31         4.40 o                         
  -1  13   8          9.19         16.95         4.66 o                         
   0  13   8          4.72          1.04         4.22 o                         
   1  13   8         58.52         55.83         5.91 o                         
   2  13   8          1.18          5.77         6.23 o                         
   3  13   8        484.31        478.94        15.18 o                         
   4  13   8         22.19         14.36         6.91 o                         
   5  13   8         28.75         13.17         7.55 o                         
   6  13   8         41.66         54.44         9.34 o                         
 -13  14   8        844.10        935.98        24.02 o                         
 -12  14   8        761.14        851.87        22.81 o                         
 -11  14   8        234.83        214.91        13.15 o                         
 -10  14   8       1616.46       1693.03        29.64 o                         
  -9  14   8        160.97        147.04         9.90 o                         
  -8  14   8        885.07        846.48        22.50 o                         
  -7  14   8         73.40         69.94         6.85 o                         
  -6  14   8       1420.05       1477.30        21.54 o                         
  -5  14   8         58.89         39.90         6.06 o                         
  -4  14   8       1298.97       1246.70        19.01 o                         
  -3  14   8         31.60         36.28         5.21 o                         
  -2  14   8       1115.26       1099.82        16.25 o                         
  -1  14   8          0.00         -5.68         4.43 o                         
   0  14   8       1254.66       1276.70        17.93 o                         
   1  14   8          0.65         -4.41         5.49 o                         
   2  14   8       1847.20       1855.76        25.74 o                         
   3  14   8          7.32          3.36         6.74 o                         
   4  14   8       1213.59       1236.41        23.09 o                         
   5  14   8         37.91         43.81         8.95 o                         
 -12  15   8        199.92        183.31        13.19 o                         
 -11  15   8        225.76        213.36        13.91 o                         
 -10  15   8         46.25         34.11         8.83 o                         
  -9  15   8        477.11        464.50        16.01 o                         
  -8  15   8         34.57         23.56         6.75 o                         
  -7  15   8        101.05        109.49         8.44 o                         
  -6  15   8          4.11         -2.45         5.66 o                         
  -5  15   8        503.84        498.85        15.67 o                         
  -4  15   8         38.58         23.13         5.96 o                         
  -3  15   8        274.32        230.86        10.01 o                         
  -2  15   8        108.94         80.74         6.47 o                         
  -1  15   8        680.18        670.97        15.16 o                         
   0  15   8         59.00         70.22         7.99 o                         
   1  15   8        539.33        548.50        14.73 o                         
   2  15   8         35.70         24.30         7.29 o                         
   3  15   8       1112.72       1174.00        27.40 o                         
   4  15   8         14.22         -1.27         7.27 o                         
   5  15   8        666.74        702.15        20.64 o                         
 -12  16   8        100.98         71.92        10.71 o                         
 -11  16   8          5.47          1.16         8.10 o                         
 -10  16   8        464.03        498.92        20.28 o                         
  -9  16   8         72.03         68.71         9.10 o                         
  -8  16   8        356.60        388.37        15.23 o                         
  -7  16   8         35.99         23.86         7.03 o                         
  -6  16   8        433.80        463.05        17.05 o                         
  -5  16   8          1.07          7.48         7.36 o                         
  -4  16   8        302.03        300.80        12.98 o                         
  -3  16   8         99.40         83.75         8.03 o                         
  -2  16   8        246.03        247.98        10.18 o                         
  -1  16   8         95.26         73.31         8.03 o                         
   0  16   8        226.13        219.58        11.32 o                         
   1  16   8          3.12          0.29         7.12 o                         
   2  16   8        710.50        735.19        20.84 o                         
   3  16   8          0.79         -0.36         7.30 o                         
   4  16   8        422.98        443.19        16.28 o                         
 -10  17   8        168.17        145.82        11.28 o                         
  -9  17   8        983.74        995.25        22.52 o                         
  -8  17   8        358.79        359.72        15.43 o                         
  -7  17   8       1034.08       1141.62        23.23 o                         
  -6  17   8        143.02        135.95        11.62 o                         
  -5  17   8       1773.95       1823.43        31.77 o                         
  -4  17   8          1.85          2.12         6.98 o                         
  -3  17   8       1119.64       1221.89        22.04 o                         
  -2  17   8         81.55         90.73         9.42 o                         
  -1  17   8       1172.45       1226.25        22.45 o                         
   0  17   8          0.00         -6.87         6.75 o                         
   1  17   8        953.66        908.20        21.88 o                         
   2  17   8         31.04          1.28         8.39 o                         
   3  17   8       1081.58       1182.68        32.28 o                         
  -9  18   8         10.83         13.53         9.51 o                         
  -8  18   8        120.94         95.02        12.29 o                         
  -7  18   8         37.43         19.45         8.81 o                         
  -6  18   8        196.66        174.32        11.88 o                         
  -5  18   8         45.49         25.38         8.80 o                         
  -4  18   8        192.66        224.83        12.69 o                         
  -3  18   8          4.58        -14.75         7.46 o                         
  -2  18   8        233.57        231.77        12.90 o                         
  -1  18   8          0.40         -1.22         9.02 o                         
   0  18   8         89.53         83.98        10.55 o                         
   1  18   8         26.70         28.30         9.60 o                         
  -7  19   8        395.12        469.32        19.03 o                         
  -6  19   8          8.13          2.35         8.00 o                         
  -5  19   8        839.60        980.19        23.08 o                         
  -4  19   8          0.12         -1.46         8.70 o                         
  -3  19   8        745.81        874.91        26.22 o                         
  -2  19   8          1.71          1.53        12.51 o                         
  -1  19   8        249.83        235.29        14.60 o                         
 -17   1   9         42.12         35.86         8.84 o                         
 -16   1   9       1258.15       1220.73        21.80 o                         
 -15   1   9         58.74         38.87         6.04 o                         
 -14   1   9       1364.62       1391.49        18.08 o                         
 -13   1   9         20.25         14.96         4.85 o                         
 -12   1   9       2931.05       2941.06        27.99 o                         
 -11   1   9          6.57          0.40         3.11 o                         
 -10   1   9       4486.34       4192.20        32.48 o                         
  -9   1   9         47.68         39.04         3.70 o                         
  -8   1   9       2824.72       2845.23        23.51 o                         
  -7   1   9         65.01         59.82         4.11 o                         
  -6   1   9       2035.49       1979.49        18.92 o                         
  -5   1   9        953.98        891.40        10.70 o                         
  -4   1   9       1173.63       1087.59        10.50 o                         
  -3   1   9       1890.69       1755.30        14.53 o                         
  -2   1   9       1960.95       1731.21        15.25 o                         
  -1   1   9        275.59        229.21         5.88 o                         
   0   1   9       2769.01       2571.73        21.19 o                         
   1   1   9        939.78        761.27        10.71 o                         
   2   1   9        262.65        322.73         8.31 o                         
   3   1   9       2155.97       2154.60        22.19 o                         
   4   1   9       1273.88       1234.41        19.83 o                         
   5   1   9       1251.28       1202.38        17.92 o                         
   6   1   9        145.02        159.23        11.36 o                         
   7   1   9        939.78        917.21        28.32 o                         
   8   1   9          4.33          0.20        10.02 o                         
   9   1   9        627.39        667.50        43.14 o                         
 -17   2   9        646.72        731.69        22.00 o                         
 -16   2   9         68.53         71.44         9.52 o                         
 -15   2   9       1511.17       1534.98        23.63 o                         
 -14   2   9         31.29         49.93         5.76 o                         
 -13   2   9       1582.16       1438.71        17.03 o                         
 -12   2   9          7.37          6.74         3.71 o                         
 -11   2   9       3501.54       3334.34        27.67 o                         
 -10   2   9        338.85        285.62         8.90 o                         
  -9   2   9       1385.84       1419.57        16.18 o                         
  -8   2   9       1546.06       1464.67        17.43 o                         
  -7   2   9       3000.02       2887.97        25.07 o                         
  -6   2   9        197.94        176.51         5.34 o                         
  -5   2   9       1101.09       1144.73        12.58 o                         
  -4   2   9        517.15        496.16         7.23 o                         
  -3   2   9        684.87        677.98         7.78 o                         
  -2   2   9        339.03        331.27         6.27 o                         
  -1   2   9        165.10        185.83         5.48 o                         
   0   2   9        982.96        938.57        13.30 o                         
   1   2   9        341.01        415.49         8.26 o                         
   2   2   9        635.27        657.51        10.39 o                         
   3   2   9         37.72         54.15         5.01 o                         
   4   2   9       2727.94       2929.96        28.17 o                         
   5   2   9        259.29        254.29        10.06 o                         
   6   2   9       1399.55       1370.72        24.36 o                         
   7   2   9        116.82        149.05        13.13 o                         
   8   2   9        906.05       1043.62        30.58 o                         
   9   2   9        171.77        157.82        17.11 o                         
 -17   3   9          0.12         -1.84         8.13 o                         
 -16   3   9         39.63         30.63         8.39 o                         
 -15   3   9         33.84         21.86         6.70 o                         
 -14   3   9         60.28         90.65         6.64 o                         
 -13   3   9         34.03         33.01         5.16 o                         
 -12   3   9         30.08         42.64         4.38 o                         
 -11   3   9         81.86         68.25         4.82 o                         
 -10   3   9         21.30         26.88         3.95 o                         
  -9   3   9          3.82         17.94         3.36 o                         
  -8   3   9         14.53         15.36         3.55 o                         
  -7   3   9         43.66         32.90         3.31 o                         
  -6   3   9       1132.77       1020.79        12.36 o                         
  -5   3   9        348.17        314.59         7.08 o                         
  -4   3   9         63.69         51.07         3.25 o                         
  -3   3   9        267.16        287.58         5.56 o                         
  -2   3   9         75.48         75.02         3.59 o                         
  -1   3   9          1.34         -1.06         2.52 o                         
   0   3   9        155.16        124.95         5.05 o                         
   1   3   9          2.28          8.25         3.34 o                         
   2   3   9         27.62         26.77         4.19 o                         
   3   3   9        166.31        177.46         7.00 o                         
   4   3   9        133.45        148.50         7.36 o                         
   5   3   9         29.98         35.94         5.79 o                         
   6   3   9          3.28          1.63         6.02 o                         
   7   3   9         26.81         19.99         8.19 o                         
   8   3   9          0.14         -9.09        10.07 o                         
 -17   4   9       1004.24       1083.22        31.75 o                         
 -16   4   9          0.88         -5.16         7.65 o                         
 -15   4   9       1655.33       1759.04        30.78 o                         
 -14   4   9         34.04         39.21         6.36 o                         
 -13   4   9       2497.76       2474.31        31.32 o                         
 -12   4   9         48.16         71.23         6.09 o                         
 -11   4   9       2086.10       1972.52        24.33 o                         
 -10   4   9        162.99        123.11         6.94 o                         
  -9   4   9       3100.54       3141.58        33.32 o                         
  -8   4   9       2170.25       2101.75        23.25 o                         
  -7   4   9       4730.62       4472.85        35.80 o                         
  -6   4   9        966.44        931.39        14.19 o                         
  -5   4   9       2515.18       2629.61        24.81 o                         
  -4   4   9       1265.20       1252.96        12.72 o                         
  -3   4   9       2845.67       2619.45        19.62 o                         
  -2   4   9       1055.56       1034.37        10.85 o                         
  -1   4   9       2250.23       2189.86        18.72 o                         
   0   4   9       3206.50       3177.16        24.10 o                         
   1   4   9       2491.95       2674.83        21.98 o                         
   2   4   9       2947.89       3096.23        28.99 o                         
   3   4   9        572.16        555.79        10.96 o                         
   4   4   9       1664.45       1611.68        19.57 o                         
   5   4   9        573.77        594.16        13.60 o                         
   6   4   9        619.60        610.61        16.13 o                         
   7   4   9        180.94        194.97        11.61 o                         
   8   4   9       1007.37       1054.66        39.34 o                         
 -17   5   9         31.34         26.55        10.41 o                         
 -16   5   9        805.85        874.72        34.86 o                         
 -15   5   9         84.41         84.59         9.88 o                         
 -14   5   9        931.25        984.90        20.29 o                         
 -13   5   9          1.43         11.45         6.39 o                         
 -12   5   9        716.04        684.26        14.46 o                         
 -11   5   9        124.73        145.33         8.87 o                         
 -10   5   9        867.98        818.20        15.04 o                         
  -9   5   9         84.86         70.47         5.50 o                         
  -8   5   9       2132.95       2088.16        23.47 o                         
  -7   5   9        156.41        124.31         5.81 o                         
  -6   5   9          1.14          1.54         3.40 o                         
  -5   5   9        862.99        824.97        12.95 o                         
  -4   5   9        270.39        234.22         6.61 o                         
  -3   5   9       1547.83       1417.70        12.99 o                         
  -2   5   9       3000.98       2737.00        20.88 o                         
  -1   5   9       2217.74       2237.97        19.18 o                         
   0   5   9       2143.73       2037.71        18.48 o                         
   1   5   9        838.36        773.87        11.08 o                         
   2   5   9        666.14        699.82        11.75 o                         
   3   5   9       3657.60       3578.97        30.59 o                         
   4   5   9        350.00        315.68         9.89 o                         
   5   5   9        857.73        822.09        16.90 o                         
   6   5   9        210.10        243.01        11.47 o                         
   7   5   9        197.38        177.61        11.62 o                         
   8   5   9          1.82         -5.24         9.04 o                         
 -17   6   9        143.51        135.44        15.45 o                         
 -16   6   9          2.68         -4.53         8.78 o                         
 -15   6   9         83.13         98.68        10.27 o                         
 -14   6   9         35.52         33.84         8.89 o                         
 -13   6   9        196.57        216.18        14.28 o                         
 -12   6   9          2.77        -10.28         5.14 o                         
 -11   6   9         93.11        108.84         7.10 o                         
 -10   6   9        681.67        623.56        12.23 o                         
  -9   6   9       1471.92       1516.80        21.99 o                         
  -8   6   9        749.00        732.87        13.32 o                         
  -7   6   9        717.85        647.66        11.80 o                         
  -6   6   9        248.65        236.25         7.88 o                         
  -5   6   9        232.14        233.10         7.91 o                         
  -4   6   9        446.75        494.13         9.12 o                         
  -3   6   9        146.99        125.86         5.16 o                         
  -2   6   9        637.21        592.17         9.70 o                         
  -1   6   9        180.07        177.36         5.54 o                         
   0   6   9        458.76        456.16         8.67 o                         
   1   6   9        103.54        107.17         5.58 o                         
   2   6   9        644.78        719.50        11.87 o                         
   3   6   9         36.34         29.14         5.08 o                         
   4   6   9        298.86        266.44         9.34 o                         
   5   6   9        163.83        182.31        10.20 o                         
   6   6   9        296.53        311.39        12.87 o                         
   7   6   9        121.48        104.90        10.06 o                         
   8   6   9        203.47        199.12        13.78 o                         
 -16   7   9       1020.89       1086.04        32.56 o                         
 -15   7   9          9.70         17.59         8.89 o                         
 -14   7   9       1650.01       1572.64        31.41 o                         
 -13   7   9        204.83        222.33        12.26 o                         
 -12   7   9       2197.07       2032.17        28.38 o                         
 -11   7   9         11.58         13.53         5.15 o                         
 -10   7   9       2373.62       2427.48        29.81 o                         
  -9   7   9        406.98        413.61        11.76 o                         
  -8   7   9       4205.65       4269.42        40.96 o                         
  -7   7   9       3747.25       3590.67        33.16 o                         
  -6   7   9       3721.04       3665.07        35.53 o                         
  -5   7   9       2308.29       2333.87        25.70 o                         
  -4   7   9       2706.52       2579.91        24.47 o                         
  -3   7   9       3016.39       2943.04        25.45 o                         
  -2   7   9       1559.39       1506.88        15.64 o                         
  -1   7   9       2457.80       2540.85        21.90 o                         
   0   7   9       1238.30       1219.43        14.58 o                         
   1   7   9        693.81        732.92        12.40 o                         
   2   7   9       1302.88       1435.47        16.98 o                         
   3   7   9        753.10        777.52        13.63 o                         
   4   7   9        669.64        619.15        12.94 o                         
   5   7   9        873.95        806.23        21.69 o                         
   6   7   9        500.89        520.36        19.04 o                         
   7   7   9        882.29       1045.22        26.79 o                         
   8   7   9        471.76        600.17        20.81 o                         
 -16   8   9          7.70          6.69         8.75 o                         
 -15   8   9        270.84        295.71        17.16 o                         
 -14   8   9         80.33         82.43        10.86 o                         
 -13   8   9        241.57        228.46        13.01 o                         
 -12   8   9        153.79        179.89        11.07 o                         
 -11   8   9        506.77        485.70        12.42 o                         
 -10   8   9          3.49         -2.71         5.22 o                         
  -9   8   9       1505.64       1389.84        21.30 o                         
  -8   8   9        124.30        107.71         6.81 o                         
  -7   8   9       2188.02       2094.91        23.84 o                         
  -6   8   9         79.24         82.28         6.26 o                         
  -5   8   9        263.58        271.59        11.73 o                         
  -4   8   9        122.62        131.61         7.34 o                         
  -3   8   9        248.90        213.99         6.86 o                         
  -2   8   9        193.45        193.62         6.32 o                         
  -1   8   9        273.21        264.64         8.00 o                         
   0   8   9         56.61         60.22         4.74 o                         
   1   8   9         13.74         30.79         4.72 o                         
   2   8   9         49.56         45.90         5.26 o                         
   3   8   9          4.10         -3.53         5.19 o                         
   4   8   9        537.18        584.23        14.49 o                         
   5   8   9        146.67        144.55         9.71 o                         
   6   8   9        261.24        260.23        12.52 o                         
   7   8   9         20.22         44.49         8.79 o                         
 -16   9   9        496.44        461.62        21.14 o                         
 -15   9   9         11.57          4.18         9.54 o                         
 -14   9   9        445.26        412.48        21.17 o                         
 -13   9   9          0.97         -4.69         8.01 o                         
 -12   9   9        354.46        350.35        15.91 o                         
 -11   9   9        167.68        142.52         9.92 o                         
 -10   9   9        672.00        704.45        15.84 o                         
  -9   9   9          0.08         -1.09         6.03 o                         
  -8   9   9        163.08        211.17         9.75 o                         
  -7   9   9        351.84        394.07        10.45 o                         
  -6   9   9        384.58        440.60        10.64 o                         
  -5   9   9        440.83        444.63        10.77 o                         
  -4   9   9        840.79        915.29        14.40 o                         
  -3   9   9       2005.96       2007.79        24.58 o                         
  -2   9   9        554.90        504.45        10.69 o                         
  -1   9   9       1402.05       1294.65        16.09 o                         
   0   9   9         78.41        106.65         6.04 o                         
   1   9   9        760.53        760.20        13.19 o                         
   2   9   9        500.80        542.55        11.94 o                         
   3   9   9        294.52        279.42         9.66 o                         
   4   9   9        126.43        134.95        10.48 o                         
   5   9   9        656.38        659.58        17.38 o                         
   6   9   9         52.34         42.70         9.30 o                         
   7   9   9        296.14        293.14        15.89 o                         
 -15  10   9       1087.88       1162.88        29.55 o                         
 -14  10   9         13.76          7.76         9.09 o                         
 -13  10   9       1144.80       1159.14        27.51 o                         
 -12  10   9          2.15         -2.49         6.40 o                         
 -11  10   9       1071.38       1094.83        24.08 o                         
 -10  10   9        193.68        217.92        10.29 o                         
  -9  10   9       3192.89       3201.22        42.01 o                         
  -8  10   9        219.89        216.21         9.30 o                         
  -7  10   9       3141.12       3021.99        30.92 o                         
  -6  10   9         91.37        109.15         7.78 o                         
  -5  10   9       2889.81       2873.09        29.70 o                         
  -4  10   9        242.49        261.20        10.06 o                         
  -3  10   9       2522.34       2360.38        24.42 o                         
  -2  10   9       1405.10       1312.81        17.23 o                         
  -1  10   9       2238.26       2062.87        21.76 o                         
   0  10   9        788.79        695.99        12.62 o                         
   1  10   9        486.01        481.16        11.35 o                         
   2  10   9       1179.32       1151.20        16.84 o                         
   3  10   9        762.58        697.78        14.78 o                         
   4  10   9       1272.76       1391.46        21.94 o                         
   5  10   9        199.82        166.75        10.73 o                         
   6  10   9        836.07        859.73        23.36 o                         
   7  10   9         90.69         92.55        15.02 o                         
 -15  11   9          0.05        -13.69         9.58 o                         
 -14  11   9         21.70         12.04        11.60 o                         
 -13  11   9          4.72          4.19         9.41 o                         
 -12  11   9        115.16        124.25        10.29 o                         
 -11  11   9         18.11          7.78         6.85 o                         
 -10  11   9         20.64         18.00         6.42 o                         
  -9  11   9        216.78        185.65        11.75 o                         
  -8  11   9        127.20        136.69         8.26 o                         
  -7  11   9         65.12         66.11         6.65 o                         
  -6  11   9        250.74        220.91         9.24 o                         
  -5  11   9          3.44          2.55         4.63 o                         
  -4  11   9        515.83        470.25        10.91 o                         
  -3  11   9        152.77        136.97         7.09 o                         
  -2  11   9        159.28        151.89         6.97 o                         
  -1  11   9        227.71        227.49         8.74 o                         
   0  11   9        313.33        313.75        11.86 o                         
   1  11   9        160.12        165.99         7.80 o                         
   2  11   9          0.69          2.44         4.79 o                         
   3  11   9          0.73         10.28         5.84 o                         
   4  11   9         37.69         26.40         7.38 o                         
   5  11   9         27.31          7.94         7.26 o                         
   6  11   9         10.91          4.86         7.84 o                         
 -14  12   9         19.26         18.78        10.31 o                         
 -13  12   9        900.22        897.35        26.48 o                         
 -12  12   9          0.15         -2.46         7.83 o                         
 -11  12   9        822.89        803.62        22.32 o                         
 -10  12   9         48.38         64.05         8.77 o                         
  -9  12   9       1164.28       1134.77        19.66 o                         
  -8  12   9        141.06        135.90         9.30 o                         
  -7  12   9        831.49        861.96        16.95 o                         
  -6  12   9        838.45        850.28        16.04 o                         
  -5  12   9       1262.92       1290.30        20.62 o                         
  -4  12   9         91.86         96.11         6.98 o                         
  -3  12   9        227.26        302.49        10.06 o                         
  -2  12   9        260.84        228.77         9.13 o                         
  -1  12   9        225.14        233.25         8.56 o                         
   0  12   9        355.59        319.29         9.93 o                         
   1  12   9        260.46        213.83         8.88 o                         
   2  12   9        523.00        508.28        13.44 o                         
   3  12   9        455.77        455.84        15.34 o                         
   4  12   9        265.14        249.92        12.53 o                         
   5  12   9          1.63          2.39         6.98 o                         
   6  12   9        425.35        413.71        16.99 o                         
 -14  13   9       1074.98       1113.72        31.38 o                         
 -13  13   9          4.53         -4.46         9.12 o                         
 -12  13   9       1130.67       1199.55        30.48 o                         
 -11  13   9          2.05          3.38         7.92 o                         
 -10  13   9       1103.51       1119.77        26.30 o                         
  -9  13   9        215.84        210.34        11.25 o                         
  -8  13   9        770.14        801.14        17.07 o                         
  -7  13   9        339.00        327.58        12.02 o                         
  -6  13   9       1143.77       1105.85        19.56 o                         
  -5  13   9        606.22        590.75        15.37 o                         
  -4  13   9        276.18        237.44        10.28 o                         
  -3  13   9        897.86        830.30        15.84 o                         
  -2  13   9        447.85        446.75        11.88 o                         
  -1  13   9        983.01        946.00        15.35 o                         
   0  13   9        743.43        738.08        15.00 o                         
   1  13   9        768.23        816.49        16.13 o                         
   2  13   9        795.87        831.50        18.87 o                         
   3  13   9        391.49        375.93        14.46 o                         
   4  13   9        233.14        261.73        12.94 o                         
   5  13   9        481.16        468.10        24.31 o                         
 -13  14   9         10.45        -12.03         8.83 o                         
 -12  14   9         54.86         69.03        11.27 o                         
 -11  14   9          9.23        -10.43         8.55 o                         
 -10  14   9         45.90         44.94         9.71 o                         
  -9  14   9         31.37         23.08         7.48 o                         
  -8  14   9          1.75         -4.05         6.01 o                         
  -7  14   9         65.28         52.58         7.36 o                         
  -6  14   9          0.23         -7.13         5.46 o                         
  -5  14   9         14.27          3.16         6.34 o                         
  -4  14   9        182.22        175.08         9.03 o                         
  -3  14   9          9.44          5.80         5.34 o                         
  -2  14   9        200.99        196.25         9.09 o                         
  -1  14   9         85.30         94.34         7.83 o                         
   0  14   9         65.98         39.24         7.26 o                         
   1  14   9         11.33         13.91         7.05 o                         
   2  14   9        113.74        133.78        10.14 o                         
   3  14   9         74.09         77.93         9.22 o                         
   4  14   9        141.71        140.11        13.07 o                         
 -12  15   9        598.39        687.50        23.61 o                         
 -11  15   9        130.81        152.59        13.73 o                         
 -10  15   9       1513.55       1620.45        33.35 o                         
  -9  15   9        130.06        125.69        11.09 o                         
  -8  15   9        859.22        867.62        19.83 o                         
  -7  15   9        238.59        232.84        12.12 o                         
  -6  15   9        454.94        454.12        22.50 o                         
  -5  15   9        401.86        529.30        19.78 o                         
  -4  15   9        692.95        611.98        16.70 o                         
  -3  15   9         67.43         71.35         7.74 o                         
  -2  15   9        966.87        966.73        19.40 o                         
  -1  15   9         92.55         83.28         9.12 o                         
   0  15   9        516.32        485.05        16.93 o                         
   1  15   9       1088.77       1200.86        22.52 o                         
   2  15   9        557.18        553.83        17.38 o                         
   3  15   9        693.64        772.97        19.86 o                         
 -11  16   9        443.90        412.47        21.23 o                         
 -10  16   9         98.00        106.04        11.31 o                         
  -9  16   9       1272.07       1320.01        27.56 o                         
  -8  16   9         57.03         54.34         8.75 o                         
  -7  16   9       1033.03       1059.43        24.17 o                         
  -6  16   9        416.06        437.58        17.51 o                         
  -5  16   9        612.51        588.80        21.27 o                         
  -4  16   9        242.45        233.24        13.50 o                         
  -3  16   9        246.94        223.03        14.20 o                         
  -2  16   9        382.48        419.48        15.78 o                         
  -1  16   9        542.58        561.98        18.09 o                         
   0  16   9        239.22        257.31        13.45 o                         
   1  16   9        200.62        165.12        11.20 o                         
   2  16   9        961.10        936.52        21.36 o                         
 -10  17   9         11.82         20.52        10.99 o                         
  -9  17   9          4.24          4.82         8.53 o                         
  -8  17   9          3.14        -13.12         9.13 o                         
  -7  17   9          0.01        -10.51         7.86 o                         
  -6  17   9         45.05         20.01        10.90 o                         
  -5  17   9         19.57         27.33        10.03 o                         
  -4  17   9         54.16         43.96        10.28 o                         
  -3  17   9         48.27         57.93         8.97 o                         
  -2  17   9         14.48         22.70         8.23 o                         
  -1  17   9          8.10         -1.72         7.86 o                         
   0  17   9         12.84          8.65         8.12 o                         
   1  17   9          2.97        -13.84         7.78 o                         
  -8  18   9        196.34        213.84        19.74 o                         
  -7  18   9        376.30        384.44        16.25 o                         
  -6  18   9        610.05        682.21        24.23 o                         
  -5  18   9       1217.68       1220.75        46.29 o                         
  -4  18   9        332.25        362.71        19.06 o                         
  -3  18   9        620.12        605.16        21.65 o                         
  -2  18   9        519.17        564.82        20.44 o                         
  -1  18   9        350.43        329.11        15.38 o                         
   0  18   9        632.53        649.61        25.38 o                         
  -5  19   9         28.45         32.48        13.19 o                         
  -4  19   9        294.32        278.45        21.38 o                         
 -17   0  10        446.57        407.07        21.83 o                         
 -16   0  10       1169.60       1210.59        32.96 o                         
 -15   0  10       1019.80       1046.62        31.80 o                         
 -14   0  10        656.13        639.14        27.08 o                         
 -13   0  10       1609.32       1556.74        31.24 o                         
 -12   0  10       1143.52       1188.64        23.24 o                         
 -11   0  10       1728.10       1600.58        30.13 o                         
 -10   0  10         49.82         47.15         7.49 o                         
  -9   0  10       6302.28       5678.34       132.76 o                         
  -8   0  10       1345.81       1356.09        33.64 o                         
  -7   0  10       2008.05       1847.22        31.01 o                         
  -6   0  10        301.48        297.94        12.01 o                         
  -5   0  10       3557.31       3454.42        42.61 o                         
  -4   0  10         85.28         76.81         7.74 o                         
  -3   0  10       4506.59       4235.52        48.73 o                         
  -2   0  10        112.91         80.92         6.22 o                         
  -1   0  10       5489.95       4810.21        51.15 o                         
   0   0  10         72.96        101.52         7.66 o                         
   1   0  10       1400.98       1296.61        21.77 o                         
   2   0  10       1285.19       1180.97        21.28 o                         
   3   0  10       2343.19       2203.48        34.95 o                         
   4   0  10        405.28        506.85        17.93 o                         
   5   0  10       1641.33       1535.61        34.08 o                         
   6   0  10        146.34        120.29        15.38 o                         
   7   0  10        771.52        919.80        77.03 o                         
   8   0  10        721.77        792.91        41.43 o                         
 -17   1  10        122.78        117.94        11.91 o                         
 -16   1  10         63.31         71.45         9.55 o                         
 -15   1  10        273.34        215.38        11.75 o                         
 -14   1  10        434.58        421.37        12.03 o                         
 -13   1  10        123.14        104.58         6.74 o                         
 -12   1  10        610.11        581.32        13.84 o                         
 -11   1  10         58.12         64.06         6.09 o                         
 -10   1  10        938.77        879.66        16.17 o                         
  -9   1  10          9.41         14.25         4.94 o                         
  -8   1  10        638.81        558.47         9.77 o                         
  -7   1  10        260.06        263.35         8.20 o                         
  -6   1  10         30.47         28.99         4.11 o                         
  -5   1  10        198.33        272.55         8.05 o                         
  -4   1  10         65.98         71.90         5.03 o                         
  -3   1  10          4.24          1.00         2.99 o                         
  -2   1  10        424.76        372.59         7.75 o                         
  -1   1  10         59.26         86.91         4.89 o                         
   0   1  10        353.96        348.76         9.53 o                         
   1   1  10          5.80          3.32         3.74 o                         
   2   1  10         94.30        105.01         6.18 o                         
   3   1  10        125.81        143.10         7.60 o                         
   4   1  10        374.38        371.17        12.26 o                         
   5   1  10        135.91        138.82         9.62 o                         
   6   1  10        286.82        283.32        14.79 o                         
   7   1  10         69.42         70.53        11.63 o                         
 -17   2  10        374.53        397.92        21.47 o                         
 -16   2  10        199.92        202.09        14.29 o                         
 -15   2  10        423.64        387.30        15.05 o                         
 -14   2  10        136.03        150.61        10.30 o                         
 -13   2  10        221.87        229.91         9.57 o                         
 -12   2  10        425.49        429.43        11.46 o                         
 -11   2  10        114.80        108.65         6.95 o                         
 -10   2  10        212.66        261.89         9.25 o                         
  -9   2  10       1098.58       1002.67        17.45 o                         
  -8   2  10       1139.75       1116.74        14.01 o                         
  -7   2  10       1112.43       1106.42        14.24 o                         
  -6   2  10         59.44         62.14         4.38 o                         
  -5   2  10       1825.07       1794.01        19.61 o                         
  -4   2  10          0.91          1.11         3.48 o                         
  -3   2  10       1917.94       1990.37        19.04 o                         
  -2   2  10         45.86         47.42         3.99 o                         
  -1   2  10       1896.01       1779.31        17.69 o                         
   0   2  10          6.97          3.89         3.67 o                         
   1   2  10       1315.10       1307.78        15.66 o                         
   2   2  10         50.88         38.14         5.09 o                         
   3   2  10        137.94        126.84         7.38 o                         
   4   2  10          0.05         -4.55         5.05 o                         
   5   2  10        204.90        219.28        11.74 o                         
   6   2  10         27.69         22.94         7.82 o                         
   7   2  10        314.50        327.74        22.83 o                         
 -17   3  10        592.16        615.04        28.70 o                         
 -16   3  10        342.96        370.46        20.07 o                         
 -15   3  10        661.71        670.59        23.93 o                         
 -14   3  10        805.60        804.03        19.61 o                         
 -13   3  10        281.91        235.99        10.79 o                         
 -12   3  10       1040.00        992.18        18.60 o                         
 -11   3  10       1242.94       1244.88        22.22 o                         
 -10   3  10       2138.85       1963.14        31.82 o                         
  -9   3  10       1204.10       1212.13        16.36 o                         
  -8   3  10       2710.47       2536.58        24.24 o                         
  -7   3  10        377.49        372.62         7.80 o                         
  -6   3  10       3261.28       3031.82        36.43 o                         
  -5   3  10         35.27         59.25         4.73 o                         
  -4   3  10       3840.78       3936.93        35.17 o                         
  -3   3  10        276.27        262.22         6.79 o                         
  -2   3  10       4774.68       4464.37        41.48 o                         
  -1   3  10          0.03          8.29         3.34 o                         
   0   3  10       3826.93       3636.52        28.59 o                         
   1   3  10        628.39        562.00        10.67 o                         
   2   3  10       3403.61       3560.40        31.90 o                         
   3   3  10        153.96        153.15         7.51 o                         
   4   3  10       1702.04       1690.36        22.30 o                         
   5   3  10          9.33         18.28         7.31 o                         
   6   3  10       1086.44       1101.49        23.16 o                         
   7   3  10        334.82        326.11        28.73 o                         
 -17   4  10         16.26          6.05        10.79 o                         
 -16   4  10        303.91        308.28        19.12 o                         
 -15   4  10         18.78         30.01         9.92 o                         
 -14   4  10        310.43        287.86        13.68 o                         
 -13   4  10         27.86         38.12         6.70 o                         
 -12   4  10        130.41        116.00         8.22 o                         
 -11   4  10         44.30         47.84         6.31 o                         
 -10   4  10        178.68        203.63         9.39 o                         
  -9   4  10        475.80        416.53        12.80 o                         
  -8   4  10        496.83        505.13        15.47 o                         
  -7   4  10          2.38          7.70         3.65 o                         
  -6   4  10          2.31         -3.99         3.24 o                         
  -5   4  10         32.78         33.57         3.98 o                         
  -4   4  10         26.62         33.15         4.18 o                         
  -3   4  10        597.78        563.65         9.04 o                         
  -2   4  10         29.33         24.64         3.69 o                         
  -1   4  10       1346.95       1227.40        14.25 o                         
   0   4  10         20.04          6.56         3.76 o                         
   1   4  10         86.28         70.22         5.28 o                         
   2   4  10        520.21        442.95        10.46 o                         
   3   4  10        710.55        672.66        12.51 o                         
   4   4  10         92.07        102.40         8.11 o                         
   5   4  10         69.55         51.30         9.14 o                         
   6   4  10         67.89         78.74         9.59 o                         
   7   4  10         20.51         20.45         9.32 o                         
 -17   5  10        443.09        433.03        23.10 o                         
 -16   5  10        177.28        167.82        21.86 o                         
 -15   5  10        374.08        435.08        18.96 o                         
 -14   5  10        158.77        181.66        13.40 o                         
 -13   5  10        799.17        843.72        25.67 o                         
 -12   5  10        399.74        402.22        13.90 o                         
 -11   5  10        617.01        551.59        14.19 o                         
 -10   5  10       1933.88       1858.63        25.64 o                         
  -9   5  10        330.75        348.13        10.63 o                         
  -8   5  10       4035.12       4038.93        55.31 o                         
  -7   5  10         19.70         24.41         4.42 o                         
  -6   5  10       2937.85       2800.45        28.97 o                         
  -5   5  10          9.00          6.04         3.98 o                         
  -4   5  10       1283.02       1330.71        17.56 o                         
  -3   5  10         37.54         65.60         5.52 o                         
  -2   5  10       3644.78       3576.70        32.14 o                         
  -1   5  10        199.26        173.41         6.41 o                         
   0   5  10       1703.60       1707.87        18.04 o                         
   1   5  10        172.36        155.39         7.00 o                         
   2   5  10       1131.15       1228.75        16.84 o                         
   3   5  10        222.04        240.05         9.00 o                         
   4   5  10        984.54       1017.91        19.97 o                         
   5   5  10          6.71         -0.76         6.45 o                         
   6   5  10        849.62        896.36        22.48 o                         
   7   5  10         87.21        119.80        12.16 o                         
 -16   6  10        907.80        966.47        29.75 o                         
 -15   6  10        705.98        843.46        26.79 o                         
 -14   6  10        890.30        923.96        26.56 o                         
 -13   6  10        587.87        648.01        17.92 o                         
 -12   6  10       1047.04       1008.10        19.50 o                         
 -11   6  10        160.24        178.32         9.65 o                         
 -10   6  10        843.42        831.86        14.87 o                         
  -9   6  10       2660.45       2622.68        30.99 o                         
  -8   6  10        662.63        707.06        12.74 o                         
  -7   6  10       3048.38       2856.44        32.41 o                         
  -6   6  10         15.99         10.39         4.18 o                         
  -5   6  10       1106.61       1114.51        18.93 o                         
  -4   6  10          3.16         10.30         4.85 o                         
  -3   6  10       3590.62       3661.95        30.65 o                         
  -2   6  10          6.24          9.93         3.62 o                         
  -1   6  10       6438.27       6224.49        47.40 o                         
   0   6  10          0.80          9.05         3.99 o                         
   1   6  10       2314.66       2284.03        23.44 o                         
   2   6  10        141.79        106.01         6.60 o                         
   3   6  10       1916.57       1874.20        21.95 o                         
   4   6  10         22.08         21.80         6.44 o                         
   5   6  10       1766.50       1888.75        27.93 o                         
   6   6  10          3.39          2.70         6.99 o                         
   7   6  10        987.44       1079.46        25.35 o                         
 -16   7  10          0.75        -11.09         8.95 o                         
 -15   7  10          0.02         -2.47         8.66 o                         
 -14   7  10         95.37        108.43        13.32 o                         
 -13   7  10        130.59        176.54        12.89 o                         
 -12   7  10          4.58         15.16         6.36 o                         
 -11   7  10         67.93         69.93         7.55 o                         
 -10   7  10         47.53         37.19         5.89 o                         
  -9   7  10          1.50         -1.73         4.51 o                         
  -8   7  10         43.68         19.25         5.05 o                         
  -7   7  10         31.56         57.46         5.50 o                         
  -6   7  10         77.98         61.94         5.64 o                         
  -5   7  10         84.13         70.16         5.91 o                         
  -4   7  10          1.53         10.04         4.02 o                         
  -3   7  10         84.39         54.59         4.84 o
[truncated: 116,236 more chars]
